# Supplementary material for: Nonsense‐mediated decay factor SMG7 sensitizes cells to TNFα‐induced apoptosis via CYLD tumor suppressor and the noncoding oncogene Pvt1
Source: Mol Oncol. 2020 Jul 13;14(10):2420–35. doi: 10.1002/1878-0261.12754 (PMC7530794; doi:10.1002/1878-0261.12754)
Supplement: Supplementary file 5 — Table S1. Primers, guides and antibodies used in this study. [file MOL2-14-2420-s005.xls]

## Sheet: Primers
Name	Sequence
Actin qPCR forward	CCTCTATGCCAACACAGTGC
Actin qPCR reverse	GTACTCCTGCTTGCTGATCC
Adapt33 qPCR forward	TCCTCATGAGAGAACGCTTTT
Adapt33 qPCR reverse	CATCACCGAGAACACAATTCC
Anril qPCR forward	AACCAAGAGCATGGTGTACTCA
Anril qPCR reverse	GAGGAGGTCGCTGTGTCAG
GAPD qPCR forward	GGGTTCCTATAAATACGGACTGC
GAPD qPCR reverse	CCATTTTGTCTACGGGACGA
Gas5 qPCR forward	GGCTCCTGTGACAAGTGGAC
Gas5 qPCR reverse	AATGGTAAAATTTTAACACAATATATCTGACAC
Hotair qPCR forward	GCCCCTTGAAACCCTCTT
Hotair qPCR reverse	GATGGGGATGATAAGGAGAGC
Malat1 qPCR forward	GACCCTTCACCCCTCACC
Malat1 qPCR reverse	AAGACGAATTGGGCATAACCT
Pvt1 qPCR forward	CGGAGGCAATCCTATAAGACA
Pvt1 qPCR reverse	GCTGGATCTATCACCTGAGCA
Smg1 qPCR forward	CTGTAAAGCAGCTGAAGGAGTTT
Smg1 qPCR reverse	TCATGAACAGCAGCCAAGAT
Smg5 qPCR forward	GCCTGTTACAGCCCAAAAGT
Smg5 qPCR reverse	GGTGAGGAGGGCAGGTAGA
Smg6 qPCR forward	TCTGAGCAGGAGAATGGTCTG
Smg6 qPCR reverse	TGGAGAAAACTGAGGATGAACC
Smg7 qPCR forward	TGCTGTGAAATTCCCTTTCC
Smg7 qPCR reverse	CTTCTCTCGAAGAGGGCTCA
Upf1 qPCR forward	AGATCACGGCACAGCAGAT
Upf1 qPCR reverse	CTCCAGAGTGGCTGAAGGAT
Upf2 qPCR forward	ACCTCCTAGCAGGGCTAGTTC
Upf2 qPCR reverse	GCACTACTGATACGCCTCTGG
Upf3b qPCR forward	TTTTGGAGAGTTATGCCACAGA
Upf3b qPCR reverse	AAGGGGCGTTGTCCTTTTAG
CYLD plasmid forward	GTACAGGCCTTAAGCCGGCGCGCTAGCGCCACCATGAGTTCAGGCCTGT
CYLD plasmid reverse	TTATCTATGTTAACGTACGATATCCTATTTGTACAGGCTCATGGTTGGA
OE library preparation forward	CCATCTCATCCCTGCGTGTCTCCGACTCAGCTAAGGTAACGGCTTTATATATCTTGTGGAAAGGACG
OE library preparation reverse	CCTCTCTATGGGCAGTCGGTGATCTGCAGACATGGGTGATCCTCAT

## Sheet: Guides
Name	Sequence
Mouse 2410004N09Rik CRISPRa guide 1	CGTTCGGCCGGTCCCTTTGT
Mouse 2410004N09Rik CRISPRa guide 2	GGCCGGAACGGACTGTACCA
Mouse 2410004N09Rik CRISPRa guide 3	AGGGAGAAGTGCATCGCGGG
Mouse 2410006H16Rik CRISPRa guide 1	GCGTGAGCGCCCTCCTCTTA
Mouse 2410006H16Rik CRISPRa guide 2	CCCCCGTTCTGTTGAGCGAG
Mouse 2410006H16Rik CRISPRa guide 3	TCGCTACCCAGAATCCCCCG
Mouse 2700099C18Rik CRISPRa guide 1	AGCGCGTTGAGCCGCCGATG
Mouse 2700099C18Rik CRISPRa guide 2	GTCGGTGTCGGCGACCTGAA
Mouse 2700099C18Rik CRISPRa guide 3	CGCCGACACCGACGATGACC
Mouse 5430416N02Rik CRISPRa guide 1	TACCGCGACTCGAGCTCTCG
Mouse 5430416N02Rik CRISPRa guide 2	TTGACCGGAAGGGCGGGCTT
Mouse 5430416N02Rik CRISPRa guide 3	AGGCGCCAGGCCTCTCCGAT
Mouse 6820431F20Rik CRISPRa guide 1	ATTGGGCGGAGCCTATGACC
Mouse 6820431F20Rik CRISPRa guide 2	TATGACCAGGCGCCCAGCTC
Mouse 6820431F20Rik CRISPRa guide 3	GTCATAGGCTCCGCCCAATG
Mouse Accsl CRISPRa guide 1	GCTTCAGCTGAAGTGTTCAC
Mouse Accsl CRISPRa guide 2	CCAAGGCCATCTAGATAATG
Mouse Accsl CRISPRa guide 3	TAGCCTCCTTCGAAGAGCAG
Mouse Agtpbp1 CRISPRa guide 1	GCGCAGCTTGTCTTCCCTCC
Mouse Agtpbp1 CRISPRa guide 2	GGGAAGGGCGCTTCCAGGGA
Mouse Agtpbp1 CRISPRa guide 3	AAGGTCGGGTGGGTACCAAG
Mouse AI662270 CRISPRa guide 1	CAAAATATAGGACCTCTGAT
Mouse AI662270 CRISPRa guide 2	GACCTTCTTTACTTGCTTAT
Mouse AI662270 CRISPRa guide 3	GCCACAGAAATAATACTAAG
Mouse Atp2b4 CRISPRa guide 1	GAAGCCCTGGGTAGGCCTGC
Mouse Atp2b4 CRISPRa guide 2	GAACAATTAGAACAGCCATG
Mouse Atp2b4 CRISPRa guide 3	CGAGAGTACCTTGCAGATCC
Mouse Car6 CRISPRa guide 1	AACAATTTACCAGGTCCAGC
Mouse Car6 CRISPRa guide 2	CTCAGTGGGCGCAGCAAGGG
Mouse Car6 CRISPRa guide 3	ATTGGCTATGGTAATGCCCT
Mouse Cngb1 CRISPRa guide 1	AGGACACTGCTGGACCCGTG
Mouse Cngb1 CRISPRa guide 2	GGATTAGCATGTGCAGAATC
Mouse Cngb1 CRISPRa guide 3	ACTAGATGGGCCGGGTGCAA
Mouse Cox7b2 CRISPRa guide 1	GACAGGTACTGGATTCGCCT
Mouse Cox7b2 CRISPRa guide 2	GGTAAATGAGGTCATTTGAT
Mouse Cox7b2 CRISPRa guide 3	GGTCAGATTGGAACATTGGA
Mouse Fam13b CRISPRa guide 1	GGGTGCGGAGGTCCTGTGCC
Mouse Fam13b CRISPRa guide 2	GGAGGATTCGGGAGGGATGA
Mouse Fam13b CRISPRa guide 3	CGCCGAATCCGGGTTGACCG
Mouse Gas5 CRISPRa guide 1	GGAGTTGCCGCGGGCACGAT
Mouse Gas5 CRISPRa guide 2	GCGGCTGAGTCGAGTATATA
Mouse Gas5 CRISPRa guide 3	AGGAGTCTGAGGGCGTGTGA
Mouse Gm20756 CRISPRa guide 1	CATGCTCCAGGCACGAACTC
Mouse Gm20756 CRISPRa guide 2	CATGAGTAGTCTAACTTGGC
Mouse Gm20756 CRISPRa guide 3	GCAGTTTTACTGCGCATGTT
Mouse Klf4 CRISPRa guide 1	AAGAAGCGCGCGGCGGCCGC
Mouse Klf4 CRISPRa guide 2	ACCATGGCAACGCGCAGTGG
Mouse Klf4 CRISPRa guide 3	ATAAACAAACTCCGCGCACG
Mouse Lars2 CRISPRa guide 1	GCCCTGGGCGAGCAGCTTGG
Mouse Lars2 CRISPRa guide 2	GCAGAATTTGTACCGATAGC
Mouse Lars2 CRISPRa guide 3	ATTGTAAGACCGGGACAATC
Mouse Nupr1 CRISPRa guide 1	AGAGGGCAGACATTCAGACA
Mouse Nupr1 CRISPRa guide 2	TATAAGTAGGGTGAGAAACT
Mouse Nupr1 CRISPRa guide 3	TGCTCAGGACTGCTGTCTAT
Mouse Parp6 CRISPRa guide 1	CGGAAGAGGACACCTGATCG
Mouse Parp6 CRISPRa guide 2	GCGCAGTGATCCAGAGTTGA
Mouse Parp6 CRISPRa guide 3	ACCGCGGTGCGTGCTGTACC
Mouse Poli CRISPRa guide 1	AGGCTAGGCCGTGGTTTCCT
Mouse Poli CRISPRa guide 2	AAACAGCCCGAGCGTGGCAG
Mouse Poli CRISPRa guide 3	GAATGAGAAAGATCTGGTTG
Mouse Pvt1 CRISPRa guide 1	GCGGCTCGCTCCCGGCCGCG
Mouse Pvt1 CRISPRa guide 2	GGGGGAGAAGCGCGCGCCAC
Mouse Pvt1 CRISPRa guide 3	CGCGTGTGTCCCCGATCTCC
Mouse Smg7 CRISPR guide	TACTCAGGTATACATGACCG
Mouse Smg7 CRISPRi guide	GCGGCGACCGCCAGCACCCG
Mouse Snhg1 CRISPRa guide 1	GGTAGAGGAATCCGCCCAAA
Mouse Snhg1 CRISPRa guide 2	AAAGAGGCGCAGGCGCTTTA
Mouse Snhg1 CRISPRa guide 3	TCGCAAAGGCCCACGGGATT
Mouse Snhg12 CRISPRa guide 1	CCTGATAGTGGTTTCGACCC
Mouse Snhg12 CRISPRa guide 2	ACCTGACGCACGGCGCCTCT
Mouse Snhg12 CRISPRa guide 3	GGCGCGAGAGTATATAATCC
Mouse Snhg15 CRISPRa guide 1	TAGTGGCGGTTGATCGAATG
Mouse Snhg15 CRISPRa guide 2	GTGGTGACGTTACGCGTGCG
Mouse Snhg15 CRISPRa guide 3	GCGGGTTAAACCCGCGCTCG
Mouse Snhg5 CRISPRa guide 1	AACGGAGATGCACGCGGCGG
Mouse Snhg5 CRISPRa guide 2	CTTTTCATGAAGCAACGCGT
Mouse Snhg5 CRISPRa guide 3	TCGCGTCCAATCAGTGACAG
Mouse Snhg6 CRISPRa guide 1	TGTGTTTCTAGTGGGGCGGA
Mouse Snhg6 CRISPRa guide 2	GCCTTAGGGTCGCGCACGCT
Mouse Snhg6 CRISPRa guide 3	CCGGAAGAGGCGGGGCCTAC
Mouse Snrnp48 CRISPRa guide 1	AAGGTGTTTCCACGCTCTTC
Mouse Snrnp48 CRISPRa guide 2	GCGGAATGATGCTCAAAGCT
Mouse Snrnp48 CRISPRa guide 3	CCGGGATGGCGCCAGCCTAT
Mouse Sulf1 CRISPRa guide 1	AATCTCAGGTTACTTGGCTG
Mouse Sulf1 CRISPRa guide 2	GTAGAGCGAATGAATTATTC
Mouse Sulf1 CRISPRa guide 3	CTCTTACGGATTGGAGGCGG
Mouse Sulf1 CRISPRa guide 1	AGCAGAGGCACAAGTTCCAC
Mouse Sulf1 CRISPRa guide 2	AAGATGCAGTTATATAAGCC
Mouse Sulf1 CRISPRa guide 3	TGTGATGATAATAATACGCC
Mouse Taf1d CRISPRa guide 1	AGGTGAGCGTCGATTTGTTG
Mouse Taf1d CRISPRa guide 2	TGAGTACACGTTGGTGGGCG
Mouse Taf1d CRISPRa guide 3	AAAGAAGGCCTTCCTGCAAG
Mouse Tnfrsf11b CRISPRa guide 1	CACCGCTGAGCTGAAGAACA
Mouse Tnfrsf11b CRISPRa guide 2	TTCTGCCAGCGGCTAGCCTC
Mouse Tnfrsf11b CRISPRa guide 3	CAGCTGTGACCTGTGGTGAG
Mouse Uggt2 CRISPRa guide 1	GTAGATTGGCATGGAAGGCT
Mouse Uggt2 CRISPRa guide 2	GCTGCAGTCCGTTAGTCCGC
Mouse Uggt2 CRISPRa guide 3	GGCGGCCCTGCGTAGGCAAG

## Sheet: Antibodies
Name	Host	Clone	Source	Identifier	RRID
anti-A20/TNFAIP3	rabbit	D13H3	Cell Signaling	5630	AB_10698880
anti-cylindromatosis 1	mouse	E-10	Santa Cruz	sc-74435	AB_1122022
anti-mouse	horse		Cell Signaling	7076	AB_330924
anti-rabbit	goat		Cell Signaling	7074	AB_2099233
anti-Smg7	rabbit	polyclonal	Bethyl	A302-170A	AB_1659842
BID Antibody (FL-195)	rabbit	polyclonal	Santa Cruz	sc-11423	AB_2243383
Caspase-8	rabbit	D35G2	Cell Signaling	4790	AB_10545768
Cleaved Caspase-3 (Asp175)	rabbit	polyclonal	Cell Signaling	9661	AB_2341188
IκBα Mouse mAb (Amino-terminal Antigen)	mouse	L35A5	Cell Signaling	4814	AB_390781
p53	mouse	1C12	Cell Signaling	2524	AB_331743
Phospho-IκBα (Ser32/36)	mouse	5A5	Cell Signaling	9246	AB_2267145
Phospho-SAPK/JNK (Thr183/Tyr185)	rabbit	98F2	Cell Signaling	4671	AB_331338
RIP XP®	rabbit	D94C12	Cell Signaling	3493	AB_2305314
SAPK/JNK Antibody	rabbit	polyclonal	Cell Signaling	9252	AB_2250373
ß-Actin	mouse	8H10D10	Cell Signaling	3700	AB_2242334
ß-Actin	rabbit	13E5	Cell Signaling	4970	AB_2223172
TNF-R1 Antibody	mouse	H-5	Santa Cruz	sc-8436	AB_628377
TNF-R2 Antibody	rabbit	polyclonal	Cell Signaling	3727	AB_659912
TRAF2 Antibody	rabbit	polyclonal	Santa Cruz	sc-876	AB_632533
