# Supplementary material for: Nonsense‐mediated decay factor SMG7 sensitizes cells to TNFα‐induced apoptosis via CYLD tumor suppressor and the noncoding oncogene Pvt1
Source: Mol Oncol. 2020 Jul 13;14(10):2420–35. doi: 10.1002/1878-0261.12754 (PMC7530794; doi:10.1002/1878-0261.12754)
Supplement: Supplementary file 6 — Table S2. Quantitative mass spectrometry data. [file MOL2-14-2420-s006.xlsx]

## Sheet: Smg7_protein-report
PG.Genes	PG.FASTAHeader	PG.ProteinAccessions	PG.ProteinDescriptions	PG.ProteinNames	[1] parental_1.raw.PG.NrOfStrippedSequencesIdentified	[2] parental_2.raw.PG.NrOfStrippedSequencesIdentified	[3] parental_3.raw.PG.NrOfStrippedSequencesIdentified	[4] Smg7_1.raw.PG.NrOfStrippedSequencesIdentified	[5] Smg7_2.raw.PG.NrOfStrippedSequencesIdentified	[6] Smg7_3.raw.PG.NrOfStrippedSequencesIdentified	[1] parental_1.raw.PG.NrOfStrippedSequencesUsedForQuantification	[2] parental_2.raw.PG.NrOfStrippedSequencesUsedForQuantification	[3] parental_3.raw.PG.NrOfStrippedSequencesUsedForQuantification	[4] Smg7_1.raw.PG.NrOfStrippedSequencesUsedForQuantification	[5] Smg7_2.raw.PG.NrOfStrippedSequencesUsedForQuantification	[6] Smg7_3.raw.PG.NrOfStrippedSequencesUsedForQuantification	[1] parental_1.raw.PG.Quantity	[2] parental_2.raw.PG.Quantity	[3] parental_3.raw.PG.Quantity	[4] Smg7_1.raw.PG.Quantity	[5] Smg7_2.raw.PG.Quantity	[6] Smg7_3.raw.PG.Quantity
Krt24	>sp|A1L317|K1C24_MOUSE Keratin, type I cytoskeletal 24 OS=Mus musculus GN=Krt24 PE=2 SV=2	A1L317	Keratin, type I cytoskeletal 24	K1C24_MOUSE	0	0	0	1	1	1	1	1	1	1	1	1	4806.17	2916.15	8359.74	78143.5	4198.25	5082.39
Cul4b	>sp|A2A432|CUL4B_MOUSE Cullin-4B OS=Mus musculus GN=Cul4b PE=1 SV=1	A2A432	Cullin-4B	CUL4B_MOUSE	19	16	17	22	24	15	11	11	11	11	11	11	325858	309905	312002	319006	320729	236402
Dhx8	>sp|A2A4P0|DHX8_MOUSE ATP-dependent RNA helicase DHX8 OS=Mus musculus GN=Dhx8 PE=2 SV=1	A2A4P0	ATP-dependent RNA helicase DHX8	DHX8_MOUSE	4	3	4	3	4	1	4	4	4	4	4	4	502919	505869	513524	318215	283036	280148
Arfgef2	>sp|A2A5R2|BIG2_MOUSE Brefeldin A-inhibited guanine nucleotide-exchange protein 2 OS=Mus musculus GN=Arfgef2 PE=1 SV=1	A2A5R2	Brefeldin A-inhibited guanine nucleotide-exchange protein 2	BIG2_MOUSE	5	5	4	5	5	3	6	6	6	6	6	6	1.57274e+06	471592	371991	2148844	2.82584e+06	928127
Tanc2	>sp|A2A690|TANC2_MOUSE Protein TANC2 OS=Mus musculus GN=Tanc2 PE=1 SV=1	A2A690	Protein TANC2	TANC2_MOUSE	3	3	3	2	2	2	1	1	1	1	1	1	1.17212e+06	1.17151e+06	1.34882e+06	1.37125e+06	1.34131e+06	1707520
Fam171a2	>sp|A2A699|F1712_MOUSE Protein FAM171A2 OS=Mus musculus GN=Fam171a2 PE=1 SV=1	A2A699	Protein FAM171A2	F1712_MOUSE	2	1	1	0	1	0	1	1	1	1	1	1	6573.03	6634.28	5230.35	5624.83	37186.9	8230.79
Gpatch8	>sp|A2A6A1|GPTC8_MOUSE G patch domain-containing protein 8 OS=Mus musculus GN=Gpatch8 PE=1 SV=1	A2A6A1	G patch domain-containing protein 8	GPTC8_MOUSE	4	3	5	5	2	1	5	5	5	5	5	5	70228.9	61980.3	74773.6	60024.6	51888.7	48214.9
Cdc27	>sp|A2A6Q5|CDC27_MOUSE Cell division cycle protein 27 homolog OS=Mus musculus GN=Cdc27 PE=1 SV=1	A2A6Q5	Cell division cycle protein 27 homolog	CDC27_MOUSE	2	0	1	3	3	0	2	2	2	2	2	2	8410.33	8999.67	6747.77	13939.6	16068	11368
Cdr2l	>sp|A2A6T1|CDR2L_MOUSE Cerebellar degeneration-related protein 2-like OS=Mus musculus GN=Cdr2l PE=1 SV=1	A2A6T1	Cerebellar degeneration-related protein 2-like	CDR2L_MOUSE	4	5	5	2	2	5	4	4	4	4	4	4	154220	153030	170653	162647	113533	117350
Zmym4	>sp|A2A791|ZMYM4_MOUSE Zinc finger MYM-type protein 4 OS=Mus musculus GN=Zmym4 PE=1 SV=1	A2A791	Zinc finger MYM-type protein 4	ZMYM4_MOUSE	2	1	1	2	3	1	1	1	1	1	1	1	139134	153781	377161	125856	254938	313092
Kiaa1522	>sp|A2A7S8|K1522_MOUSE Uncharacterized protein KIAA1522 OS=Mus musculus GN=Kiaa1522 PE=1 SV=1	A2A7S8	Uncharacterized protein KIAA1522	K1522_MOUSE	2	1	3	1	3	2	1	1	1	1	1	1	61737	74893.3	67031.2	70158.1	77926.9	91371.9
Itgb4	>sp|A2A863|ITB4_MOUSE Integrin beta-4 OS=Mus musculus GN=Itgb4 PE=1 SV=1	A2A863	Integrin beta-4	ITB4_MOUSE	1	1	1	1	1	1	1	1	1	1	1	1	165433	177236	191502	168444	156112	196575
Chd5	>sp|A2A8L1|CHD5_MOUSE Chromodomain-helicase-DNA-binding protein 5 OS=Mus musculus GN=Chd5 PE=1 SV=1	A2A8L1	Chromodomain-helicase-DNA-binding protein 5	CHD5_MOUSE	3	3	3	4	5	5	5	5	5	5	5	5	826361	810940	777857	292203	246464	212184
Osbpl9	>sp|A2A8Z1|OSBL9_MOUSE Oxysterol-binding protein-related protein 9 OS=Mus musculus GN=Osbpl9 PE=1 SV=1	A2A8Z1	Oxysterol-binding protein-related protein 9	OSBL9_MOUSE	2	2	2	4	3	3	2	2	2	2	2	2	44401.8	45463.1	44695.5	53738.1	59608.5	67437.9
Prdm16	>sp|A2A935|PRD16_MOUSE PR domain zinc finger protein 16 OS=Mus musculus GN=Prdm16 PE=1 SV=1	A2A935	PR domain zinc finger protein 16	PRD16_MOUSE	1	1	1	1	1	1	1	1	1	1	1	1	1.27215e+06	1.50695e+06	1.2719e+06	1.20419e+06	1.01013e+06	1.23283e+06
Obscn	>sp|A2AAJ9|OBSCN_MOUSE Obscurin OS=Mus musculus GN=Obscn PE=1 SV=2	A2AAJ9	Obscurin	OBSCN_MOUSE	1	1	2	1	0	0	1	1	1	1	1	1	737873	720273	681215	451087	97010.8	294193
Sh3pxd2b	>sp|A2AAY5|SPD2B_MOUSE SH3 and PX domain-containing protein 2B OS=Mus musculus GN=Sh3pxd2b PE=1 SV=1	A2AAY5	SH3 and PX domain-containing protein 2B	SPD2B_MOUSE	19	14	18	22	26	23	19	19	19	19	19	19	771624	778485	783290	1.06609e+06	1.02953e+06	870235
Arhgap27	>sp|A2AB59|RHG27_MOUSE Rho GTPase-activating protein 27 OS=Mus musculus GN=Arhgap27 PE=1 SV=1	A2AB59	Rho GTPase-activating protein 27	RHG27_MOUSE	1	0	1	0	1	1	1	1	1	1	1	1	45801.4	325015	32517.4	35507.5	87094.4	73544.5
Med14	>sp|A2ABV5|MED14_MOUSE Mediator of RNA polymerase II transcription subunit 14 OS=Mus musculus GN=Med14 PE=1 SV=1	A2ABV5	Mediator of RNA polymerase II transcription subunit 14	MED14_MOUSE	4	5	4	5	4	2	3	3	3	3	3	3	230776	222674	178519	244755	264092	288514
Ttc39a	>sp|A2ACP1|TT39A_MOUSE Tetratricopeptide repeat protein 39A OS=Mus musculus GN=Ttc39a PE=2 SV=1	A2ACP1	Tetratricopeptide repeat protein 39A	TT39A_MOUSE	1	1	1	1	1	1	1	1	1	1	1	1	19601.8	20158.1	20054.6	30620.9	41477.2	42675.6
Ddi2	>sp|A2ADY9|DDI2_MOUSE Protein DDI1 homolog 2 OS=Mus musculus GN=Ddi2 PE=1 SV=1	A2ADY9	Protein DDI1 homolog 2	DDI2_MOUSE	7	6	8	7	8	9	7	7	7	7	7	7	399616	391718	426242	483452	493892	579525
Dock11	>sp|A2AF47|DOC11_MOUSE Dedicator of cytokinesis protein 11 OS=Mus musculus GN=Dock11 PE=1 SV=1	A2AF47	Dedicator of cytokinesis protein 11	DOC11_MOUSE	7	5	3	22	27	7	10	10	10	10	10	10	129609	131375	99589.3	255215	260626	149829
Med12	>sp|A2AGH6|MED12_MOUSE Mediator of RNA polymerase II transcription subunit 12 OS=Mus musculus GN=Med12 PE=1 SV=1	A2AGH6	Mediator of RNA polymerase II transcription subunit 12	MED12_MOUSE	0	0	0	4	3	2	1	1	1	1	1	1	3313.15	2694.61	2447.92	5673.79	4093.47	3559.72
Ckap5	>sp|A2AGT5|CKAP5_MOUSE Cytoskeleton-associated protein 5 OS=Mus musculus GN=Ckap5 PE=1 SV=1	A2AGT5	Cytoskeleton-associated protein 5	CKAP5_MOUSE	46	39	41	43	42	28	44	44	44	44	44	44	1.70988e+06	1.47331e+06	1.49512e+06	1.42321e+06	1.29684e+06	1.02542e+06
Camsap1	>sp|A2AHC3|CAMP1_MOUSE Calmodulin-regulated spectrin-associated protein 1 OS=Mus musculus GN=Camsap1 PE=1 SV=1	A2AHC3	Calmodulin-regulated spectrin-associated protein 1	CAMP1_MOUSE	3	1	2	1	3	1	3	3	3	3	3	3	32853.2	32234.7	29885.6	43590.7	31699.5	46290.9
Tprn	>sp|A2AI08|TPRN_MOUSE Taperin OS=Mus musculus GN=Tprn PE=1 SV=1	A2AI08	Taperin	TPRN_MOUSE	1	0	1	1	1	1	1	1	1	1	1	1	50845.1	49274.3	54292.9	41512.8	30580.5	22164.1
Kiaa1429	>sp|A2AIV2|VIR_MOUSE Protein virilizer homolog OS=Mus musculus GN=Kiaa1429 PE=1 SV=1	A2AIV2	Protein virilizer homolog	VIR_MOUSE	4	5	3	4	3	1	5	5	5	5	5	5	77590.2	70600.5	72525.2	64222.3	68665.2	54777.7
Man1b1	>sp|A2AJ15|MA1B1_MOUSE Endoplasmic reticulum mannosyl-oligosaccharide 1,2-alpha-mannosidase OS=Mus musculus GN=Man1b1 PE=1 SV=1	A2AJ15	Endoplasmic reticulum mannosyl-oligosaccharide 1,2-alpha-mannosidase	MA1B1_MOUSE	1	1	2	1	4	1	1	1	1	1	1	1	15600.7	12528.7	12217.3	16298.3	16514.4	10899.1
Map7d1	>sp|A2AJI0|MA7D1_MOUSE MAP7 domain-containing protein 1 OS=Mus musculus GN=Map7d1 PE=1 SV=1	A2AJI0	MAP7 domain-containing protein 1	MA7D1_MOUSE	9	10	10	11	10	8	9	9	9	9	9	9	361183	344522	352336	286774	298812	315315
Focad	>sp|A2AKG8|FOCAD_MOUSE Focadhesin OS=Mus musculus GN=Focad PE=1 SV=1	A2AKG8	Focadhesin	FOCAD_MOUSE	7	8	7	12	9	2	10	10	10	10	10	10	288704	237096	218746	204588	195727	201565
Setx	>sp|A2AKX3|SETX_MOUSE Probable helicase senataxin OS=Mus musculus GN=Setx PE=1 SV=1	A2AKX3	Probable helicase senataxin	SETX_MOUSE	4	3	4	2	3	4	4	4	4	4	4	4	2.88598e+06	2.60048e+06	2757867	1.98696e+06	1.69383e+06	1.68842e+06
Cntrl	>sp|A2AL36|CNTRL_MOUSE Centriolin OS=Mus musculus GN=Cntrl PE=1 SV=2	A2AL36	Centriolin	CNTRL_MOUSE	3	1	2	2	1	2	3	3	3	3	3	3	194480	173884	149463	114873	154418	454083
Shroom2	>sp|A2ALU4|SHRM2_MOUSE Protein Shroom2 OS=Mus musculus GN=Shroom2 PE=1 SV=1	A2ALU4	Protein Shroom2	SHRM2_MOUSE	1	1	1	2	1	1	0	0	0	0	0	0	n. def.	n. def.	n. def.	n. def.	n. def.	n. def.
Dnajc25	>sp|A2ALW5|DJC25_MOUSE DnaJ homolog subfamily C member 25 OS=Mus musculus GN=Dnajc25 PE=1 SV=1	A2ALW5	DnaJ homolog subfamily C member 25	DJC25_MOUSE	3	2	1	2	1	0	1	1	1	1	1	1	169345	176541	216736	220520	223681	289525
Ubr4	>sp|A2AN08|UBR4_MOUSE E3 ubiquitin-protein ligase UBR4 OS=Mus musculus GN=Ubr4 PE=1 SV=1	A2AN08	E3 ubiquitin-protein ligase UBR4	UBR4_MOUSE	62	58	60	62	71	40	62	62	62	62	62	62	2.48129e+06	2.35105e+06	2.14835e+06	2.2962e+06	2.05495e+06	1.71038e+06
Tpx2	>sp|A2APB8|TPX2_MOUSE Targeting protein for Xklp2 OS=Mus musculus GN=Tpx2 PE=1 SV=1	A2APB8	Targeting protein for Xklp2	TPX2_MOUSE	5	3	4	0	0	0	2	2	2	2	2	2	11137.8	7757.93	10403.5	7641.25	6747.08	1919.09
Fmnl2	>sp|A2APV2|FMNL2_MOUSE Formin-like protein 2 OS=Mus musculus GN=Fmnl2 PE=1 SV=2	A2APV2	Formin-like protein 2	FMNL2_MOUSE	1	0	2	1	4	1	2	2	2	2	2	2	21439	17353.1	20288.3	24727.3	22732.6	14994.5
Scn1a	>sp|A2APX8|SCN1A_MOUSE Sodium channel protein type 1 subunit alpha OS=Mus musculus GN=Scn1a PE=1 SV=1	A2APX8	Sodium channel protein type 1 subunit alpha	SCN1A_MOUSE	1	1	1	2	1	2	1	1	1	1	1	1	38867.3	51834.4	63990.8	38345.3	32582.4	75259.7
Ndufaf5	>sp|A2APY7|NDUF5_MOUSE Arginine-hydroxylase NDUFAF5, mitochondrial OS=Mus musculus GN=Ndufaf5 PE=1 SV=1	A2APY7	Arginine-hydroxylase NDUFAF5, mitochondrial	NDUF5_MOUSE	5	2	3	4	3	3	3	3	3	3	3	3	296681	270251	341809	306811	134067	320805
Rtf1	>sp|A2AQ19|RTF1_MOUSE RNA polymerase-associated protein RTF1 homolog OS=Mus musculus GN=Rtf1 PE=1 SV=1	A2AQ19	RNA polymerase-associated protein RTF1 homolog	RTF1_MOUSE	8	8	6	10	6	5	8	8	8	8	8	8	125833	124660	144698	97147.4	111604	148390
Skt	>sp|A2AQ25|SKT_MOUSE Sickle tail protein OS=Mus musculus GN=Skt PE=1 SV=1	A2AQ25	Sickle tail protein	SKT_MOUSE	1	1	0	0	0	0	1	1	1	1	1	1	22350.1	135397	141768	84629.9	15761.8	57851.6
Ppig	>sp|A2AR02|PPIG_MOUSE Peptidyl-prolyl cis-trans isomerase G OS=Mus musculus GN=Ppig PE=1 SV=1	A2AR02	Peptidyl-prolyl cis-trans isomerase G	PPIG_MOUSE	6	5	6	6	6	6	6	6	6	6	6	6	397298	439552	438586	416410	401958	402614
Ppip5k1	>sp|A2ARP1|VIP1_MOUSE Inositol hexakisphosphate and diphosphoinositol-pentakisphosphate kinase 1 OS=Mus musculus GN=Ppip5k1 PE=1 SV=1	A2ARP1	Inositol hexakisphosphate and diphosphoinositol-pentakisphosphate kinase 1	VIP1_MOUSE	2	2	2	2	0	1	1	1	1	1	1	1	581270	757044	667773	615927	601860	629284
Lrp2	>sp|A2ARV4|LRP2_MOUSE Low-density lipoprotein receptor-related protein 2 OS=Mus musculus GN=Lrp2 PE=1 SV=1	A2ARV4	Low-density lipoprotein receptor-related protein 2	LRP2_MOUSE	2	1	1	2	3	2	2	2	2	2	2	2	75563.1	101997	97072.6	91654.3	90148.8	85415.4
Fsip2	>sp|A2ARZ3|FSIP2_MOUSE Fibrous sheath-interacting protein 2 OS=Mus musculus GN=Fsip2 PE=1 SV=3	A2ARZ3	Fibrous sheath-interacting protein 2	FSIP2_MOUSE	1	2	1	1	2	2	1	1	1	1	1	1	98885.8	102920	106332	110342	120066	97019.6
Ankrd16;Gpank1;Pcsk1n	>sp|A2AS55|ANR16_MOUSE Ankyrin repeat domain-containing protein 16 OS=Mus musculus GN=Ankrd16 PE=2 SV=1;>sp|Q61858|GPAN1_MOUSE G patch domain and ankyrin repeat-containing protein 1 OS=Mus musculus GN=Gpank1 PE=2 SV=2;>sp|Q9QXV0|PCSK1_MOUSE ProSAAS OS=Mus musculus GN=Pcsk1n PE=1 SV=2	A2AS55;Q61858;Q9QXV0	Ankyrin repeat domain-containing protein 16;G patch domain and ankyrin repeat-containing protein 1;ProSAAS	ANR16_MOUSE;GPAN1_MOUSE;PCSK1_MOUSE	0	0	1	0	0	1	1	1	1	1	1	1	261443	25515.6	54214.1	95417.4	49797.6	111447
Agrn	>sp|A2ASQ1|AGRIN_MOUSE Agrin OS=Mus musculus GN=Agrn PE=1 SV=1	A2ASQ1	Agrin	AGRIN_MOUSE	2	1	1	1	2	1	1	1	1	1	1	1	10123.3	19963.1	9209.8	9728.61	12345.2	15180.1
Ttn	>sp|A2ASS6|TITIN_MOUSE Titin OS=Mus musculus GN=Ttn PE=1 SV=1	A2ASS6	Titin	TITIN_MOUSE	26	17	19	26	27	20	20	20	20	20	20	20	4.57479e+06	2398641	4.30836e+06	4536336	4325920	4.20679e+06
Klhl41	>sp|A2AUC9|KLH41_MOUSE Kelch-like protein 41 OS=Mus musculus GN=Klhl41 PE=1 SV=1	A2AUC9	Kelch-like protein 41	KLH41_MOUSE	1	0	1	1	0	1	1	1	1	1	1	1	20469.7	28606.8	28354	37464.4	36181	52233.3
Svep1	>sp|A2AVA0|SVEP1_MOUSE Sushi, von Willebrand factor type A, EGF and pentraxin domain-containing protein 1 OS=Mus musculus GN=Svep1 PE=1 SV=1	A2AVA0	Sushi, von Willebrand factor type A, EGF and pentraxin domain-containing protein 1	SVEP1_MOUSE	0	2	0	2	1	2	1	1	1	1	1	1	2121.57	64616.6	90124.9	6557.42	15470.5	18187.7
Rabgap1	>sp|A2AWA9|RBGP1_MOUSE Rab GTPase-activating protein 1 OS=Mus musculus GN=Rabgap1 PE=1 SV=1	A2AWA9	Rab GTPase-activating protein 1	RBGP1_MOUSE	15	10	13	19	21	15	14	14	14	14	14	14	397750	380092	381883	629728	605095	413099
Mga	>sp|A2AWL7|MGAP_MOUSE MAX gene-associated protein OS=Mus musculus GN=Mga PE=2 SV=1	A2AWL7	MAX gene-associated protein	MGAP_MOUSE	1	1	1	1	1	0	1	1	1	1	1	1	353496	38708.8	32634.4	453533	44618.2	40894.1
Arhgef10l	>sp|A2AWP8|ARGAL_MOUSE Rho guanine nucleotide exchange factor 10-like protein OS=Mus musculus GN=Arhgef10l PE=1 SV=1	A2AWP8	Rho guanine nucleotide exchange factor 10-like protein	ARGAL_MOUSE	0	0	1	1	3	0	1	1	1	1	1	1	21591.3	8402.43	6319.11	6833.42	6282.85	4386.28
Col6a4	>sp|A2AX52|CO6A4_MOUSE Collagen alpha-4(VI) chain OS=Mus musculus GN=Col6a4 PE=1 SV=2	A2AX52	Collagen alpha-4(VI) chain	CO6A4_MOUSE	1	1	0	3	1	1	1	1	1	1	1	1	42736.5	45465.1	41749.3	52445.6	155788	75233.5
Mocs3	>sp|A2BDX3|MOCS3_MOUSE Adenylyltransferase and sulfurtransferase MOCS3 OS=Mus musculus GN=Mocs3 PE=1 SV=1	A2BDX3	Adenylyltransferase and sulfurtransferase MOCS3	MOCS3_MOUSE	1	1	1	2	3	1	1	1	1	1	1	1	2.49634e+06	2.37341e+06	2.75841e+06	1.99354e+06	1.73867e+06	1.93068e+06
Las1l	>sp|A2BE28|LAS1L_MOUSE Ribosomal biogenesis protein LAS1L OS=Mus musculus GN=Las1l PE=1 SV=1	A2BE28	Ribosomal biogenesis protein LAS1L	LAS1L_MOUSE	10	11	10	9	12	9	10	10	10	10	10	10	401410	365063	395972	369546	338148	345614
Arid1a	>sp|A2BH40|ARI1A_MOUSE AT-rich interactive domain-containing protein 1A OS=Mus musculus GN=Arid1a PE=1 SV=1	A2BH40	AT-rich interactive domain-containing protein 1A	ARI1A_MOUSE	9	6	4	9	11	7	8	8	8	8	8	8	334771	317034	342528	331430	362415	415660
Kalrn	>sp|A2CG49|KALRN_MOUSE Kalirin OS=Mus musculus GN=Kalrn PE=1 SV=1	A2CG49	Kalirin	KALRN_MOUSE	3	2	3	4	4	5	3	3	3	3	3	3	77845.7	81261.6	58230.2	140318	123124	98840.3
Arid4b	>sp|A2CG63|ARI4B_MOUSE AT-rich interactive domain-containing protein 4B OS=Mus musculus GN=Arid4b PE=1 SV=1	A2CG63	AT-rich interactive domain-containing protein 4B	ARI4B_MOUSE	1	0	0	0	1	2	1	1	1	1	1	1	165675	199110	170877	252158	362732	453014
Stpg3	>sp|A2RSX4|STPG3_MOUSE Protein STPG3 OS=Mus musculus GN=Stpg3 PE=2 SV=1	A2RSX4	Protein STPG3	STPG3_MOUSE	1	1	1	1	1	1	1	1	1	1	1	1	355896	373237	359308	256025	431016	687625
Trmt1l	>sp|A2RSY6|TRM1L_MOUSE TRMT1-like protein OS=Mus musculus GN=Trmt1l PE=1 SV=1	A2RSY6	TRMT1-like protein	TRM1L_MOUSE	8	7	9	11	13	9	13	13	13	13	13	13	270642	258301	250767	361984	365698	264198
Dennd3	>sp|A2RT67|DEND3_MOUSE DENN domain-containing protein 3 OS=Mus musculus GN=Dennd3 PE=1 SV=2	A2RT67	DENN domain-containing protein 3	DEND3_MOUSE	1	1	1	1	2	2	1	1	1	1	1	1	41669.4	31262.6	29333.2	39723.1	44499.5	40915.1
Rsrc2	>sp|A2RTL5|RSRC2_MOUSE Arginine/serine-rich coiled-coil protein 2 OS=Mus musculus GN=Rsrc2 PE=2 SV=1	A2RTL5	Arginine/serine-rich coiled-coil protein 2	RSRC2_MOUSE	4	2	1	2	3	2	4	4	4	4	4	4	84202	61340.6	86052.1	64123.1	67936.3	67662.3
Palm3	>sp|A2TJV2|PALM3_MOUSE Paralemmin-3 OS=Mus musculus GN=Palm3 PE=1 SV=1	A2TJV2	Paralemmin-3	PALM3_MOUSE	0	0	0	1	1	1	1	1	1	1	1	1	27404	21321.6	24561.7	19246	40593.9	35966.1
Tbc1d8b	>sp|A3KGB4|TBC8B_MOUSE TBC1 domain family member 8B OS=Mus musculus GN=Tbc1d8b PE=1 SV=1	A3KGB4	TBC1 domain family member 8B	TBC8B_MOUSE	10	10	8	7	9	4	10	10	10	10	10	10	658513	718307	695035	635741	680577	781415
Odf2	>sp|A3KGV1|ODFP2_MOUSE Outer dense fiber protein 2 OS=Mus musculus GN=Odf2 PE=1 SV=1	A3KGV1	Outer dense fiber protein 2	ODFP2_MOUSE	2	1	2	1	1	1	1	1	1	1	1	1	102874	117905	85159.9	110272	77825.7	86219.2
Cercam	>sp|A3KGW5|GT253_MOUSE Probable inactive glycosyltransferase 25 family member 3 OS=Mus musculus GN=Cercam PE=3 SV=1	A3KGW5	Probable inactive glycosyltransferase 25 family member 3	GT253_MOUSE	1	0	1	1	1	1	1	1	1	1	1	1	8226.84	7425.57	7040.66	14441	13908.8	15244.9
Ttc38	>sp|A3KMP2|TTC38_MOUSE Tetratricopeptide repeat protein 38 OS=Mus musculus GN=Ttc38 PE=1 SV=2	A3KMP2	Tetratricopeptide repeat protein 38	TTC38_MOUSE	1	1	0	1	1	1	1	1	1	1	1	1	39410.9	44837.6	50716.7	25258.7	34250.6	31907.3
Phf11	>sp|A6H5X4|PHF11_MOUSE PHD finger protein 11 OS=Mus musculus GN=Phf11 PE=2 SV=1	A6H5X4	PHD finger protein 11	PHF11_MOUSE	0	0	0	3	4	3	3	3	3	3	3	3	16413.8	37746	15706.4	37630.7	37310.3	43301.6
Mtr	>sp|A6H5Y3|METH_MOUSE Methionine synthase OS=Mus musculus GN=Mtr PE=1 SV=1	A6H5Y3	Methionine synthase	METH_MOUSE	2	1	1	2	2	1	2	2	2	2	2	2	1.44553e+06	324295	1.26238e+06	1.9991e+06	770148	847542
Exoc6b	>sp|A6H5Z3|EXC6B_MOUSE Exocyst complex component 6B OS=Mus musculus GN=Exoc6b PE=1 SV=1	A6H5Z3	Exocyst complex component 6B	EXC6B_MOUSE	1	0	1	1	1	1	1	1	1	1	1	1	20584.8	20212.4	22195.2	20612.1	16560.8	11319.5
Mipep	>sp|A6H611|MIPEP_MOUSE Mitochondrial intermediate peptidase OS=Mus musculus GN=Mipep PE=1 SV=1	A6H611	Mitochondrial intermediate peptidase	MIPEP_MOUSE	4	4	2	3	5	3	4	4	4	4	4	4	37195.2	56595.1	46875.1	47639.1	47172.7	37728.8
Armt1	>sp|A6H630|ARMT1_MOUSE Protein-glutamate O-methyltransferase OS=Mus musculus GN=Armt1 PE=1 SV=1	A6H630	Protein-glutamate O-methyltransferase	ARMT1_MOUSE	2	1	3	2	2	2	2	2	2	2	2	2	6409.38	5725.54	5996.18	8112.83	12044.9	12923.1
Iqca1l	>sp|A6H690|IQCAL_MOUSE IQ and AAA domain-containing protein 1-like OS=Mus musculus GN=Iqca1l PE=1 SV=3	A6H690	IQ and AAA domain-containing protein 1-like	IQCAL_MOUSE	2	2	2	2	2	2	2	2	2	2	2	2	2117628	1.72551e+06	1.74647e+06	1.65067e+06	1.44384e+06	1.53413e+06
Rabgap1l	>sp|A6H6A9|RBG1L_MOUSE Rab GTPase-activating protein 1-like OS=Mus musculus GN=Rabgap1l PE=1 SV=1	A6H6A9	Rab GTPase-activating protein 1-like	RBG1L_MOUSE	2	1	1	2	2	0	2	2	2	2	2	2	7043.12	5420.24	6793.94	7766.85	6472.67	9733.35
Mmrn2	>sp|A6H6E2|MMRN2_MOUSE Multimerin-2 OS=Mus musculus GN=Mmrn2 PE=1 SV=1	A6H6E2	Multimerin-2	MMRN2_MOUSE	0	0	1	2	0	2	1	1	1	1	1	1	8106.08	4004.52	1138	6358.51	6188.02	5236.19
Dennd4c	>sp|A6H8H2|DEN4C_MOUSE DENN domain-containing protein 4C OS=Mus musculus GN=Dennd4c PE=1 SV=1	A6H8H2	DENN domain-containing protein 4C	DEN4C_MOUSE	4	4	5	3	5	6	4	4	4	4	4	4	108294	118492	142561	150579	140322	144081
Wdr76	>sp|A6PWY4|WDR76_MOUSE WD repeat-containing protein 76 OS=Mus musculus GN=Wdr76 PE=1 SV=1	A6PWY4	WD repeat-containing protein 76	WDR76_MOUSE	0	0	0	0	1	1	1	1	1	1	1	1	32923.7	18511.2	40140.3	12078.9	58318.5	72430
Arhgap31	>sp|A6X8Z5|RHG31_MOUSE Rho GTPase-activating protein 31 OS=Mus musculus GN=Arhgap31 PE=1 SV=1	A6X8Z5	Rho GTPase-activating protein 31	RHG31_MOUSE	0	0	1	1	2	1	1	1	1	1	1	1	20902.2	15473.1	17503.1	20851.1	25800.1	25049.5
Dpy19l1	>sp|A6X919|D19L1_MOUSE Probable C-mannosyltransferase DPY19L1 OS=Mus musculus GN=Dpy19l1 PE=1 SV=1	A6X919	Probable C-mannosyltransferase DPY19L1	D19L1_MOUSE	3	3	3	3	2	2	4	4	4	4	4	4	100704	83568.3	119865	143225	121165	79577.2
Itih4	>sp|A6X935|ITIH4_MOUSE Inter alpha-trypsin inhibitor, heavy chain 4 OS=Mus musculus GN=Itih4 PE=1 SV=2	A6X935	Inter alpha-trypsin inhibitor, heavy chain 4	ITIH4_MOUSE	1	1	1	1	1	0	1	1	1	1	1	1	44881.8	53151.4	50712.7	43786.2	34724.3	27075.8
Thada	>sp|A8C756|THADA_MOUSE Thyroid adenoma-associated protein homolog OS=Mus musculus GN=Thada PE=1 SV=1	A8C756	Thyroid adenoma-associated protein homolog	THADA_MOUSE	8	6	5	7	9	3	8	8	8	8	8	8	303453	248498	301684	341293	335448	346040
Ankle1	>sp|A8VU90|ANKL1_MOUSE Ankyrin repeat and LEM domain-containing protein 1 OS=Mus musculus GN=Ankle1 PE=2 SV=1	A8VU90	Ankyrin repeat and LEM domain-containing protein 1	ANKL1_MOUSE	1	1	1	1	1	1	1	1	1	1	1	1	327126	532244	269633	385179	590768	672873
Sec14l1	>sp|A8Y5H7|S14L1_MOUSE SEC14-like protein 1 OS=Mus musculus GN=Sec14l1 PE=1 SV=1	A8Y5H7	SEC14-like protein 1	S14L1_MOUSE	3	3	3	5	4	5	4	4	4	4	4	4	203634	206965	214200	210524	148062	285786
Ptprs	>sp|B0V2N1|PTPRS_MOUSE Receptor-type tyrosine-protein phosphatase S OS=Mus musculus GN=Ptprs PE=1 SV=1	B0V2N1	Receptor-type tyrosine-protein phosphatase S	PTPRS_MOUSE	0	0	1	1	2	3	0	0	0	0	0	0	n. def.	n. def.	n. def.	n. def.	n. def.	n. def.
Usp36	>sp|B1AQJ2|UBP36_MOUSE Ubiquitin carboxyl-terminal hydrolase 36 OS=Mus musculus GN=Usp36 PE=1 SV=1	B1AQJ2	Ubiquitin carboxyl-terminal hydrolase 36	UBP36_MOUSE	1	2	1	0	2	2	1	1	1	1	1	1	109446	7800.62	159810	119242	129501	126080
Cisd3	>sp|B1AR13|CISD3_MOUSE CDGSH iron-sulfur domain-containing protein 3, mitochondrial OS=Mus musculus GN=Cisd3 PE=1 SV=1	B1AR13	CDGSH iron-sulfur domain-containing protein 3, mitochondrial	CISD3_MOUSE	1	0	0	1	1	1	1	1	1	1	1	1	18433.2	10040.1	20177.2	12116.9	11458.5	8056.54
Pex10	>sp|B1AUE5|PEX10_MOUSE Peroxisome biogenesis factor 10 OS=Mus musculus GN=Pex10 PE=2 SV=1	B1AUE5	Peroxisome biogenesis factor 10	PEX10_MOUSE	2	1	2	2	0	0	1	1	1	1	1	1	4897.28	4340.23	4793.48	2835.84	2155.07	1549.93
Kif16b	>sp|B1AVY7|KI16B_MOUSE Kinesin-like protein KIF16B OS=Mus musculus GN=Kif16b PE=1 SV=1	B1AVY7	Kinesin-like protein KIF16B	KI16B_MOUSE	2	1	1	2	2	2	1	1	1	1	1	1	200672	203592	179903	117379	97069.4	106368
Uprt	>sp|B1AVZ0|UPP_MOUSE Uracil phosphoribosyltransferase homolog OS=Mus musculus GN=Uprt PE=1 SV=1	B1AVZ0	Uracil phosphoribosyltransferase homolog	UPP_MOUSE	4	3	3	2	4	4	4	4	4	4	4	4	58487.4	61124	52015.6	47369.5	72229	69331.5
Tomm5	>sp|B1AXP6|TOM5_MOUSE Mitochondrial import receptor subunit TOM5 homolog OS=Mus musculus GN=Tomm5 PE=3 SV=1	B1AXP6	Mitochondrial import receptor subunit TOM5 homolog	TOM5_MOUSE	4	2	2	2	4	4	4	4	4	4	4	4	115836	130437	142248	118948	94012.1	89640.4
Nfx1	>sp|B1AY10|NFX1_MOUSE Transcriptional repressor NF-X1 OS=Mus musculus GN=Nfx1 PE=1 SV=1	B1AY10	Transcriptional repressor NF-X1	NFX1_MOUSE	1	1	1	1	0	0	1	1	1	1	1	1	1388.44	1251.21	2330.57	2148.5	240.028	625.481
Usp24	>sp|B1AY13|UBP24_MOUSE Ubiquitin carboxyl-terminal hydrolase 24 OS=Mus musculus GN=Usp24 PE=1 SV=1	B1AY13	Ubiquitin carboxyl-terminal hydrolase 24	UBP24_MOUSE	12	8	10	13	17	8	12	12	12	12	12	12	316642	279487	291706	362659	340433	267018
Thoc2	>sp|B1AZI6|THOC2_MOUSE THO complex subunit 2 OS=Mus musculus GN=Thoc2 PE=1 SV=1	B1AZI6	THO complex subunit 2	THOC2_MOUSE	15	15	18	20	24	12	21	21	21	21	21	21	585653	516810	524629	734224	637933	431193
Dlgap4	>sp|B1AZP2|DLGP4_MOUSE Disks large-associated protein 4 OS=Mus musculus GN=Dlgap4 PE=1 SV=1	B1AZP2	Disks large-associated protein 4	DLGP4_MOUSE	4	4	4	4	5	7	4	4	4	4	4	4	142651	137942	129134	170387	164074	159544
Cad	>sp|B2RQC6|PYR1_MOUSE CAD protein OS=Mus musculus GN=Cad PE=1 SV=1	B2RQC6	CAD protein	PYR1_MOUSE	81	74	70	69	73	63	75	75	75	75	75	75	10854658	9860491	10079345	7.68888e+06	7279936	5657503
Ythdc2	>sp|B2RR83|YTDC2_MOUSE Probable ATP-dependent RNA helicase YTHDC2 OS=Mus musculus GN=Ythdc2 PE=1 SV=1	B2RR83	Probable ATP-dependent RNA helicase YTHDC2	YTDC2_MOUSE	3	2	4	4	2	1	3	3	3	3	3	3	67649.2	57721.3	70971.2	57535.7	26352.5	31957.4
Otud4	>sp|B2RRE7|OTUD4_MOUSE OTU domain-containing protein 4 OS=Mus musculus GN=Otud4 PE=1 SV=1	B2RRE7	OTU domain-containing protein 4	OTUD4_MOUSE	10	9	9	6	9	5	9	9	9	9	9	9	3.70189e+06	3.46817e+06	3.50598e+06	3.21136e+06	3.33697e+06	2.98444e+06
Znf518a	>sp|B2RRF6|Z518A_MOUSE Zinc finger protein 518A OS=Mus musculus GN=Znf518a PE=2 SV=1	B2RRF6	Zinc finger protein 518A	Z518A_MOUSE	0	0	0	1	1	1	1	1	1	1	1	1	54487	43251.4	43998.7	48707.6	35979.5	47256.7
Gnai1	>sp|B2RSH2|GNAI1_MOUSE Guanine nucleotide-binding protein G(i) subunit alpha-1 OS=Mus musculus GN=Gnai1 PE=1 SV=1	B2RSH2	Guanine nucleotide-binding protein G(i) subunit alpha-1	GNAI1_MOUSE	2	2	2	1	2	0	2	2	2	2	2	2	944309	755461	807112	1.08495e+06	1.12211e+06	451008
Apba1	>sp|B2RUJ5|APBA1_MOUSE Amyloid beta A4 precursor protein-binding family A member 1 OS=Mus musculus GN=Apba1 PE=1 SV=2	B2RUJ5	Amyloid beta A4 precursor protein-binding family A member 1	APBA1_MOUSE	1	1	1	2	1	2	2	2	2	2	2	2	133821	145559	134593	94210.2	83669.8	55899.2
Unc13d	>sp|B2RUP2|UN13D_MOUSE Protein unc-13 homolog D OS=Mus musculus GN=Unc13d PE=1 SV=2	B2RUP2	Protein unc-13 homolog D	UN13D_MOUSE	2	1	1	0	2	2	2	2	2	2	2	2	157915	163993	159112	97633	76582.8	79499.5
Otud7b	>sp|B2RUR8|OTU7B_MOUSE OTU domain-containing protein 7B OS=Mus musculus GN=Otud7b PE=1 SV=1	B2RUR8	OTU domain-containing protein 7B	OTU7B_MOUSE	5	5	6	9	12	12	8	8	8	8	8	8	91773.5	84613.9	93033.6	104475	112024	114984
Zcchc24	>sp|B2RVL6|ZCH24_MOUSE Zinc finger CCHC domain-containing protein 24 OS=Mus musculus GN=Zcchc24 PE=1 SV=1	B2RVL6	Zinc finger CCHC domain-containing protein 24	ZCH24_MOUSE	1	1	1	1	1	4	1	1	1	1	1	1	4809.13	3437.15	3491.87	3226.94	2871.41	5290.25
Ep300	>sp|B2RWS6|EP300_MOUSE Histone acetyltransferase p300 OS=Mus musculus GN=Ep300 PE=1 SV=2	B2RWS6	Histone acetyltransferase p300	EP300_MOUSE	1	1	1	2	3	1	1	1	1	1	1	1	2563.34	4072.82	3292.65	3117.9	3145.15	2386.88
Abcc3	>sp|B2RX12|MRP3_MOUSE Canalicular multispecific organic anion transporter 2 OS=Mus musculus GN=Abcc3 PE=1 SV=1	B2RX12	Canalicular multispecific organic anion transporter 2	MRP3_MOUSE	2	2	1	2	2	2	1	1	1	1	1	1	14920.8	14395.3	14017	9729.5	15229.5	19817.8
Zcchc11	>sp|B2RX14|TUT4_MOUSE Terminal uridylyltransferase 4 OS=Mus musculus GN=Zcchc11 PE=1 SV=2	B2RX14	Terminal uridylyltransferase 4	TUT4_MOUSE	0	1	1	2	2	2	2	2	2	2	2	2	8058.96	15054.7	7889.98	20447.2	36428.2	50374.1
Trappc11	>sp|B2RXC1|TPC11_MOUSE Trafficking protein particle complex subunit 11 OS=Mus musculus GN=Trappc11 PE=1 SV=1	B2RXC1	Trafficking protein particle complex subunit 11	TPC11_MOUSE	5	2	2	6	6	0	4	4	4	4	4	4	58860.2	1.23872e+06	82638.2	1.56836e+06	811824	1542935
Ankrd44	>sp|B2RXR6|ANR44_MOUSE Serine/threonine-protein phosphatase 6 regulatory ankyrin repeat subunit B OS=Mus musculus GN=Ankrd44 PE=1 SV=1	B2RXR6	Serine/threonine-protein phosphatase 6 regulatory ankyrin repeat subunit B	ANR44_MOUSE	2	1	2	2	2	1	1	1	1	1	1	1	5323.75	14771.7	15142.7	13429.9	8462.22	11097.2
Plxnb2	>sp|B2RXS4|PLXB2_MOUSE Plexin-B2 OS=Mus musculus GN=Plxnb2 PE=1 SV=1	B2RXS4	Plexin-B2	PLXB2_MOUSE	36	30	33	41	43	35	41	41	41	41	41	41	1.54369e+06	1.53272e+06	1541969	1.83626e+06	2.03975e+06	1868925
Dock5	>sp|B2RY04|DOCK5_MOUSE Dedicator of cytokinesis protein 5 OS=Mus musculus GN=Dock5 PE=1 SV=2	B2RY04	Dedicator of cytokinesis protein 5	DOCK5_MOUSE	4	4	3	16	11	4	7	7	7	7	7	7	3.61678e+06	3.00739e+06	3.42577e+06	2.20759e+06	1.62728e+06	1.82012e+06
Armc4	>sp|B2RY50|ARMC4_MOUSE Armadillo repeat-containing protein 4 OS=Mus musculus GN=Armc4 PE=1 SV=1	B2RY50	Armadillo repeat-containing protein 4	ARMC4_MOUSE	1	2	1	4	3	2	2	2	2	2	2	2	62203.4	57678.8	68970.3	116428	111901	118600
Rbm25	>sp|B2RY56|RBM25_MOUSE RNA-binding protein 25 OS=Mus musculus GN=Rbm25 PE=1 SV=2	B2RY56	RNA-binding protein 25	RBM25_MOUSE	18	20	19	14	16	18	20	20	20	20	20	20	1.42783e+06	1.57399e+06	1.40224e+06	1.08992e+06	1.04041e+06	1.11959e+06
Xpnpep3	>sp|B7ZMP1|XPP3_MOUSE Probable Xaa-Pro aminopeptidase 3 OS=Mus musculus GN=Xpnpep3 PE=1 SV=1	B7ZMP1	Probable Xaa-Pro aminopeptidase 3	XPP3_MOUSE	2	3	1	4	7	3	3	3	3	3	3	3	66287	78132.7	60789.2	70703.5	81309.6	92936
Kif7	>sp|B7ZNG0|KIF7_MOUSE Kinesin-like protein KIF7 OS=Mus musculus GN=Kif7 PE=1 SV=1	B7ZNG0	Kinesin-like protein KIF7	KIF7_MOUSE	2	2	2	2	1	1	0	0	0	0	0	0	n. def.	n. def.	n. def.	n. def.	n. def.	n. def.
Itga9	>sp|B8JK39|ITA9_MOUSE Integrin alpha-9 OS=Mus musculus GN=Itga9 PE=1 SV=1	B8JK39	Integrin alpha-9	ITA9_MOUSE	2	0	0	0	1	1	1	1	1	1	1	1	11285.9	4776.58	3003.87	3976.19	10739.8	7470
Qtrt2	>sp|B8ZXI1|QTRT2_MOUSE Queuine tRNA-ribosyltransferase accessory subunit 2 OS=Mus musculus GN=Qtrt2 PE=1 SV=2	B8ZXI1	Queuine tRNA-ribosyltransferase accessory subunit 2	QTRT2_MOUSE	7	5	6	7	7	6	8	8	8	8	8	8	221231	216521	206508	190354	203698	190850
Osbpl8	>sp|B9EJ86|OSBL8_MOUSE Oxysterol-binding protein-related protein 8 OS=Mus musculus GN=Osbpl8 PE=1 SV=1	B9EJ86	Oxysterol-binding protein-related protein 8	OSBL8_MOUSE	5	4	2	5	3	1	4	4	4	4	4	4	47636	38350.2	38475.9	41041.4	39600.2	23567.8
Cttnbp2	>sp|B9EJA2|CTTB2_MOUSE Cortactin-binding protein 2 OS=Mus musculus GN=Cttnbp2 PE=1 SV=2	B9EJA2	Cortactin-binding protein 2	CTTB2_MOUSE	1	1	1	1	1	1	1	1	1	1	1	1	620871	544940	609274	457863	492346	447999
Dnaaf5	>sp|B9EJR8|DAAF5_MOUSE Dynein assembly factor 5, axonemal OS=Mus musculus GN=Dnaaf5 PE=1 SV=1	B9EJR8	Dynein assembly factor 5, axonemal	DAAF5_MOUSE	11	11	10	9	9	6	10	10	10	10	10	10	288446	255629	264442	239885	227999	281617
Tmf1	>sp|B9EKI3|TMF1_MOUSE TATA element modulatory factor OS=Mus musculus GN=Tmf1 PE=1 SV=2	B9EKI3	TATA element modulatory factor	TMF1_MOUSE	2	3	2	4	4	3	2	2	2	2	2	2	12844	44574	14779.5	11228.9	8673.05	11329.2
Ptprz1	>sp|B9EKR1|PRPTZ_MOUSE Receptor-type tyrosine-protein phosphatase zeta OS=Mus musculus GN=Ptprz1 PE=1 SV=1	B9EKR1	Receptor-type tyrosine-protein phosphatase zeta	PRPTZ_MOUSE	2	1	2	1	0	3	1	1	1	1	1	1	25580.5	26006.1	34382.2	32688.8	32040.3	43807.5
	>sp|Biognosys|BiognosysiRT Kit Fusion	Biognosys	Kit Fusion	BiognosysiRT	11	11	11	11	11	11	11	11	11	11	11	11	51564668	51397652	43239560	64634564	89855392	136059088
Arxes1;Arxes2	>sp|C0HK79|ARXS1_MOUSE Adipocyte-related X-chromosome expressed sequence 1 OS=Mus musculus GN=Arxes1 PE=1 SV=1;>sp|C0HK80|ARXS2_MOUSE Adipocyte-related X-chromosome expressed sequence 2 OS=Mus musculus GN=Arxes2 PE=1 SV=1	C0HK79;C0HK80	Adipocyte-related X-chromosome expressed sequence 1;Adipocyte-related X-chromosome expressed sequence 2	ARXS1_MOUSE;ARXS2_MOUSE	2	2	3	0	0	0	2	2	2	2	2	2	19422.9	19266	20838.9	16869.5	17173.8	7674.86
Catsperg2;Catsperg1	>sp|C6KI89|CTSG2_MOUSE Cation channel sperm-associated protein subunit gamma 2 OS=Mus musculus GN=Catsperg2 PE=1 SV=1;>sp|E9Q355|CTSG1_MOUSE Cation channel sperm-associated protein subunit gamma 1 OS=Mus musculus GN=Catsperg1 PE=2 SV=1	C6KI89;E9Q355	Cation channel sperm-associated protein subunit gamma 2;Cation channel sperm-associated protein subunit gamma 1	CTSG2_MOUSE;CTSG1_MOUSE	1	0	0	0	1	1	1	1	1	1	1	1	10199.5	3987.93	6651.01	5132.92	3289.77	2482.62
Mndal	>sp|D0QMC3|MNDAL_MOUSE Myeloid cell nuclear differentiation antigen-like protein OS=Mus musculus GN=Mndal PE=1 SV=1	D0QMC3	Myeloid cell nuclear differentiation antigen-like protein	MNDAL_MOUSE	2	3	1	7	11	10	4	4	4	4	4	4	55537.2	54472.2	44413.1	216743	228380	240487
Hmcn1	>sp|D3YXG0|HMCN1_MOUSE Hemicentin-1 OS=Mus musculus GN=Hmcn1 PE=1 SV=1	D3YXG0	Hemicentin-1	HMCN1_MOUSE	3	2	1	0	2	1	1	1	1	1	1	1	6498.31	7470.71	7971.45	13251.2	22912.5	25764.7
Samd1	>sp|D3YXK1|SAMD1_MOUSE Atherin OS=Mus musculus GN=Samd1 PE=1 SV=1	D3YXK1	Atherin	SAMD1_MOUSE	1	0	0	1	0	0	1	1	1	1	1	1	8969.21	9051.76	9486.23	6634.21	6501.75	4400.48
Safb	>sp|D3YXK2|SAFB1_MOUSE Scaffold attachment factor B1 OS=Mus musculus GN=Safb PE=1 SV=2	D3YXK2	Scaffold attachment factor B1	SAFB1_MOUSE	29	26	26	29	28	27	21	21	21	21	21	21	1.64766e+06	1.76621e+06	1.68058e+06	1.88808e+06	1.89372e+06	2.0913e+06
Obsl1	>sp|D3YYU8|OBSL1_MOUSE Obscurin-like protein 1 OS=Mus musculus GN=Obsl1 PE=1 SV=1	D3YYU8	Obscurin-like protein 1	OBSL1_MOUSE	5	4	5	9	9	6	8	8	8	8	8	8	160073	133221	169419	207364	210333	202826
Mthfd2l	>sp|D3YZG8|MTD2L_MOUSE Probable bifunctional methylenetetrahydrofolate dehydrogenase/cyclohydrolase 2 OS=Mus musculus GN=Mthfd2l PE=3 SV=1	D3YZG8	Probable bifunctional methylenetetrahydrofolate dehydrogenase/cyclohydrolase 2	MTD2L_MOUSE	2	2	2	1	1	0	1	1	1	1	1	1	10652.8	9208.49	10587.4	4185.06	5039.73	4195.14
Ccdc6	>sp|D3YZP9|CCDC6_MOUSE Coiled-coil domain-containing protein 6 OS=Mus musculus GN=Ccdc6 PE=1 SV=1	D3YZP9	Coiled-coil domain-containing protein 6	CCDC6_MOUSE	9	5	5	6	8	9	8	8	8	8	8	8	408982	381799	388931	272679	261500	369694
Shank1	>sp|D3YZU1|SHAN1_MOUSE SH3 and multiple ankyrin repeat domains protein 1 OS=Mus musculus GN=Shank1 PE=1 SV=1	D3YZU1	SH3 and multiple ankyrin repeat domains protein 1	SHAN1_MOUSE	1	1	1	0	1	1	1	1	1	1	1	1	2833.8	281308	237307	1710.21	270940	118208
Gls	>sp|D3Z7P3|GLSK_MOUSE Glutaminase kidney isoform, mitochondrial OS=Mus musculus GN=Gls PE=1 SV=1	D3Z7P3	Glutaminase kidney isoform, mitochondrial	GLSK_MOUSE	21	21	20	21	25	24	23	23	23	23	23	23	3.52786e+06	3927980	4.03721e+06	6.46939e+06	7208727	5977221
Soga1	>sp|E1U8D0|SOGA1_MOUSE Protein SOGA1 OS=Mus musculus GN=Soga1 PE=1 SV=3	E1U8D0	Protein SOGA1	SOGA1_MOUSE	0	1	1	1	0	1	1	1	1	1	1	1	25653.6	33248.7	35339.7	41700.1	14718.2	46562.5
Piezo1	>sp|E2JF22|PIEZ1_MOUSE Piezo-type mechanosensitive ion channel component 1 OS=Mus musculus GN=Piezo1 PE=1 SV=1	E2JF22	Piezo-type mechanosensitive ion channel component 1	PIEZ1_MOUSE	4	1	2	3	2	1	2	2	2	2	2	2	135042	123397	132404	155984	134305	120234
Fga	>sp|E9PV24|FIBA_MOUSE Fibrinogen alpha chain OS=Mus musculus GN=Fga PE=1 SV=1	E9PV24	Fibrinogen alpha chain	FIBA_MOUSE	1	1	1	2	3	1	1	1	1	1	1	1	49967.6	39816.5	47212.7	46959	730428	27702.3
Gcn1	>sp|E9PVA8|GCN1_MOUSE eIF-2-alpha kinase activator GCN1 OS=Mus musculus GN=Gcn1 PE=1 SV=1	E9PVA8	eIF-2-alpha kinase activator GCN1	GCN1_MOUSE	91	77	84	82	89	65	88	88	88	88	88	88	5815931	5127459	5.16246e+06	5113161	4564870	3.48357e+06
Mki67	>sp|E9PVX6|KI67_MOUSE Proliferation marker protein Ki-67 OS=Mus musculus GN=Mki67 PE=1 SV=1	E9PVX6	Proliferation marker protein Ki-67	KI67_MOUSE	40	31	32	9	11	5	27	27	27	27	27	27	666449	606308	596974	281335	351593	490160
Fam170b	>sp|E9PXT9|F170B_MOUSE Protein FAM170B OS=Mus musculus GN=Fam170b PE=1 SV=1	E9PXT9	Protein FAM170B	F170B_MOUSE	1	1	1	1	1	1	1	1	1	1	1	1	535308	585052	630176	393115	379613	469095
Prr12	>sp|E9PYL2|PRR12_MOUSE Proline-rich protein 12 OS=Mus musculus GN=Prr12 PE=1 SV=1	E9PYL2	Proline-rich protein 12	PRR12_MOUSE	1	0	1	0	1	0	1	1	1	1	1	1	32114.1	23655.2	37255.6	466261	15763.2	22233.7
Ascc3	>sp|E9PZJ8|ASCC3_MOUSE Activating signal cointegrator 1 complex subunit 3 OS=Mus musculus GN=Ascc3 PE=1 SV=1	E9PZJ8	Activating signal cointegrator 1 complex subunit 3	ASCC3_MOUSE	11	8	9	6	7	3	6	6	6	6	6	6	173850	217463	201253	215176	204888	405947
Chd2	>sp|E9PZM4|CHD2_MOUSE Chromodomain-helicase-DNA-binding protein 2 OS=Mus musculus GN=Chd2 PE=1 SV=1	E9PZM4	Chromodomain-helicase-DNA-binding protein 2	CHD2_MOUSE	2	2	2	2	2	1	2	2	2	2	2	2	277217	290372	175393	276315	487426	531562
Ryr1	>sp|E9PZQ0|RYR1_MOUSE Ryanodine receptor 1 OS=Mus musculus GN=Ryr1 PE=1 SV=1	E9PZQ0	Ryanodine receptor 1	RYR1_MOUSE	8	6	5	7	4	5	4	4	4	4	4	4	369016	354383	330813	364327	426457	554004
Irf2bp2	>sp|E9Q1P8|I2BP2_MOUSE Interferon regulatory factor 2-binding protein 2 OS=Mus musculus GN=Irf2bp2 PE=1 SV=1	E9Q1P8	Interferon regulatory factor 2-binding protein 2	I2BP2_MOUSE	8	8	5	10	11	12	8	8	8	8	8	8	279193	256333	214731	259149	213550	252637
Akap13	>sp|E9Q394|AKP13_MOUSE A-kinase anchor protein 13 OS=Mus musculus GN=Akap13 PE=1 SV=1	E9Q394	A-kinase anchor protein 13	AKP13_MOUSE	1	1	1	5	3	8	2	2	2	2	2	2	47443.1	52457.6	54297.4	50001.2	63066.9	68736.4
Pi4ka	>sp|E9Q3L2|PI4KA_MOUSE Phosphatidylinositol 4-kinase alpha OS=Mus musculus GN=Pi4ka PE=1 SV=2	E9Q3L2	Phosphatidylinositol 4-kinase alpha	PI4KA_MOUSE	5	2	2	11	9	3	6	6	6	6	6	6	1.30824e+06	1.3903e+06	1.31779e+06	646873	1.01356e+06	1263096
Ryr2	>sp|E9Q401|RYR2_MOUSE Ryanodine receptor 2 OS=Mus musculus GN=Ryr2 PE=1 SV=1	E9Q401	Ryanodine receptor 2	RYR2_MOUSE	2	2	1	2	0	4	1	1	1	1	1	1	32326.2	36632.4	33252.8	25120.8	19895.6	34560.3
Apob	>sp|E9Q414|APOB_MOUSE Apolipoprotein B-100 OS=Mus musculus GN=Apob PE=1 SV=1	E9Q414	Apolipoprotein B-100	APOB_MOUSE	3	2	2	1	2	1	2	2	2	2	2	2	225000	142510	254076	124115	130133	127651
Wdfy1	>sp|E9Q4P1|WDFY1_MOUSE WD repeat and FYVE domain-containing protein 1 OS=Mus musculus GN=Wdfy1 PE=1 SV=1	E9Q4P1	WD repeat and FYVE domain-containing protein 1	WDFY1_MOUSE	1	1	1	1	0	0	1	1	1	1	1	1	287586	260487	235900	206618	15094.2	39354.1
Pde8b	>sp|E9Q4S1|PDE8B_MOUSE High affinity cAMP-specific and IBMX-insensitive 3',5'-cyclic phosphodiesterase 8B OS=Mus musculus GN=Pde8b PE=1 SV=1	E9Q4S1	High affinity cAMP-specific and IBMX-insensitive 3',5'-cyclic phosphodiesterase 8B	PDE8B_MOUSE	2	1	1	2	2	1	2	2	2	2	2	2	118616	108379	108876	51303.2	123105	136772
Rnf213	>sp|E9Q555|RN213_MOUSE E3 ubiquitin-protein ligase RNF213 OS=Mus musculus GN=Rnf213 PE=1 SV=2	E9Q555	E3 ubiquitin-protein ligase RNF213	RN213_MOUSE	92	80	76	169	175	124	135	135	135	135	135	135	3679532	3.5625e+06	3.87974e+06	7.72656e+06	7167442	5199557
Dsp	>sp|E9Q557|DESP_MOUSE Desmoplakin OS=Mus musculus GN=Dsp PE=1 SV=1	E9Q557	Desmoplakin	DESP_MOUSE	6	4	6	4	5	3	7	7	7	7	7	7	776924	729983	732522	606826	600504	542354
Kif23	>sp|E9Q5G3|KIF23_MOUSE Kinesin-like protein KIF23 OS=Mus musculus GN=Kif23 PE=1 SV=1	E9Q5G3	Kinesin-like protein KIF23	KIF23_MOUSE	3	1	2	2	0	2	1	1	1	1	1	1	17393.2	22840.9	24028.4	10929	8307.01	21662.7
Ythdc1	>sp|E9Q5K9|YTDC1_MOUSE YTH domain-containing protein 1 OS=Mus musculus GN=Ythdc1 PE=1 SV=2	E9Q5K9	YTH domain-containing protein 1	YTDC1_MOUSE	6	4	5	6	3	3	6	6	6	6	6	6	146186	129891	184199	101732	87753.6	84132.9
Myo1e	>sp|E9Q634|MYO1E_MOUSE Unconventional myosin-Ie OS=Mus musculus GN=Myo1e PE=1 SV=1	E9Q634	Unconventional myosin-Ie	MYO1E_MOUSE	7	7	6	7	8	7	7	7	7	7	7	7	171687	166828	371581	158219	160372	98872.8
Bod1l	>sp|E9Q6J5|BD1L1_MOUSE Biorientation of chromosomes in cell division protein 1-like 1 OS=Mus musculus GN=Bod1l PE=1 SV=1	E9Q6J5	Biorientation of chromosomes in cell division protein 1-like 1	BD1L1_MOUSE	6	4	3	5	6	7	6	6	6	6	6	6	266857	263790	249194	183326	121096	128316
Ube4a	>sp|E9Q735|UBE4A_MOUSE Ubiquitin conjugation factor E4 A OS=Mus musculus GN=Ube4a PE=1 SV=1	E9Q735	Ubiquitin conjugation factor E4 A	UBE4A_MOUSE	2	2	2	3	4	1	1	1	1	1	1	1	3132.68	3542.76	3608.63	9736.41	10770.8	8103.45
Zc3h13	>sp|E9Q784|ZC3HD_MOUSE Zinc finger CCCH domain-containing protein 13 OS=Mus musculus GN=Zc3h13 PE=1 SV=1	E9Q784	Zinc finger CCCH domain-containing protein 13	ZC3HD_MOUSE	2	2	3	1	2	0	2	2	2	2	2	2	9720.86	7254.78	6658.46	6092.86	4637.58	5585.95
Dnajc21	>sp|E9Q8D0|DJC21_MOUSE DnaJ homolog subfamily C member 21 OS=Mus musculus GN=Dnajc21 PE=1 SV=1	E9Q8D0	DnaJ homolog subfamily C member 21	DJC21_MOUSE	1	2	2	1	2	1	3	3	3	3	3	3	132550	238951	242082	35220.8	71368.8	63782.2
Fry	>sp|E9Q8I9|FRY_MOUSE Protein furry homolog OS=Mus musculus GN=Fry PE=1 SV=1	E9Q8I9	Protein furry homolog	FRY_MOUSE	1	1	1	2	2	1	2	2	2	2	2	2	79168.8	97174.2	127757	80753.5	92104.3	133728
Helz2	>sp|E9QAM5|HELZ2_MOUSE Helicase with zinc finger domain 2 OS=Mus musculus GN=Helz2 PE=1 SV=1	E9QAM5	Helicase with zinc finger domain 2	HELZ2_MOUSE	11	6	8	19	16	9	13	13	13	13	13	13	206411	568101	213033	418984	658079	616087
Tpr	>sp|F6ZDS4|TPR_MOUSE Nucleoprotein TPR OS=Mus musculus GN=Tpr PE=1 SV=1	F6ZDS4	Nucleoprotein TPR	TPR_MOUSE	67	60	67	63	68	74	68	68	68	68	68	68	4.00885e+06	3.69301e+06	3.87569e+06	3.56789e+06	3.71782e+06	4.17064e+06
Farp1	>sp|F8VPU2|FARP1_MOUSE FERM, RhoGEF and pleckstrin domain-containing protein 1 OS=Mus musculus GN=Farp1 PE=1 SV=1	F8VPU2	FERM, RhoGEF and pleckstrin domain-containing protein 1	FARP1_MOUSE	4	4	3	3	7	3	4	4	4	4	4	4	82526.6	69750.7	78367.6	88102.8	104832	100920
Myo10	>sp|F8VQB6|MYO10_MOUSE Unconventional myosin-X OS=Mus musculus GN=Myo10 PE=1 SV=1	F8VQB6	Unconventional myosin-X	MYO10_MOUSE	1	1	1	1	1	1	1	1	1	1	1	1	141878	137415	157310	331243	364040	576937
Aox3	>sp|G3X982|AOXC_MOUSE Aldehyde oxidase 3 OS=Mus musculus GN=Aox3 PE=1 SV=1	G3X982	Aldehyde oxidase 3	AOXC_MOUSE	1	1	1	1	1	3	1	1	1	1	1	1	184419	201990	198859	331516	352283	475579
Arfgef1	>sp|G3X9K3|BIG1_MOUSE Brefeldin A-inhibited guanine nucleotide-exchange protein 1 OS=Mus musculus GN=Arfgef1 PE=1 SV=1	G3X9K3	Brefeldin A-inhibited guanine nucleotide-exchange protein 1	BIG1_MOUSE	9	9	7	11	11	4	4	4	4	4	4	4	51399.7	53336.4	43050.8	46660	51720.5	52752.2
Rab11fip2	>sp|G3XA57|RFIP2_MOUSE Rab11 family-interacting protein 2 OS=Mus musculus GN=Rab11fip2 PE=1 SV=1	G3XA57	Rab11 family-interacting protein 2	RFIP2_MOUSE	1	0	0	2	2	1	1	1	1	1	1	1	3714.63	14308.3	9206.09	27073.1	32976.5	26695.5
Atp2b1	>sp|G5E829|AT2B1_MOUSE Plasma membrane calcium-transporting ATPase 1 OS=Mus musculus GN=Atp2b1 PE=1 SV=1	G5E829	Plasma membrane calcium-transporting ATPase 1	AT2B1_MOUSE	31	28	24	29	30	18	19	19	19	19	19	19	1.28336e+06	1.04818e+06	1.19224e+06	1.13131e+06	1.09994e+06	1.58375e+06
Trip12	>sp|G5E870|TRIPC_MOUSE E3 ubiquitin-protein ligase TRIP12 OS=Mus musculus GN=Trip12 PE=1 SV=1	G5E870	E3 ubiquitin-protein ligase TRIP12	TRIPC_MOUSE	14	11	11	23	20	14	18	18	18	18	18	18	386251	349361	342934	577909	464770	290012
Kif14	>sp|L0N7N1|KIF14_MOUSE Kinesin-like protein KIF14 OS=Mus musculus GN=Kif14 PE=1 SV=1	L0N7N1	Kinesin-like protein KIF14	KIF14_MOUSE	2	3	1	2	3	2	1	1	1	1	1	1	9950.52	77860.9	94294.8	14773.6	4285.36	13764.4
Hk2	>sp|O08528|HXK2_MOUSE Hexokinase-2 OS=Mus musculus GN=Hk2 PE=1 SV=1	O08528	Hexokinase-2	HXK2_MOUSE	27	22	25	20	16	11	17	17	17	17	17	17	446014	400886	427330	240472	234577	264897
Capn2	>sp|O08529|CAN2_MOUSE Calpain-2 catalytic subunit OS=Mus musculus GN=Capn2 PE=1 SV=4	O08529	Calpain-2 catalytic subunit	CAN2_MOUSE	27	23	24	34	32	32	33	33	33	33	33	33	4.08919e+06	4.00761e+06	4.01699e+06	6675363	6.91359e+06	6583837
S1pr1	>sp|O08530|S1PR1_MOUSE Sphingosine 1-phosphate receptor 1 OS=Mus musculus GN=S1pr1 PE=1 SV=3	O08530	Sphingosine 1-phosphate receptor 1	S1PR1_MOUSE	1	1	1	1	1	1	1	1	1	1	1	1	142954	12568.1	3091.95	2412.78	106142	3142.51
Bin1	>sp|O08539|BIN1_MOUSE Myc box-dependent-interacting protein 1 OS=Mus musculus GN=Bin1 PE=1 SV=1	O08539	Myc box-dependent-interacting protein 1	BIN1_MOUSE	21	19	20	19	18	17	19	19	19	19	19	19	4.50166e+06	4565275	5.22522e+06	3020554	2.65663e+06	3.47508e+06
Sec22b	>sp|O08547|SC22B_MOUSE Vesicle-trafficking protein SEC22b OS=Mus musculus GN=Sec22b PE=1 SV=3	O08547	Vesicle-trafficking protein SEC22b	SC22B_MOUSE	13	13	12	12	13	10	12	12	12	12	12	12	2.03144e+06	2.03387e+06	1.94369e+06	2.00581e+06	2.004e+06	1561265
Dpysl2	>sp|O08553|DPYL2_MOUSE Dihydropyrimidinase-related protein 2 OS=Mus musculus GN=Dpysl2 PE=1 SV=2	O08553	Dihydropyrimidinase-related protein 2	DPYL2_MOUSE	30	29	30	32	30	30	25	25	25	25	25	25	22882834	23403998	22694418	30312080	30127184	32657838
Lgals9	>sp|O08573|LEG9_MOUSE Galectin-9 OS=Mus musculus GN=Lgals9 PE=1 SV=1	O08573	Galectin-9	LEG9_MOUSE	4	4	5	7	8	7	6	6	6	6	6	6	258920	247581	252703	931832	876668	717391
Emd	>sp|O08579|EMD_MOUSE Emerin OS=Mus musculus GN=Emd PE=1 SV=1	O08579	Emerin	EMD_MOUSE	9	10	10	11	11	10	10	10	10	10	10	10	1.5473e+06	1.50143e+06	1.46345e+06	1.70666e+06	1.73676e+06	1.40125e+06
Gtpbp1	>sp|O08582|GTPB1_MOUSE GTP-binding protein 1 OS=Mus musculus GN=Gtpbp1 PE=1 SV=2	O08582	GTP-binding protein 1	GTPB1_MOUSE	12	13	12	12	17	11	13	13	13	13	13	13	707240	686770	646811	742327	742592	661029
Alyref	>sp|O08583|THOC4_MOUSE THO complex subunit 4 OS=Mus musculus GN=Alyref PE=1 SV=3	O08583	THO complex subunit 4	THOC4_MOUSE	10	10	10	10	10	11	5	5	5	5	5	5	15124956	14227257	12552656	15021510	15754964	13749980
Clta	>sp|O08585|CLCA_MOUSE Clathrin light chain A OS=Mus musculus GN=Clta PE=1 SV=2	O08585	Clathrin light chain A	CLCA_MOUSE	7	7	7	7	7	6	6	6	6	6	6	6	1.17999e+06	1366709	1.36601e+06	1321715	1.04211e+06	1.65939e+06
Pten	>sp|O08586|PTEN_MOUSE Phosphatidylinositol 3,4,5-trisphosphate 3-phosphatase and dual-specificity protein phosphatase PTEN OS=Mus musculus GN=Pten PE=1 SV=1	O08586	Phosphatidylinositol 3,4,5-trisphosphate 3-phosphatase and dual-specificity protein phosphatase PTEN	PTEN_MOUSE	1	0	2	2	1	1	2	2	2	2	2	2	28880.9	28577.2	25895.2	28375.4	34923.2	32320.3
Stxbp1	>sp|O08599|STXB1_MOUSE Syntaxin-binding protein 1 OS=Mus musculus GN=Stxbp1 PE=1 SV=2	O08599	Syntaxin-binding protein 1	STXB1_MOUSE	19	18	20	25	25	23	23	23	23	23	23	23	1.38312e+06	1.36209e+06	1358810	1.70061e+06	1.67178e+06	1.75163e+06
Mttp	>sp|O08601|MTP_MOUSE Microsomal triglyceride transfer protein large subunit OS=Mus musculus GN=Mttp PE=1 SV=2	O08601	Microsomal triglyceride transfer protein large subunit	MTP_MOUSE	1	2	0	1	0	1	1	1	1	1	1	1	16742.8	14441.6	8020.79	17330.4	12609.3	21551.9
Myh11	>sp|O08638|MYH11_MOUSE Myosin-11 OS=Mus musculus GN=Myh11 PE=1 SV=1	O08638	Myosin-11	MYH11_MOUSE	16	14	13	15	14	15	5	5	5	5	5	5	619599	471522	660484	457084	580989	499183
Metap2	>sp|O08663|MAP2_MOUSE Methionine aminopeptidase 2 OS=Mus musculus GN=Metap2 PE=1 SV=1	O08663	Methionine aminopeptidase 2	MAP2_MOUSE	22	19	19	11	13	8	19	19	19	19	19	19	14499573	13695390	14207373	10724746	10234071	10502680
Capn5	>sp|O08688|CAN5_MOUSE Calpain-5 OS=Mus musculus GN=Capn5 PE=1 SV=1	O08688	Calpain-5	CAN5_MOUSE	1	1	1	5	2	2	3	3	3	3	3	3	96260.4	79061.2	82572	106611	48712.7	56749.8
Prdx6	>sp|O08709|PRDX6_MOUSE Peroxiredoxin-6 OS=Mus musculus GN=Prdx6 PE=1 SV=3	O08709	Peroxiredoxin-6	PRDX6_MOUSE	17	17	17	16	17	17	17	17	17	17	17	17	17198666	18150864	17072532	13107085	11791455	13959255
Akap1	>sp|O08715|AKAP1_MOUSE A-kinase anchor protein 1, mitochondrial OS=Mus musculus GN=Akap1 PE=1 SV=4	O08715	A-kinase anchor protein 1, mitochondrial	AKAP1_MOUSE	9	11	11	10	11	7	13	13	13	13	13	13	266402	293644	277587	252804	243905	204660
Bak1	>sp|O08734|BAK_MOUSE Bcl-2 homologous antagonist/killer OS=Mus musculus GN=Bak1 PE=1 SV=3	O08734	Bcl-2 homologous antagonist/killer	BAK_MOUSE	6	6	6	7	8	8	7	7	7	7	7	7	923093	899098	865986	1041768	1.07301e+06	870044
Casp12	>sp|O08736|CASPC_MOUSE Caspase-12 OS=Mus musculus GN=Casp12 PE=1 SV=1	O08736	Caspase-12	CASPC_MOUSE	0	0	0	2	1	1	1	1	1	1	1	1	198.58	1669.71	15369.7	3962.9	8145.96	8202.12
Casp6	>sp|O08738|CASP6_MOUSE Caspase-6 OS=Mus musculus GN=Casp6 PE=1 SV=1	O08738	Caspase-6	CASP6_MOUSE	3	2	2	4	5	6	4	4	4	4	4	4	150559	130598	118147	182489	157733	135942
Ampd3	>sp|O08739|AMPD3_MOUSE AMP deaminase 3 OS=Mus musculus GN=Ampd3 PE=1 SV=2	O08739	AMP deaminase 3	AMPD3_MOUSE	6	1	2	15	13	9	9	9	9	9	9	9	323538	101369	348599	486651	168954	155954
Polr2j	>sp|O08740|RPB11_MOUSE DNA-directed RNA polymerase II subunit RPB11 OS=Mus musculus GN=Polr2j PE=1 SV=1	O08740	DNA-directed RNA polymerase II subunit RPB11	RPB11_MOUSE	1	2	2	2	3	3	3	3	3	3	3	3	61355.1	200149	84057	144065	104632	119945
Dld	>sp|O08749|DLDH_MOUSE Dihydrolipoyl dehydrogenase, mitochondrial OS=Mus musculus GN=Dld PE=1 SV=2	O08749	Dihydrolipoyl dehydrogenase, mitochondrial	DLDH_MOUSE	21	21	20	20	20	23	20	20	20	20	20	20	7054091	6.17313e+06	5520822	4.85801e+06	5.12331e+06	6.47292e+06
Hsd17b10	>sp|O08756|HCD2_MOUSE 3-hydroxyacyl-CoA dehydrogenase type-2 OS=Mus musculus GN=Hsd17b10 PE=1 SV=4	O08756	3-hydroxyacyl-CoA dehydrogenase type-2	HCD2_MOUSE	12	12	12	12	13	13	13	13	13	13	13	13	2764517	2.99858e+06	2847439	3.29918e+06	3097387	3.49568e+06
Ube3a	>sp|O08759|UBE3A_MOUSE Ubiquitin-protein ligase E3A OS=Mus musculus GN=Ube3a PE=1 SV=2	O08759	Ubiquitin-protein ligase E3A	UBE3A_MOUSE	16	13	15	18	19	17	17	17	17	17	17	17	833875	826672	786842	774757	841313	820624
Tcof1	>sp|O08784|TCOF_MOUSE Treacle protein OS=Mus musculus GN=Tcof1 PE=1 SV=1	O08784	Treacle protein	TCOF_MOUSE	29	31	31	27	30	29	32	32	32	32	32	32	2.92594e+06	3.01626e+06	2.97526e+06	2.00293e+06	2.18751e+06	1.87684e+06
Dctn1	>sp|O08788|DCTN1_MOUSE Dynactin subunit 1 OS=Mus musculus GN=Dctn1 PE=1 SV=3	O08788	Dynactin subunit 1	DCTN1_MOUSE	42	38	43	40	39	36	43	43	43	43	43	43	3.27964e+06	3.33166e+06	3.19754e+06	2.45509e+06	2.53155e+06	2.64878e+06
Prkcsh	>sp|O08795|GLU2B_MOUSE Glucosidase 2 subunit beta OS=Mus musculus GN=Prkcsh PE=1 SV=1	O08795	Glucosidase 2 subunit beta	GLU2B_MOUSE	17	17	17	17	18	18	17	17	17	17	17	17	6.63659e+06	7.55662e+06	7749793	6.62388e+06	6987165	8524393
Prdx4	>sp|O08807|PRDX4_MOUSE Peroxiredoxin-4 OS=Mus musculus GN=Prdx4 PE=1 SV=1	O08807	Peroxiredoxin-4	PRDX4_MOUSE	14	14	15	14	15	16	12	12	12	12	12	12	28515680	27461384	27144760	27022516	20457148	26455158
Diaph1	>sp|O08808|DIAP1_MOUSE Protein diaphanous homolog 1 OS=Mus musculus GN=Diaph1 PE=1 SV=1	O08808	Protein diaphanous homolog 1	DIAP1_MOUSE	20	22	21	26	29	25	27	27	27	27	27	27	740776	674171	763070	1.06625e+06	954944	831485
Eftud2	>sp|O08810|U5S1_MOUSE 116 kDa U5 small nuclear ribonucleoprotein component OS=Mus musculus GN=Eftud2 PE=1 SV=1	O08810	116 kDa U5 small nuclear ribonucleoprotein component	U5S1_MOUSE	42	39	40	40	43	37	40	40	40	40	40	40	5.92944e+06	5605970	5.76106e+06	5.12018e+06	4985594	4359635
Ercc2	>sp|O08811|ERCC2_MOUSE TFIIH basal transcription factor complex helicase XPD subunit OS=Mus musculus GN=Ercc2 PE=1 SV=2	O08811	TFIIH basal transcription factor complex helicase XPD subunit	ERCC2_MOUSE	2	3	1	2	3	2	3	3	3	3	3	3	246527	131689	85179.3	30622	66782	188691
Galnt4	>sp|O08832|GALT4_MOUSE Polypeptide N-acetylgalactosaminyltransferase 4 OS=Mus musculus GN=Galnt4 PE=2 SV=1	O08832	Polypeptide N-acetylgalactosaminyltransferase 4	GALT4_MOUSE	1	1	1	1	1	1	1	1	1	1	1	1	64107.3	66316.1	53594	59456	59100.2	89959.5
Gfra2	>sp|O08842|GFRA2_MOUSE GDNF family receptor alpha-2 OS=Mus musculus GN=Gfra2 PE=1 SV=2	O08842	GDNF family receptor alpha-2	GFRA2_MOUSE	1	1	1	1	1	1	1	1	1	1	1	1	657196	717254	691585	530904	295622	196946
Trove2	>sp|O08848|RO60_MOUSE 60 kDa SS-A/Ro ribonucleoprotein OS=Mus musculus GN=Trove2 PE=1 SV=1	O08848	60 kDa SS-A/Ro ribonucleoprotein	RO60_MOUSE	9	10	10	7	10	6	9	9	9	9	9	9	586348	591152	567162	429478	357756	331169
Ell	>sp|O08856|ELL_MOUSE RNA polymerase II elongation factor ELL OS=Mus musculus GN=Ell PE=2 SV=2	O08856	RNA polymerase II elongation factor ELL	ELL_MOUSE	1	0	1	1	1	0	1	1	1	1	1	1	22205	9161.54	19862.2	23439.7	12318.1	7557.99
Ikzf3	>sp|O08900|IKZF3_MOUSE Zinc finger protein Aiolos OS=Mus musculus GN=Ikzf3 PE=1 SV=2	O08900	Zinc finger protein Aiolos	IKZF3_MOUSE	0	1	0	1	1	1	1	1	1	1	1	1	7176.63	5068.89	26378	9037.93	2030.28	18523.9
Bub1	>sp|O08901|BUB1_MOUSE Mitotic checkpoint serine/threonine-protein kinase BUB1 OS=Mus musculus GN=Bub1 PE=1 SV=1	O08901	Mitotic checkpoint serine/threonine-protein kinase BUB1	BUB1_MOUSE	1	1	1	1	1	1	1	1	1	1	1	1	165681	95086.1	216928	98211.2	164855	235358
Pik3r2	>sp|O08908|P85B_MOUSE Phosphatidylinositol 3-kinase regulatory subunit beta OS=Mus musculus GN=Pik3r2 PE=1 SV=2	O08908	Phosphatidylinositol 3-kinase regulatory subunit beta	P85B_MOUSE	1	1	0	2	1	1	1	1	1	1	1	1	2320.91	2408.02	3818.15	8689.56	8199.12	9070.17
Mapk12	>sp|O08911|MK12_MOUSE Mitogen-activated protein kinase 12 OS=Mus musculus GN=Mapk12 PE=1 SV=1	O08911	Mitogen-activated protein kinase 12	MK12_MOUSE	1	0	0	1	1	1	1	1	1	1	1	1	28894.2	16075.8	34978.4	14187.4	14096.4	14866.4
Galnt1	>sp|O08912|GALT1_MOUSE Polypeptide N-acetylgalactosaminyltransferase 1 OS=Mus musculus GN=Galnt1 PE=1 SV=1	O08912	Polypeptide N-acetylgalactosaminyltransferase 1	GALT1_MOUSE	6	4	4	6	5	2	6	6	6	6	6	6	343334	336741	339209	296386	205555	163997
Faah	>sp|O08914|FAAH1_MOUSE Fatty-acid amide hydrolase 1 OS=Mus musculus GN=Faah PE=1 SV=1	O08914	Fatty-acid amide hydrolase 1	FAAH1_MOUSE	1	1	0	1	0	0	1	1	1	1	1	1	9458.59	6668.98	8753.73	6266.77	5057.22	3975.16
Aip	>sp|O08915|AIP_MOUSE AH receptor-interacting protein OS=Mus musculus GN=Aip PE=1 SV=1	O08915	AH receptor-interacting protein	AIP_MOUSE	9	9	10	10	11	11	10	10	10	10	10	10	445162	498564	534530	700700	681846	930508
Flot1	>sp|O08917|FLOT1_MOUSE Flotillin-1 OS=Mus musculus GN=Flot1 PE=1 SV=1	O08917	Flotillin-1	FLOT1_MOUSE	21	20	21	21	20	18	21	21	21	21	21	21	876210	908980	889704	919376	988344	1.02395e+06
Numbl	>sp|O08919|NUMBL_MOUSE Numb-like protein OS=Mus musculus GN=Numbl PE=1 SV=3	O08919	Numb-like protein	NUMBL_MOUSE	2	1	2	5	5	3	4	4	4	4	4	4	73853.1	63301.9	66739.9	118531	85976.7	97245.1
Slc22a1	>sp|O08966|S22A1_MOUSE Solute carrier family 22 member 1 OS=Mus musculus GN=Slc22a1 PE=1 SV=2	O08966	Solute carrier family 22 member 1	S22A1_MOUSE	0	0	0	1	1	1	1	1	1	1	1	1	9038.83	10813.1	12744.6	22743.7	37579.2	73429.9
Sdcbp	>sp|O08992|SDCB1_MOUSE Syntenin-1 OS=Mus musculus GN=Sdcbp PE=1 SV=1	O08992	Syntenin-1	SDCB1_MOUSE	6	7	7	8	8	7	7	7	7	7	7	7	635764	404702	398425	545763	624944	719271
Atox1	>sp|O08997|ATOX1_MOUSE Copper transport protein ATOX1 OS=Mus musculus GN=Atox1 PE=1 SV=1	O08997	Copper transport protein ATOX1	ATOX1_MOUSE	3	4	4	4	3	4	4	4	4	4	4	4	241468	424921	298402	537722	192998	396545
Ncoa3	>sp|O09000|NCOA3_MOUSE Nuclear receptor coactivator 3 OS=Mus musculus GN=Ncoa3 PE=1 SV=2	O09000	Nuclear receptor coactivator 3	NCOA3_MOUSE	1	0	1	1	1	1	1	1	1	1	1	1	14172.2	14801.5	13754.9	23132.2	21491.1	10340.9
Degs1	>sp|O09005|DEGS1_MOUSE Sphingolipid delta(4)-desaturase DES1 OS=Mus musculus GN=Degs1 PE=1 SV=1	O09005	Sphingolipid delta(4)-desaturase DES1	DEGS1_MOUSE	6	3	3	4	5	3	5	5	5	5	5	5	165300	172749	145564	183831	167651	137513
Pex5	>sp|O09012|PEX5_MOUSE Peroxisomal targeting signal 1 receptor OS=Mus musculus GN=Pex5 PE=1 SV=2	O09012	Peroxisomal targeting signal 1 receptor	PEX5_MOUSE	7	11	8	13	14	14	12	12	12	12	12	12	272060	268746	288075	330776	397971	516654
Snap23	>sp|O09044|SNP23_MOUSE Synaptosomal-associated protein 23 OS=Mus musculus GN=Snap23 PE=1 SV=1	O09044	Synaptosomal-associated protein 23	SNP23_MOUSE	11	8	10	10	9	8	9	9	9	9	9	9	327384	346595	383558	452675	481770	494601
Wrn	>sp|O09053|WRN_MOUSE Werner syndrome ATP-dependent helicase homolog OS=Mus musculus GN=Wrn PE=1 SV=3	O09053	Werner syndrome ATP-dependent helicase homolog	WRN_MOUSE	0	1	1	1	0	0	1	1	1	1	1	1	6473.45	6691.55	8585.36	7457.04	5432.55	4103.7
Psmb1	>sp|O09061|PSB1_MOUSE Proteasome subunit beta type-1 OS=Mus musculus GN=Psmb1 PE=1 SV=1	O09061	Proteasome subunit beta type-1	PSB1_MOUSE	15	13	13	13	15	15	15	15	15	15	15	15	8035550	8.06111e+06	8324540	8356979	8108972	9260038
Hdac1	>sp|O09106|HDAC1_MOUSE Histone deacetylase 1 OS=Mus musculus GN=Hdac1 PE=1 SV=1	O09106	Histone deacetylase 1	HDAC1_MOUSE	9	10	8	9	10	10	10	10	10	10	10	10	1.37397e+06	1.3474e+06	1.41654e+06	1.51576e+06	1.70759e+06	1.68855e+06
Map2k3	>sp|O09110|MP2K3_MOUSE Dual specificity mitogen-activated protein kinase kinase 3 OS=Mus musculus GN=Map2k3 PE=1 SV=2	O09110	Dual specificity mitogen-activated protein kinase kinase 3	MP2K3_MOUSE	4	4	4	3	5	5	5	5	5	5	5	5	185453	179451	186643	191048	204298	179907
Ndufb11	>sp|O09111|NDUBB_MOUSE NADH dehydrogenase [ubiquinone] 1 beta subcomplex subunit 11, mitochondrial OS=Mus musculus GN=Ndufb11 PE=1 SV=2	O09111	NADH dehydrogenase [ubiquinone] 1 beta subcomplex subunit 11, mitochondrial	NDUBB_MOUSE	4	4	3	5	4	5	5	5	5	5	5	5	662213	644205	688099	608106	653964	640163
Sypl1	>sp|O09117|SYPL1_MOUSE Synaptophysin-like protein 1 OS=Mus musculus GN=Sypl1 PE=1 SV=2	O09117	Synaptophysin-like protein 1	SYPL1_MOUSE	2	2	2	2	3	3	3	3	3	3	3	3	649245	420521	376714	477065	416188	860779
Sema4d	>sp|O09126|SEM4D_MOUSE Semaphorin-4D OS=Mus musculus GN=Sema4d PE=1 SV=2	O09126	Semaphorin-4D	SEM4D_MOUSE	1	1	2	2	2	2	1	1	1	1	1	1	36169.8	40528.1	211177	6663.75	132400	191344
Nfatc2ip	>sp|O09130|NF2IP_MOUSE NFATC2-interacting protein OS=Mus musculus GN=Nfatc2ip PE=1 SV=1	O09130	NFATC2-interacting protein	NF2IP_MOUSE	1	0	1	0	0	0	1	1	1	1	1	1	8291.36	10773.1	8833.62	10869.5	1971.57	9239.11
Gsto1	>sp|O09131|GSTO1_MOUSE Glutathione S-transferase omega-1 OS=Mus musculus GN=Gsto1 PE=1 SV=2	O09131	Glutathione S-transferase omega-1	GSTO1_MOUSE	20	19	19	22	19	21	19	19	19	19	19	19	5.95042e+06	6478395	6.46042e+06	7.21896e+06	7.26012e+06	8466076
Man2b1	>sp|O09159|MA2B1_MOUSE Lysosomal alpha-mannosidase OS=Mus musculus GN=Man2b1 PE=1 SV=4	O09159	Lysosomal alpha-mannosidase	MA2B1_MOUSE	3	1	2	4	3	3	3	3	3	3	3	3	139884	78692.8	74002	77086.5	53540.1	45285.9
Rpl21	>sp|O09167|RL21_MOUSE 60S ribosomal protein L21 OS=Mus musculus GN=Rpl21 PE=1 SV=3	O09167	60S ribosomal protein L21	RL21_MOUSE	12	11	12	12	13	11	12	12	12	12	12	12	9035727	8758293	9155704	6.93468e+06	5425052	4746660
Gclm	>sp|O09172|GSH0_MOUSE Glutamate--cysteine ligase regulatory subunit OS=Mus musculus GN=Gclm PE=1 SV=1	O09172	Glutamate--cysteine ligase regulatory subunit	GSH0_MOUSE	8	9	8	8	8	8	9	9	9	9	9	9	3.89434e+06	3.97144e+06	3.62757e+06	2.78654e+06	2.85233e+06	3124710
Amacr	>sp|O09174|AMACR_MOUSE Alpha-methylacyl-CoA racemase OS=Mus musculus GN=Amacr PE=1 SV=4	O09174	Alpha-methylacyl-CoA racemase	AMACR_MOUSE	2	4	2	2	4	3	3	3	3	3	3	3	77593.3	201483	121990	59672.2	139905	96561.8
Kif1c	>sp|O35071|KIF1C_MOUSE Kinesin-like protein KIF1C OS=Mus musculus GN=Kif1c PE=1 SV=2	O35071	Kinesin-like protein KIF1C	KIF1C_MOUSE	1	2	0	4	4	3	4	4	4	4	4	4	54874.6	44018.5	54828.3	72530.5	68987	45465.2
Ptgis	>sp|O35074|PTGIS_MOUSE Prostacyclin synthase OS=Mus musculus GN=Ptgis PE=1 SV=1	O35074	Prostacyclin synthase	PTGIS_MOUSE	0	1	0	1	0	0	1	1	1	1	1	1	35444.2	30256.6	31802.9	58797.5	33775.8	31506.1
Dscr3	>sp|O35075|DSCR3_MOUSE Down syndrome critical region protein 3 homolog OS=Mus musculus GN=Dscr3 PE=1 SV=1	O35075	Down syndrome critical region protein 3 homolog	DSCR3_MOUSE	4	4	4	5	4	4	4	4	4	4	4	4	205440	208494	209606	242701	245291	222803
Agpat1	>sp|O35083|PLCA_MOUSE 1-acyl-sn-glycerol-3-phosphate acyltransferase alpha OS=Mus musculus GN=Agpat1 PE=1 SV=1	O35083	1-acyl-sn-glycerol-3-phosphate acyltransferase alpha	PLCA_MOUSE	3	4	2	4	4	2	4	4	4	4	4	4	127323	116489	107563	110406	114106	78327.7
Dpysl4	>sp|O35098|DPYL4_MOUSE Dihydropyrimidinase-related protein 4 OS=Mus musculus GN=Dpysl4 PE=1 SV=1	O35098	Dihydropyrimidinase-related protein 4	DPYL4_MOUSE	3	2	3	1	1	1	1	1	1	1	1	1	909207	948967	823973	1.10334e+06	1.06707e+06	712001
Scarb2	>sp|O35114|SCRB2_MOUSE Lysosome membrane protein 2 OS=Mus musculus GN=Scarb2 PE=1 SV=3	O35114	Lysosome membrane protein 2	SCRB2_MOUSE	7	5	6	7	9	6	7	7	7	7	7	7	748214	689905	778268	1.1265e+06	1.06961e+06	716467
Grcc10	>sp|O35127|C10_MOUSE Protein C10 OS=Mus musculus GN=Grcc10 PE=1 SV=1	O35127	Protein C10	C10_MOUSE	3	4	3	4	3	4	4	4	4	4	4	4	104422	134166	134331	124511	80865.2	126428
Phb2	>sp|O35129|PHB2_MOUSE Prohibitin-2 OS=Mus musculus GN=Phb2 PE=1 SV=1	O35129	Prohibitin-2	PHB2_MOUSE	18	20	19	19	19	19	20	20	20	20	20	20	14831790	15072648	13873518	7816578	7632185	9376845
Emg1	>sp|O35130|NEP1_MOUSE Ribosomal RNA small subunit methyltransferase NEP1 OS=Mus musculus GN=Emg1 PE=1 SV=1	O35130	Ribosomal RNA small subunit methyltransferase NEP1	NEP1_MOUSE	9	7	8	7	7	6	8	8	8	8	8	8	404614	378946	429692	349984	336799	416269
Polr1a	>sp|O35134|RPA1_MOUSE DNA-directed RNA polymerase I subunit RPA1 OS=Mus musculus GN=Polr1a PE=1 SV=2	O35134	DNA-directed RNA polymerase I subunit RPA1	RPA1_MOUSE	2	2	1	4	5	3	2	2	2	2	2	2	1572057	1.41879e+06	1.41505e+06	1.07502e+06	792884	338216
Atpif1	>sp|O35143|ATIF1_MOUSE ATPase inhibitor, mitochondrial OS=Mus musculus GN=Atpif1 PE=1 SV=2	O35143	ATPase inhibitor, mitochondrial	ATIF1_MOUSE	6	6	6	7	6	6	6	6	6	6	6	6	842583	938170	1.08779e+06	1.22991e+06	1.00834e+06	985968
Terf2	>sp|O35144|TERF2_MOUSE Telomeric repeat-binding factor 2 OS=Mus musculus GN=Terf2 PE=1 SV=3	O35144	Telomeric repeat-binding factor 2	TERF2_MOUSE	2	2	2	5	5	2	3	3	3	3	3	3	15238.3	14152.7	14471.5	20065.6	17793	13698.1
Gosr2	>sp|O35166|GOSR2_MOUSE Golgi SNAP receptor complex member 2 OS=Mus musculus GN=Gosr2 PE=1 SV=2	O35166	Golgi SNAP receptor complex member 2	GOSR2_MOUSE	3	4	3	3	3	3	4	4	4	4	4	4	205533	206915	214770	240309	223756	202146
Col15a1	>sp|O35206|COFA1_MOUSE Collagen alpha-1(XV) chain OS=Mus musculus GN=Col15a1 PE=1 SV=2	O35206	Collagen alpha-1(XV) chain	COFA1_MOUSE	1	1	1	1	1	1	1	1	1	1	1	1	32691.5	31030.6	36999.5	61599.8	60968.8	71058.1
Cdk2ap1	>sp|O35207|CDKA1_MOUSE Cyclin-dependent kinase 2-associated protein 1 OS=Mus musculus GN=Cdk2ap1 PE=1 SV=2	O35207	Cyclin-dependent kinase 2-associated protein 1	CDKA1_MOUSE	1	2	1	2	2	1	0	0	0	0	0	0	n. def.	n. def.	n. def.	n. def.	n. def.	n. def.
Ddt	>sp|O35215|DOPD_MOUSE D-dopachrome decarboxylase OS=Mus musculus GN=Ddt PE=1 SV=3	O35215	D-dopachrome decarboxylase	DOPD_MOUSE	7	7	7	8	8	8	8	8	8	8	8	8	1.4257e+06	1.24093e+06	1.57143e+06	1.58664e+06	1.69645e+06	1.741e+06
Cpsf2	>sp|O35218|CPSF2_MOUSE Cleavage and polyadenylation specificity factor subunit 2 OS=Mus musculus GN=Cpsf2 PE=1 SV=1	O35218	Cleavage and polyadenylation specificity factor subunit 2	CPSF2_MOUSE	18	17	14	17	17	15	16	16	16	16	16	16	982943	1.00147e+06	1.06822e+06	755962	820946	852782
Psmd4	>sp|O35226|PSMD4_MOUSE 26S proteasome non-ATPase regulatory subunit 4 OS=Mus musculus GN=Psmd4 PE=1 SV=1	O35226	26S proteasome non-ATPase regulatory subunit 4	PSMD4_MOUSE	13	12	13	14	13	14	13	13	13	13	13	13	2727395	3.04416e+06	3344739	2.71924e+06	2.90767e+06	3.84033e+06
Ptpn9	>sp|O35239|PTN9_MOUSE Tyrosine-protein phosphatase non-receptor type 9 OS=Mus musculus GN=Ptpn9 PE=1 SV=2	O35239	Tyrosine-protein phosphatase non-receptor type 9	PTN9_MOUSE	2	2	1	3	2	1	2	2	2	2	2	2	25182	22018.1	15456.5	31873.4	25909.9	5046.59
Pkd2	>sp|O35245|PKD2_MOUSE Polycystin-2 OS=Mus musculus GN=Pkd2 PE=1 SV=2	O35245	Polycystin-2	PKD2_MOUSE	0	0	0	3	5	1	2	2	2	2	2	2	22209.5	1945.04	2767.93	18498.9	26726.7	17218.7
Exoc7	>sp|O35250|EXOC7_MOUSE Exocyst complex component 7 OS=Mus musculus GN=Exoc7 PE=1 SV=2	O35250	Exocyst complex component 7	EXOC7_MOUSE	5	7	5	5	7	9	6	6	6	6	6	6	132540	125891	116481	147964	162268	147664
Dhx15	>sp|O35286|DHX15_MOUSE Pre-mRNA-splicing factor ATP-dependent RNA helicase DHX15 OS=Mus musculus GN=Dhx15 PE=1 SV=2	O35286	Pre-mRNA-splicing factor ATP-dependent RNA helicase DHX15	DHX15_MOUSE	33	35	33	34	32	33	33	33	33	33	33	33	7390995	7.10459e+06	7.00172e+06	6113920	6.3866e+06	5.98847e+06
Purb	>sp|O35295|PURB_MOUSE Transcriptional activator protein Pur-beta OS=Mus musculus GN=Purb PE=1 SV=3	O35295	Transcriptional activator protein Pur-beta	PURB_MOUSE	10	11	10	10	10	9	10	10	10	10	10	10	886294	925503	916044	931501	994109	1.17648e+06
Nmi	>sp|O35309|NMI_MOUSE N-myc-interactor OS=Mus musculus GN=Nmi PE=1 SV=1	O35309	N-myc-interactor	NMI_MOUSE	8	9	9	11	12	12	10	10	10	10	10	10	432851	451659	534738	643500	662205	763769
Slc6a6	>sp|O35316|SC6A6_MOUSE Sodium- and chloride-dependent taurine transporter OS=Mus musculus GN=Slc6a6 PE=1 SV=2	O35316	Sodium- and chloride-dependent taurine transporter	SC6A6_MOUSE	5	3	3	6	5	5	4	4	4	4	4	4	278046	260863	233456	270574	248590	162048
Srsf5	>sp|O35326|SRSF5_MOUSE Serine/arginine-rich splicing factor 5 OS=Mus musculus GN=Srsf5 PE=1 SV=2	O35326	Serine/arginine-rich splicing factor 5	SRSF5_MOUSE	8	8	8	8	9	8	8	8	8	8	8	8	1.03695e+06	986847	1068273	1.06052e+06	947266	979765
Kpna4	>sp|O35343|IMA3_MOUSE Importin subunit alpha-3 OS=Mus musculus GN=Kpna4 PE=1 SV=1	O35343	Importin subunit alpha-3	IMA3_MOUSE	10	10	10	11	11	10	10	10	10	10	10	10	1.51702e+06	1.51702e+06	1.28214e+06	2.24144e+06	2.42448e+06	2.6602e+06
Kpna3	>sp|O35344|IMA4_MOUSE Importin subunit alpha-4 OS=Mus musculus GN=Kpna3 PE=1 SV=1	O35344	Importin subunit alpha-4	IMA4_MOUSE	14	13	14	14	16	17	10	10	10	10	10	10	895449	840863	898308	694333	767657	821056
Kpna6	>sp|O35345|IMA7_MOUSE Importin subunit alpha-7 OS=Mus musculus GN=Kpna6 PE=1 SV=2	O35345	Importin subunit alpha-7	IMA7_MOUSE	18	16	17	17	18	18	13	13	13	13	13	13	977851	1.02458e+06	1.07245e+06	1.06184e+06	1.16871e+06	1.27803e+06
Capn1	>sp|O35350|CAN1_MOUSE Calpain-1 catalytic subunit OS=Mus musculus GN=Capn1 PE=1 SV=1	O35350	Calpain-1 catalytic subunit	CAN1_MOUSE	24	24	22	31	34	31	31	31	31	31	31	31	1.3714e+06	1.20566e+06	1.21356e+06	2.45872e+06	2452773	2.08716e+06
Cnih1	>sp|O35372|CNIH1_MOUSE Protein cornichon homolog 1 OS=Mus musculus GN=Cnih1 PE=2 SV=2	O35372	Protein cornichon homolog 1	CNIH1_MOUSE	1	1	1	1	1	1	1	1	1	1	1	1	17942.2	19142.2	22500.2	18393.6	24657.6	22887.6
Abcc1	>sp|O35379|MRP1_MOUSE Multidrug resistance-associated protein 1 OS=Mus musculus GN=Abcc1 PE=1 SV=1	O35379	Multidrug resistance-associated protein 1	MRP1_MOUSE	14	12	11	9	11	6	11	11	11	11	11	11	401234	372691	376288	363102	343315	562317
Anp32a	>sp|O35381|AN32A_MOUSE Acidic leucine-rich nuclear phosphoprotein 32 family member A OS=Mus musculus GN=Anp32a PE=1 SV=1	O35381	Acidic leucine-rich nuclear phosphoprotein 32 family member A	AN32A_MOUSE	12	12	11	12	12	11	7	7	7	7	7	7	5054657	5.75823e+06	6.31182e+06	5124021	4.76228e+06	7285803
Exoc4	>sp|O35382|EXOC4_MOUSE Exocyst complex component 4 OS=Mus musculus GN=Exoc4 PE=1 SV=2	O35382	Exocyst complex component 4	EXOC4_MOUSE	13	12	14	16	14	11	13	13	13	13	13	13	415367	430236	364957	458921	410974	272159
Hax1	>sp|O35387|HAX1_MOUSE HCLS1-associated protein X-1 OS=Mus musculus GN=Hax1 PE=1 SV=1	O35387	HCLS1-associated protein X-1	HAX1_MOUSE	5	6	6	6	6	5	6	6	6	6	6	6	102456	109488	111117	103082	111848	120795
Pld3	>sp|O35405|PLD3_MOUSE Phospholipase D3 OS=Mus musculus GN=Pld3 PE=1 SV=1	O35405	Phospholipase D3	PLD3_MOUSE	1	0	0	1	1	1	1	1	1	1	1	1	15471.9	12392.6	14879.7	34457.4	33376.7	32574.1
Folh1	>sp|O35409|FOLH1_MOUSE Glutamate carboxypeptidase 2 OS=Mus musculus GN=Folh1 PE=1 SV=2	O35409	Glutamate carboxypeptidase 2	FOLH1_MOUSE	2	3	3	2	2	2	1	1	1	1	1	1	1.30405e+06	1.09674e+06	1.07584e+06	777214	994909	848833
Dhodh	>sp|O35435|PYRD_MOUSE Dihydroorotate dehydrogenase (quinone), mitochondrial OS=Mus musculus GN=Dhodh PE=1 SV=2	O35435	Dihydroorotate dehydrogenase (quinone), mitochondrial	PYRD_MOUSE	8	8	10	4	5	5	8	8	8	8	8	8	159260	173517	134344	101601	118481	151676
Clcn6	>sp|O35454|CLCN6_MOUSE Chloride transport protein 6 OS=Mus musculus GN=Clcn6 PE=1 SV=1	O35454	Chloride transport protein 6	CLCN6_MOUSE	0	1	2	0	1	1	1	1	1	1	1	1	234376	344952	339575	935585	576051	499361
Ech1	>sp|O35459|ECH1_MOUSE Delta(3,5)-Delta(2,4)-dienoyl-CoA isomerase, mitochondrial OS=Mus musculus GN=Ech1 PE=1 SV=1	O35459	Delta(3,5)-Delta(2,4)-dienoyl-CoA isomerase, mitochondrial	ECH1_MOUSE	4	6	4	11	12	12	11	11	11	11	11	11	228907	228436	228469	467189	500756	554848
Fkbp8	>sp|O35465|FKBP8_MOUSE Peptidyl-prolyl cis-trans isomerase FKBP8 OS=Mus musculus GN=Fkbp8 PE=1 SV=2	O35465	Peptidyl-prolyl cis-trans isomerase FKBP8	FKBP8_MOUSE	9	7	6	10	11	10	10	10	10	10	10	10	812893	761416	670783	770656	776149	841218
Clk2	>sp|O35491|CLK2_MOUSE Dual specificity protein kinase CLK2 OS=Mus musculus GN=Clk2 PE=1 SV=2	O35491	Dual specificity protein kinase CLK2	CLK2_MOUSE	1	1	1	1	1	1	1	1	1	1	1	1	47088.2	48343.9	42833	32090.8	32532.7	33635.7
Clk4	>sp|O35493|CLK4_MOUSE Dual specificity protein kinase CLK4 OS=Mus musculus GN=Clk4 PE=1 SV=1	O35493	Dual specificity protein kinase CLK4	CLK4_MOUSE	1	1	1	0	0	0	1	1	1	1	1	1	7198.34	11121.3	15104.6	11764.5	72727.6	7208.41
Notch2	>sp|O35516|NOTC2_MOUSE Neurogenic locus notch homolog protein 2 OS=Mus musculus GN=Notch2 PE=1 SV=1	O35516	Neurogenic locus notch homolog protein 2	NOTC2_MOUSE	1	3	2	12	14	13	7	7	7	7	7	7	77949.1	109643	45379.5	189098	179492	168222
Rabep1	>sp|O35551|RABE1_MOUSE Rab GTPase-binding effector protein 1 OS=Mus musculus GN=Rabep1 PE=1 SV=2	O35551	Rab GTPase-binding effector protein 1	RABE1_MOUSE	7	7	8	6	10	9	9	9	9	9	9	9	163669	191630	175217	147536	178163	249577
Cd151	>sp|O35566|CD151_MOUSE CD151 antigen OS=Mus musculus GN=Cd151 PE=1 SV=2	O35566	CD151 antigen	CD151_MOUSE	4	3	4	5	4	4	4	4	4	4	4	4	78626.6	74545.5	72143.1	102595	97353	66188.2
Psmd14	>sp|O35593|PSDE_MOUSE 26S proteasome non-ATPase regulatory subunit 14 OS=Mus musculus GN=Psmd14 PE=1 SV=2	O35593	26S proteasome non-ATPase regulatory subunit 14	PSDE_MOUSE	11	11	12	12	12	12	12	12	12	12	12	12	2.9758e+06	3041545	3.01177e+06	2.95416e+06	2.71897e+06	3.13497e+06
Ift81	>sp|O35594|IFT81_MOUSE Intraflagellar transport protein 81 homolog OS=Mus musculus GN=Ift81 PE=1 SV=4	O35594	Intraflagellar transport protein 81 homolog	IFT81_MOUSE	1	1	0	1	1	0	1	1	1	1	1	1	1233.37	822.914	797.473	3154.08	1324.75	1676.34
Adam10	>sp|O35598|ADA10_MOUSE Disintegrin and metalloproteinase domain-containing protein 10 OS=Mus musculus GN=Adam10 PE=1 SV=2	O35598	Disintegrin and metalloproteinase domain-containing protein 10	ADA10_MOUSE	6	4	8	10	11	7	7	7	7	7	7	7	324925	292116	293210	578003	537361	395846
Abca4	>sp|O35600|ABCA4_MOUSE Retinal-specific ATP-binding cassette transporter OS=Mus musculus GN=Abca4 PE=2 SV=1	O35600	Retinal-specific ATP-binding cassette transporter	ABCA4_MOUSE	1	0	2	1	1	1	1	1	1	1	1	1	69062.5	46771.1	142593	41624.8	86184.3	128214
Fyb	>sp|O35601|FYB_MOUSE FYN-binding protein OS=Mus musculus GN=Fyb PE=1 SV=2	O35601	FYN-binding protein	FYB_MOUSE	1	1	0	0	0	0	1	1	1	1	1	1	97704.2	116600	91527	125217	114384	96810.3
Npc1	>sp|O35604|NPC1_MOUSE Niemann-Pick C1 protein OS=Mus musculus GN=Npc1 PE=1 SV=2	O35604	Niemann-Pick C1 protein	NPC1_MOUSE	9	8	8	9	12	9	11	11	11	11	11	11	370985	311732	326169	358474	304089	234098
Scamp3	>sp|O35609|SCAM3_MOUSE Secretory carrier-associated membrane protein 3 OS=Mus musculus GN=Scamp3 PE=1 SV=3	O35609	Secretory carrier-associated membrane protein 3	SCAM3_MOUSE	5	6	6	7	8	5	6	6	6	6	6	6	971140	893154	932070	959448	863660	673709
Daxx	>sp|O35613|DAXX_MOUSE Death domain-associated protein 6 OS=Mus musculus GN=Daxx PE=1 SV=1	O35613	Death domain-associated protein 6	DAXX_MOUSE	0	0	1	0	1	2	1	1	1	1	1	1	4212.68	14805.2	19864	5109.9	28751.3	26288.6
Pmm1	>sp|O35621|PMM1_MOUSE Phosphomannomutase 1 OS=Mus musculus GN=Pmm1 PE=1 SV=1	O35621	Phosphomannomutase 1	PMM1_MOUSE	2	3	4	2	3	2	1	1	1	1	1	1	21296	20082.6	24039.4	11244.4	10372.1	14267
Bet1	>sp|O35623|BET1_MOUSE BET1 homolog OS=Mus musculus GN=Bet1 PE=1 SV=1	O35623	BET1 homolog	BET1_MOUSE	2	2	2	2	2	2	2	2	2	2	2	2	110611	106851	101960	80494.8	79757.6	45006.2
Stag2	>sp|O35638|STAG2_MOUSE Cohesin subunit SA-2 OS=Mus musculus GN=Stag2 PE=1 SV=3	O35638	Cohesin subunit SA-2	STAG2_MOUSE	13	11	9	10	11	9	12	12	12	12	12	12	389868	363220	359268	375671	439994	329214
Anxa3	>sp|O35639|ANXA3_MOUSE Annexin A3 OS=Mus musculus GN=Anxa3 PE=1 SV=4	O35639	Annexin A3	ANXA3_MOUSE	21	20	19	21	22	24	22	22	22	22	22	22	8472255	8.33706e+06	8859695	8.38036e+06	8975447	11027797
Ap1b1	>sp|O35643|AP1B1_MOUSE AP-1 complex subunit beta-1 OS=Mus musculus GN=Ap1b1 PE=1 SV=2	O35643	AP-1 complex subunit beta-1	AP1B1_MOUSE	35	33	34	36	38	39	19	19	19	19	19	19	1.35008e+06	1.23288e+06	1.17034e+06	1475103	1.54973e+06	1.29961e+06
Capn6	>sp|O35646|CAN6_MOUSE Calpain-6 OS=Mus musculus GN=Capn6 PE=1 SV=2	O35646	Calpain-6	CAN6_MOUSE	7	4	5	8	8	5	5	5	5	5	5	5	209632	225419	214218	262682	218774	163016
Cetn3	>sp|O35648|CETN3_MOUSE Centrin-3 OS=Mus musculus GN=Cetn3 PE=1 SV=1	O35648	Centrin-3	CETN3_MOUSE	1	1	0	2	2	3	1	1	1	1	1	1	9174.85	11679.3	13239.6	17739.6	20828.1	31758.8
Pold2	>sp|O35654|DPOD2_MOUSE DNA polymerase delta subunit 2 OS=Mus musculus GN=Pold2 PE=1 SV=2	O35654	DNA polymerase delta subunit 2	DPOD2_MOUSE	7	3	4	5	6	6	6	6	6	6	6	6	100903	108672	98451.6	98775.6	97512.7	119037
Ppef1	>sp|O35655|PPE1_MOUSE Serine/threonine-protein phosphatase with EF-hands 1 OS=Mus musculus GN=Ppef1 PE=2 SV=2	O35655	Serine/threonine-protein phosphatase with EF-hands 1	PPE1_MOUSE	3	1	3	5	5	3	4	4	4	4	4	4	53804.7	55107.1	52002.3	101566	97973.2	86639.7
C1qbp	>sp|O35658|C1QBP_MOUSE Complement component 1 Q subcomponent-binding protein, mitochondrial OS=Mus musculus GN=C1qbp PE=1 SV=1	O35658	Complement component 1 Q subcomponent-binding protein, mitochondrial	C1QBP_MOUSE	9	9	9	9	10	10	9	9	9	9	9	9	5.83064e+06	6966014	8079446	6211073	5748387	7762893
Gstm6	>sp|O35660|GSTM6_MOUSE Glutathione S-transferase Mu 6 OS=Mus musculus GN=Gstm6 PE=1 SV=4	O35660	Glutathione S-transferase Mu 6	GSTM6_MOUSE	2	1	0	1	1	1	1	1	1	1	1	1	35389.5	32133.5	28265.6	33547.1	13990.4	12315.6
Mgll	>sp|O35678|MGLL_MOUSE Monoglyceride lipase OS=Mus musculus GN=Mgll PE=1 SV=1	O35678	Monoglyceride lipase	MGLL_MOUSE	1	0	0	1	1	1	1	1	1	1	1	1	341805	336345	338834	294559	283968	406537
Mrps12	>sp|O35680|RT12_MOUSE 28S ribosomal protein S12, mitochondrial OS=Mus musculus GN=Mrps12 PE=2 SV=1	O35680	28S ribosomal protein S12, mitochondrial	RT12_MOUSE	2	1	2	2	3	1	2	2	2	2	2	2	45301.2	42614.9	38405	44112.1	36248.9	41072.7
Syt3	>sp|O35681|SYT3_MOUSE Synaptotagmin-3 OS=Mus musculus GN=Syt3 PE=1 SV=2	O35681	Synaptotagmin-3	SYT3_MOUSE	1	1	1	1	1	0	1	1	1	1	1	1	24454	20341.3	21548.5	20906.7	29915.9	20534.9
Myadm	>sp|O35682|MYADM_MOUSE Myeloid-associated differentiation marker OS=Mus musculus GN=Myadm PE=1 SV=2	O35682	Myeloid-associated differentiation marker	MYADM_MOUSE	8	9	8	9	9	8	8	8	8	8	8	8	504346	503873	479064	852907	695024	545132
Ndufa1	>sp|O35683|NDUA1_MOUSE NADH dehydrogenase [ubiquinone] 1 alpha subcomplex subunit 1 OS=Mus musculus GN=Ndufa1 PE=1 SV=1	O35683	NADH dehydrogenase [ubiquinone] 1 alpha subcomplex subunit 1	NDUA1_MOUSE	0	0	0	1	1	1	1	1	1	1	1	1	24668.3	25863.5	24936.8	41037	39645.6	39092.1
Nudc	>sp|O35685|NUDC_MOUSE Nuclear migration protein nudC OS=Mus musculus GN=Nudc PE=1 SV=1	O35685	Nuclear migration protein nudC	NUDC_MOUSE	21	21	20	20	20	22	21	21	21	21	21	21	4.31978e+06	4397064	4.61372e+06	3205542	3.47346e+06	4.19546e+06
Pnn	>sp|O35691|PININ_MOUSE Pinin OS=Mus musculus GN=Pnn PE=1 SV=4	O35691	Pinin	PININ_MOUSE	23	21	21	17	21	22	24	24	24	24	24	24	1.11714e+06	1.11989e+06	1.15685e+06	951283	987264	1.08323e+06
Matn3	>sp|O35701|MATN3_MOUSE Matrilin-3 OS=Mus musculus GN=Matn3 PE=1 SV=2	O35701	Matrilin-3	MATN3_MOUSE	1	0	0	0	1	1	1	1	1	1	1	1	28802.1	24267.4	26899.9	20582.1	36994.4	42501
Sptlc1	>sp|O35704|SPTC1_MOUSE Serine palmitoyltransferase 1 OS=Mus musculus GN=Sptlc1 PE=1 SV=2	O35704	Serine palmitoyltransferase 1	SPTC1_MOUSE	4	3	2	3	3	3	3	3	3	3	3	3	64019.9	62538.5	62932.1	95869.9	84936.9	61682.7
Ppfibp2	>sp|O35711|LIPB2_MOUSE Liprin-beta-2 OS=Mus musculus GN=Ppfibp2 PE=1 SV=3	O35711	Liprin-beta-2	LIPB2_MOUSE	1	1	2	1	2	2	2	2	2	2	2	2	229430	222907	209331	179229	224029	180187
Hnrnph1	>sp|O35737|HNRH1_MOUSE Heterogeneous nuclear ribonucleoprotein H OS=Mus musculus GN=Hnrnph1 PE=1 SV=3	O35737	Heterogeneous nuclear ribonucleoprotein H	HNRH1_MOUSE	20	19	21	21	21	20	10	10	10	10	10	10	3086822	3.29505e+06	3652819	3.37657e+06	3.15769e+06	3646271
Api5	>sp|O35841|API5_MOUSE Apoptosis inhibitor 5 OS=Mus musculus GN=Api5 PE=1 SV=2	O35841	Apoptosis inhibitor 5	API5_MOUSE	22	23	21	23	21	21	22	22	22	22	22	22	3219392	3.05196e+06	3218568	3.01204e+06	2.79943e+06	2.81028e+06
Bcat2	>sp|O35855|BCAT2_MOUSE Branched-chain-amino-acid aminotransferase, mitochondrial OS=Mus musculus GN=Bcat2 PE=1 SV=2	O35855	Branched-chain-amino-acid aminotransferase, mitochondrial	BCAT2_MOUSE	9	13	9	13	16	13	12	12	12	12	12	12	1.17754e+06	1.30137e+06	1.25866e+06	1.35414e+06	1.77245e+06	2.06493e+06
Timm44	>sp|O35857|TIM44_MOUSE Mitochondrial import inner membrane translocase subunit TIM44 OS=Mus musculus GN=Timm44 PE=1 SV=2	O35857	Mitochondrial import inner membrane translocase subunit TIM44	TIM44_MOUSE	17	13	13	16	16	17	15	15	15	15	15	15	841041	858082	784043	802351	899311	918384
Cops5	>sp|O35864|CSN5_MOUSE COP9 signalosome complex subunit 5 OS=Mus musculus GN=Cops5 PE=1 SV=3	O35864	COP9 signalosome complex subunit 5	CSN5_MOUSE	10	11	10	10	11	11	11	11	11	11	11	11	965579	1.007e+06	985955	985868	735053	887270
Slc1a4	>sp|O35874|SATT_MOUSE Neutral amino acid transporter A OS=Mus musculus GN=Slc1a4 PE=1 SV=1	O35874	Neutral amino acid transporter A	SATT_MOUSE	5	6	5	6	7	6	6	6	6	6	6	6	1429322	1.39259e+06	1.34006e+06	2.15447e+06	2.35356e+06	1.55431e+06
Calu	>sp|O35887|CALU_MOUSE Calumenin OS=Mus musculus GN=Calu PE=1 SV=1	O35887	Calumenin	CALU_MOUSE	18	19	17	18	16	17	18	18	18	18	18	18	8731885	11527363	10682349	10109719	7787230	12663914
Sp100	>sp|O35892|SP100_MOUSE Nuclear autoantigen Sp-100 OS=Mus musculus GN=Sp100 PE=1 SV=2	O35892	Nuclear autoantigen Sp-100	SP100_MOUSE	3	2	3	7	6	8	3	3	3	3	3	3	40080.1	46836.1	49992.7	122950	112067	138393
Lsm2	>sp|O35900|LSM2_MOUSE U6 snRNA-associated Sm-like protein LSm2 OS=Mus musculus GN=Lsm2 PE=1 SV=1	O35900	U6 snRNA-associated Sm-like protein LSm2	LSM2_MOUSE	6	6	6	5	4	4	5	5	5	5	5	5	1.11818e+06	1.19027e+06	1.01915e+06	767755	698304	1.05677e+06
Pik3cd	>sp|O35904|PK3CD_MOUSE Phosphatidylinositol 4,5-bisphosphate 3-kinase catalytic subunit delta isoform OS=Mus musculus GN=Pik3cd PE=1 SV=2	O35904	Phosphatidylinositol 4,5-bisphosphate 3-kinase catalytic subunit delta isoform	PK3CD_MOUSE	1	2	2	2	0	1	2	2	2	2	2	2	103373	105680	83977.7	83321.1	98721.7	99325.1
Gp1ba	>sp|O35930|GP1BA_MOUSE Platelet glycoprotein Ib alpha chain OS=Mus musculus GN=Gp1ba PE=1 SV=2	O35930	Platelet glycoprotein Ib alpha chain	GP1BA_MOUSE	1	1	1	0	1	1	1	1	1	1	1	1	24305.8	24190.4	36229.8	18183.8	17764.5	17563.6
Fxn	>sp|O35943|FRDA_MOUSE Frataxin, mitochondrial OS=Mus musculus GN=Fxn PE=1 SV=1	O35943	Frataxin, mitochondrial	FRDA_MOUSE	1	2	1	1	3	3	2	2	2	2	2	2	85088.7	93919.8	96462.6	87627.9	49771.2	96562.2
Pitpnm1	>sp|O35954|PITM1_MOUSE Membrane-associated phosphatidylinositol transfer protein 1 OS=Mus musculus GN=Pitpnm1 PE=1 SV=1	O35954	Membrane-associated phosphatidylinositol transfer protein 1	PITM1_MOUSE	8	3	7	14	13	10	11	11	11	11	11	11	223084	207804	194518	246013	259112	219230
Psmb10	>sp|O35955|PSB10_MOUSE Proteasome subunit beta type-10 OS=Mus musculus GN=Psmb10 PE=1 SV=1	O35955	Proteasome subunit beta type-10	PSB10_MOUSE	4	3	4	7	4	7	6	6	6	6	6	6	775599	783579	792974	860239	761727	778112
Rab33b	>sp|O35963|RB33B_MOUSE Ras-related protein Rab-33B OS=Mus musculus GN=Rab33b PE=1 SV=1	O35963	Ras-related protein Rab-33B	RB33B_MOUSE	2	1	2	0	2	0	1	1	1	1	1	1	24760.9	25177.2	23728	16207.2	13681.2	9574.15
Gamt	>sp|O35969|GAMT_MOUSE Guanidinoacetate N-methyltransferase OS=Mus musculus GN=Gamt PE=1 SV=1	O35969	Guanidinoacetate N-methyltransferase	GAMT_MOUSE	4	4	4	4	4	4	4	4	4	4	4	4	159884	176110	183414	180740	193276	215929
Mrpl23	>sp|O35972|RM23_MOUSE 39S ribosomal protein L23, mitochondrial OS=Mus musculus GN=Mrpl23 PE=1 SV=1	O35972	39S ribosomal protein L23, mitochondrial	RM23_MOUSE	5	4	3	5	6	5	5	5	5	5	5	5	225850	300413	223832	225740	249005	263901
Zw10	>sp|O54692|ZW10_MOUSE Centromere/kinetochore protein zw10 homolog OS=Mus musculus GN=Zw10 PE=1 SV=3	O54692	Centromere/kinetochore protein zw10 homolog	ZW10_MOUSE	6	5	4	8	8	3	6	6	6	6	6	6	61893.5	73375.4	73257.6	75091.7	70026.5	36638.3
Pias3;Pias2	>sp|O54714|PIAS3_MOUSE E3 SUMO-protein ligase PIAS3 OS=Mus musculus GN=Pias3 PE=1 SV=3;>sp|Q8C5D8|PIAS2_MOUSE E3 SUMO-protein ligase PIAS2 OS=Mus musculus GN=Pias2 PE=1 SV=2	O54714;Q8C5D8	E3 SUMO-protein ligase PIAS3;E3 SUMO-protein ligase PIAS2	PIAS3_MOUSE;PIAS2_MOUSE	1	1	0	1	1	1	1	1	1	1	1	1	26619.4	28228.5	29756.7	24878.8	23132.1	23458.3
Ptrf	>sp|O54724|PTRF_MOUSE Polymerase I and transcript release factor OS=Mus musculus GN=Ptrf PE=1 SV=1	O54724	Polymerase I and transcript release factor	PTRF_MOUSE	16	15	15	19	20	18	18	18	18	18	18	18	4.86684e+06	4747567	4935079	6.74293e+06	6201070	6.60298e+06
Mmp15	>sp|O54732|MMP15_MOUSE Matrix metalloproteinase-15 OS=Mus musculus GN=Mmp15 PE=2 SV=1	O54732	Matrix metalloproteinase-15	MMP15_MOUSE	1	0	1	0	1	0	1	1	1	1	1	1	24805.7	23187.1	24075.8	12916.8	17693.5	22794.8
Ddost	>sp|O54734|OST48_MOUSE Dolichyl-diphosphooligosaccharide--protein glycosyltransferase 48 kDa subunit OS=Mus musculus GN=Ddost PE=1 SV=2	O54734	Dolichyl-diphosphooligosaccharide--protein glycosyltransferase 48 kDa subunit	OST48_MOUSE	18	18	18	18	21	18	18	18	18	18	18	18	5.83566e+06	5296172	5382979	3.5392e+06	3.59507e+06	3.27811e+06
Ap3d1	>sp|O54774|AP3D1_MOUSE AP-3 complex subunit delta-1 OS=Mus musculus GN=Ap3d1 PE=1 SV=1	O54774	AP-3 complex subunit delta-1	AP3D1_MOUSE	14	10	11	15	14	11	14	14	14	14	14	14	325618	288892	261921	363295	321791	224931
Srpk2	>sp|O54781|SRPK2_MOUSE SRSF protein kinase 2 OS=Mus musculus GN=Srpk2 PE=1 SV=2	O54781	SRSF protein kinase 2	SRPK2_MOUSE	5	4	5	5	5	4	6	6	6	6	6	6	74738.1	66775.7	70343.8	65888.8	76255.7	77918.8
Man2b2	>sp|O54782|MA2B2_MOUSE Epididymis-specific alpha-mannosidase OS=Mus musculus GN=Man2b2 PE=1 SV=2	O54782	Epididymis-specific alpha-mannosidase	MA2B2_MOUSE	9	6	12	15	11	15	13	13	13	13	13	13	299613	292124	280114	288506	241273	264463
Dapk3	>sp|O54784|DAPK3_MOUSE Death-associated protein kinase 3 OS=Mus musculus GN=Dapk3 PE=1 SV=1	O54784	Death-associated protein kinase 3	DAPK3_MOUSE	1	2	1	3	3	2	1	1	1	1	1	1	7976.68	5099.91	6828.46	9561.12	13031.8	12602
Dffa	>sp|O54786|DFFA_MOUSE DNA fragmentation factor subunit alpha OS=Mus musculus GN=Dffa PE=1 SV=2	O54786	DNA fragmentation factor subunit alpha	DFFA_MOUSE	1	1	0	0	0	0	1	1	1	1	1	1	9873.87	11574.2	12708.3	24858.4	28294.8	30769.3
Chka	>sp|O54804|CHKA_MOUSE Choline kinase alpha OS=Mus musculus GN=Chka PE=1 SV=3	O54804	Choline kinase alpha	CHKA_MOUSE	1	0	0	2	3	2	0	0	0	0	0	0	n. def.	n. def.	n. def.	n. def.	n. def.	n. def.
Tpd52l1	>sp|O54818|TPD53_MOUSE Tumor protein D53 OS=Mus musculus GN=Tpd52l1 PE=1 SV=1	O54818	Tumor protein D53	TPD53_MOUSE	1	1	0	0	0	1	1	1	1	1	1	1	90841.2	82204	81535.7	77121.2	80222.7	71536.9
Il16	>sp|O54824|IL16_MOUSE Pro-interleukin-16 OS=Mus musculus GN=Il16 PE=1 SV=3	O54824	Pro-interleukin-16	IL16_MOUSE	1	1	0	1	0	0	1	1	1	1	1	1	41121	36953.1	34042.8	29391.6	39414.6	42863
Bysl	>sp|O54825|BYST_MOUSE Bystin OS=Mus musculus GN=Bysl PE=1 SV=3	O54825	Bystin	BYST_MOUSE	9	7	6	7	8	5	8	8	8	8	8	8	354794	308067	297502	233272	196733	148467
Atp10a	>sp|O54827|AT10A_MOUSE Probable phospholipid-transporting ATPase VA OS=Mus musculus GN=Atp10a PE=1 SV=4	O54827	Probable phospholipid-transporting ATPase VA	AT10A_MOUSE	1	1	1	0	2	2	1	1	1	1	1	1	37429.5	32089.8	34610.6	12765.1	21133	18390.9
Rgs9	>sp|O54828|RGS9_MOUSE Regulator of G-protein signaling 9 OS=Mus musculus GN=Rgs9 PE=1 SV=3	O54828	Regulator of G-protein signaling 9	RGS9_MOUSE	1	1	1	1	1	1	1	1	1	1	1	1	18451.9	21417	59509	31005.7	18556.8	52169.7
Csnk2a2	>sp|O54833|CSK22_MOUSE Casein kinase II subunit alpha' OS=Mus musculus GN=Csnk2a2 PE=1 SV=1	O54833	Casein kinase II subunit alpha'	CSK22_MOUSE	15	15	14	16	18	17	14	14	14	14	14	14	1.24011e+06	1.18495e+06	1241700	1.39961e+06	1.58135e+06	1.48008e+06
Arhgap6	>sp|O54834|RHG06_MOUSE Rho GTPase-activating protein 6 OS=Mus musculus GN=Arhgap6 PE=1 SV=3	O54834	Rho GTPase-activating protein 6	RHG06_MOUSE	1	1	1	1	1	1	1	1	1	1	1	1	135829	119878	119500	127188	121206	116529
Tssk2	>sp|O54863|TSSK2_MOUSE Testis-specific serine/threonine-protein kinase 2 OS=Mus musculus GN=Tssk2 PE=1 SV=2	O54863	Testis-specific serine/threonine-protein kinase 2	TSSK2_MOUSE	1	1	1	1	1	1	0	0	0	0	0	0	n. def.	n. def.	n. def.	n. def.	n. def.	n. def.
Hmgb3	>sp|O54879|HMGB3_MOUSE High mobility group protein B3 OS=Mus musculus GN=Hmgb3 PE=1 SV=3	O54879	High mobility group protein B3	HMGB3_MOUSE	6	7	5	5	5	5	6	6	6	6	6	6	5373102	5545887	5.48795e+06	4.08583e+06	2773540	2851213
Itgb3	>sp|O54890|ITB3_MOUSE Integrin beta-3 OS=Mus musculus GN=Itgb3 PE=1 SV=2	O54890	Integrin beta-3	ITB3_MOUSE	5	3	3	10	11	9	9	9	9	9	9	9	235669	229133	285963	270709	266857	228756
Reps1	>sp|O54916|REPS1_MOUSE RalBP1-associated Eps domain-containing protein 1 OS=Mus musculus GN=Reps1 PE=1 SV=2	O54916	RalBP1-associated Eps domain-containing protein 1	REPS1_MOUSE	7	5	7	5	3	3	5	5	5	5	5	5	63097.5	60123.2	58465.9	54817.6	57518.8	61805.7
Bcl2l11	>sp|O54918|B2L11_MOUSE Bcl-2-like protein 11 OS=Mus musculus GN=Bcl2l11 PE=1 SV=1	O54918	Bcl-2-like protein 11	B2L11_MOUSE	1	1	0	0	1	1	1	1	1	1	1	1	102730	73953.7	91871	82555	107290	124952
Akap2	>sp|O54931|AKAP2_MOUSE A-kinase anchor protein 2 OS=Mus musculus GN=Akap2 PE=1 SV=3	O54931	A-kinase anchor protein 2	AKAP2_MOUSE	5	7	9	9	11	13	10	10	10	10	10	10	348533	347511	350330	399420	431898	533668
Smarce1	>sp|O54941|SMCE1_MOUSE SWI/SNF-related matrix-associated actin-dependent regulator of chromatin subfamily E member 1 OS=Mus musculus GN=Smarce1 PE=1 SV=1	O54941	SWI/SNF-related matrix-associated actin-dependent regulator of chromatin subfamily E member 1	SMCE1_MOUSE	9	11	11	13	12	10	11	11	11	11	11	11	415512	402527	425066	368239	459838	539020
Dnajb6	>sp|O54946|DNJB6_MOUSE DnaJ homolog subfamily B member 6 OS=Mus musculus GN=Dnajb6 PE=1 SV=4	O54946	DnaJ homolog subfamily B member 6	DNJB6_MOUSE	6	6	4	2	5	5	4	4	4	4	4	4	84723.1	103621	100646	90259.5	112508	99974.4
Prkag1	>sp|O54950|AAKG1_MOUSE 5'-AMP-activated protein kinase subunit gamma-1 OS=Mus musculus GN=Prkag1 PE=1 SV=2	O54950	5'-AMP-activated protein kinase subunit gamma-1	AAKG1_MOUSE	5	2	2	4	6	7	3	3	3	3	3	3	191543	218886	200580	207437	183436	63162.2
Pole2	>sp|O54956|DPOE2_MOUSE DNA polymerase epsilon subunit 2 OS=Mus musculus GN=Pole2 PE=2 SV=2	O54956	DNA polymerase epsilon subunit 2	DPOE2_MOUSE	1	1	1	1	1	0	1	1	1	1	1	1	31616.9	33686.5	32577.6	45002.7	40030.8	28741.6
Banf1	>sp|O54962|BAF_MOUSE Barrier-to-autointegration factor OS=Mus musculus GN=Banf1 PE=1 SV=1	O54962	Barrier-to-autointegration factor	BAF_MOUSE	7	7	7	8	4	6	7	7	7	7	7	7	1.27159e+06	1.57951e+06	1.81443e+06	1.50602e+06	2.12273e+06	3.26949e+06
Asna1	>sp|O54984|ASNA_MOUSE ATPase Asna1 OS=Mus musculus GN=Asna1 PE=1 SV=2	O54984	ATPase Asna1	ASNA_MOUSE	11	12	11	13	13	12	13	13	13	13	13	13	2.35863e+06	2.26043e+06	2.40943e+06	2.19034e+06	2.25592e+06	2.39282e+06
Slk	>sp|O54988|SLK_MOUSE STE20-like serine/threonine-protein kinase OS=Mus musculus GN=Slk PE=1 SV=2	O54988	STE20-like serine/threonine-protein kinase	SLK_MOUSE	19	21	17	30	32	31	28	28	28	28	28	28	1299887	1.43179e+06	1340617	1.42143e+06	1.36621e+06	1.38269e+06
Fkbp7	>sp|O54998|FKBP7_MOUSE Peptidyl-prolyl cis-trans isomerase FKBP7 OS=Mus musculus GN=Fkbp7 PE=1 SV=1	O54998	Peptidyl-prolyl cis-trans isomerase FKBP7	FKBP7_MOUSE	8	9	8	6	8	7	10	10	10	10	10	10	565299	426741	644507	311307	269133	550431
Trappc3	>sp|O55013|TPPC3_MOUSE Trafficking protein particle complex subunit 3 OS=Mus musculus GN=Trappc3 PE=1 SV=1	O55013	Trafficking protein particle complex subunit 3	TPPC3_MOUSE	2	2	2	5	5	5	5	5	5	5	5	5	162518	156191	178653	182669	132768	134510
Pgrmc1	>sp|O55022|PGRC1_MOUSE Membrane-associated progesterone receptor component 1 OS=Mus musculus GN=Pgrmc1 PE=1 SV=4	O55022	Membrane-associated progesterone receptor component 1	PGRC1_MOUSE	9	8	9	9	7	8	9	9	9	9	9	9	2775628	2.75482e+06	2.69096e+06	2.69538e+06	2.52857e+06	3.09745e+06
Impa1	>sp|O55023|IMPA1_MOUSE Inositol monophosphatase 1 OS=Mus musculus GN=Impa1 PE=1 SV=1	O55023	Inositol monophosphatase 1	IMPA1_MOUSE	12	12	13	13	12	10	13	13	13	13	13	13	1.23469e+06	1.28096e+06	1346792	1.01991e+06	1.00811e+06	1.20467e+06
Bckdk	>sp|O55028|BCKD_MOUSE [3-methyl-2-oxobutanoate dehydrogenase [lipoamide]] kinase, mitochondrial OS=Mus musculus GN=Bckdk PE=1 SV=1	O55028	[3-methyl-2-oxobutanoate dehydrogenase [lipoamide]] kinase, mitochondrial	BCKD_MOUSE	4	4	3	2	3	3	3	3	3	3	3	3	81755	90066.1	92229.7	30329.6	37587.8	37783.2
Copb2	>sp|O55029|COPB2_MOUSE Coatomer subunit beta' OS=Mus musculus GN=Copb2 PE=1 SV=2	O55029	Coatomer subunit beta'	COPB2_MOUSE	41	42	40	39	40	43	43	43	43	43	43	43	6.47043e+06	6.47887e+06	6633098	6.42338e+06	7.31946e+06	6.51278e+06
Nck2	>sp|O55033|NCK2_MOUSE Cytoplasmic protein NCK2 OS=Mus musculus GN=Nck2 PE=1 SV=1	O55033	Cytoplasmic protein NCK2	NCK2_MOUSE	2	2	1	2	2	3	2	2	2	2	2	2	31345.5	30041.3	24809	29071.4	34121.7	36074.2
Tlk2	>sp|O55047|TLK2_MOUSE Serine/threonine-protein kinase tousled-like 2 OS=Mus musculus GN=Tlk2 PE=1 SV=2	O55047	Serine/threonine-protein kinase tousled-like 2	TLK2_MOUSE	2	2	1	2	2	1	2	2	2	2	2	2	23631.2	19576	19198.6	16553.6	24160.8	19713.2
Pde6d	>sp|O55057|PDE6D_MOUSE Retinal rod rhodopsin-sensitive cGMP 3',5'-cyclic phosphodiesterase subunit delta OS=Mus musculus GN=Pde6d PE=1 SV=1	O55057	Retinal rod rhodopsin-sensitive cGMP 3',5'-cyclic phosphodiesterase subunit delta	PDE6D_MOUSE	3	3	2	3	3	3	3	3	3	3	3	3	208822	203390	195286	208709	225813	231227
Tpmt	>sp|O55060|TPMT_MOUSE Thiopurine S-methyltransferase OS=Mus musculus GN=Tpmt PE=1 SV=1	O55060	Thiopurine S-methyltransferase	TPMT_MOUSE	1	2	1	1	4	5	1	1	1	1	1	1	11745.4	10900.7	11520.9	11260.4	15420.2	16402.8
Impact	>sp|O55091|IMPCT_MOUSE Protein IMPACT OS=Mus musculus GN=Impact PE=1 SV=2	O55091	Protein IMPACT	IMPCT_MOUSE	5	6	3	10	9	8	10	10	10	10	10	10	203295	195346	396999	405878	348228	366825
Stk10	>sp|O55098|STK10_MOUSE Serine/threonine-protein kinase 10 OS=Mus musculus GN=Stk10 PE=1 SV=2	O55098	Serine/threonine-protein kinase 10	STK10_MOUSE	7	9	8	5	5	2	9	9	9	9	9	9	563663	532369	663348	352075	464961	528433
Syngr2	>sp|O55101|SNG2_MOUSE Synaptogyrin-2 OS=Mus musculus GN=Syngr2 PE=2 SV=1	O55101	Synaptogyrin-2	SNG2_MOUSE	1	0	0	0	1	1	1	1	1	1	1	1	18215.2	10502.7	19310.7	15743.3	40608.1	40605.1
Bloc1s1	>sp|O55102|BL1S1_MOUSE Biogenesis of lysosome-related organelles complex 1 subunit 1 OS=Mus musculus GN=Bloc1s1 PE=1 SV=2	O55102	Biogenesis of lysosome-related organelles complex 1 subunit 1	BL1S1_MOUSE	1	1	1	1	2	2	1	1	1	1	1	1	10678	12510.4	12632.4	12138.2	13619	14585.1
Prx	>sp|O55103|PRAX_MOUSE Periaxin OS=Mus musculus GN=Prx PE=1 SV=1	O55103	Periaxin	PRAX_MOUSE	2	1	1	2	2	2	1	1	1	1	1	1	285490	232443	241032	414602	512137	405159
Strn	>sp|O55106|STRN_MOUSE Striatin OS=Mus musculus GN=Strn PE=1 SV=2	O55106	Striatin	STRN_MOUSE	16	17	15	15	17	15	17	17	17	17	17	17	1.1593e+06	1.21119e+06	1261827	1260428	1.41929e+06	1654577
Nipsnap1	>sp|O55125|NIPS1_MOUSE Protein NipSnap homolog 1 OS=Mus musculus GN=Nipsnap1 PE=1 SV=1	O55125	Protein NipSnap homolog 1	NIPS1_MOUSE	7	10	9	9	9	8	9	9	9	9	9	9	1.5588e+06	1.54943e+06	1.31794e+06	1.34728e+06	1.27262e+06	1.45581e+06
Gbas	>sp|O55126|NIPS2_MOUSE Protein NipSnap homolog 2 OS=Mus musculus GN=Gbas PE=1 SV=1	O55126	Protein NipSnap homolog 2	NIPS2_MOUSE	6	6	6	6	8	8	8	8	8	8	8	8	337955	374524	322841	556205	668593	843482
Sap18	>sp|O55128|SAP18_MOUSE Histone deacetylase complex subunit SAP18 OS=Mus musculus GN=Sap18 PE=1 SV=1	O55128	Histone deacetylase complex subunit SAP18	SAP18_MOUSE	9	8	8	9	9	10	10	10	10	10	10	10	1.26427e+06	1.1616e+06	1.20457e+06	1.00894e+06	1.00051e+06	995513
2007-09-01	>sp|O55131|SEPT7_MOUSE Septin-7 OS=Mus musculus GN=Sept7 PE=1 SV=1	O55131	Septin-7	SEPT7_MOUSE	28	28	26	27	29	27	26	26	26	26	26	26	6.94805e+06	7.70639e+06	6.95112e+06	7368420	7984911	8695104
Eif6	>sp|O55135|IF6_MOUSE Eukaryotic translation initiation factor 6 OS=Mus musculus GN=Eif6 PE=1 SV=2	O55135	Eukaryotic translation initiation factor 6	IF6_MOUSE	10	10	10	9	9	10	10	10	10	10	10	10	8.06555e+06	8447751	9582291	5719772	5.17864e+06	6634017
Acot1	>sp|O55137|ACOT1_MOUSE Acyl-coenzyme A thioesterase 1 OS=Mus musculus GN=Acot1 PE=1 SV=1	O55137	Acyl-coenzyme A thioesterase 1	ACOT1_MOUSE	12	11	10	10	12	11	2	2	2	2	2	2	265950	269479	289452	195861	160560	281628
Rpl35a	>sp|O55142|RL35A_MOUSE 60S ribosomal protein L35a OS=Mus musculus GN=Rpl35a PE=1 SV=2	O55142	60S ribosomal protein L35a	RL35A_MOUSE	12	13	11	11	10	11	11	11	11	11	11	11	7950056	7811271	8.16158e+06	5.62686e+06	5346682	4459825
Atp2a2	>sp|O55143|AT2A2_MOUSE Sarcoplasmic/endoplasmic reticulum calcium ATPase 2 OS=Mus musculus GN=Atp2a2 PE=1 SV=2	O55143	Sarcoplasmic/endoplasmic reticulum calcium ATPase 2	AT2A2_MOUSE	25	26	24	25	24	23	27	27	27	27	27	27	3.68162e+06	3.52114e+06	3515554	3.36194e+06	3.35342e+06	2.41506e+06
Supt5h	>sp|O55201|SPT5H_MOUSE Transcription elongation factor SPT5 OS=Mus musculus GN=Supt5h PE=1 SV=1	O55201	Transcription elongation factor SPT5	SPT5H_MOUSE	33	23	27	34	36	37	39	39	39	39	39	39	1.68908e+06	1.6755e+06	1.80689e+06	2283760	2568337	2.831e+06
Ilk	>sp|O55222|ILK_MOUSE Integrin-linked protein kinase OS=Mus musculus GN=Ilk PE=1 SV=2	O55222	Integrin-linked protein kinase	ILK_MOUSE	16	14	14	19	21	19	20	20	20	20	20	20	1291955	1.36603e+06	1.28707e+06	1.71979e+06	1.62171e+06	1.82137e+06
Chkb	>sp|O55229|CHKB_MOUSE Choline/ethanolamine kinase OS=Mus musculus GN=Chkb PE=1 SV=3	O55229	Choline/ethanolamine kinase	CHKB_MOUSE	1	1	1	2	2	1	1	1	1	1	1	1	26171.8	16326.5	23736.4	44414.8	26407.2	26893.3
Psmb5	>sp|O55234|PSB5_MOUSE Proteasome subunit beta type-5 OS=Mus musculus GN=Psmb5 PE=1 SV=3	O55234	Proteasome subunit beta type-5	PSB5_MOUSE	14	15	15	15	15	15	15	15	15	15	15	15	6.19311e+06	6.32582e+06	6105692	5.50807e+06	5.41944e+06	5.88434e+06
Rngtt	>sp|O55236|MCE1_MOUSE mRNA-capping enzyme OS=Mus musculus GN=Rngtt PE=1 SV=1	O55236	mRNA-capping enzyme	MCE1_MOUSE	4	3	4	2	3	1	2	2	2	2	2	2	37250.4	41563.1	35323.3	38629.5	36404.3	34253.7
Nnmt	>sp|O55239|NNMT_MOUSE Nicotinamide N-methyltransferase OS=Mus musculus GN=Nnmt PE=1 SV=1	O55239	Nicotinamide N-methyltransferase	NNMT_MOUSE	1	2	2	1	3	2	3	3	3	3	3	3	157607	169929	168006	139734	124260	150573
Sigmar1	>sp|O55242|SGMR1_MOUSE Sigma non-opioid intracellular receptor 1 OS=Mus musculus GN=Sigmar1 PE=1 SV=1	O55242	Sigma non-opioid intracellular receptor 1	SGMR1_MOUSE	5	4	4	4	4	3	4	4	4	4	4	4	259557	222897	227645	205242	160327	241582
Aurkb	>sp|O70126|AURKB_MOUSE Aurora kinase B OS=Mus musculus GN=Aurkb PE=1 SV=2	O70126	Aurora kinase B	AURKB_MOUSE	5	3	3	1	1	0	3	3	3	3	3	3	13517	11290.1	11408.5	14942.9	9550.54	26425.4
Ninj1	>sp|O70131|NINJ1_MOUSE Ninjurin-1 OS=Mus musculus GN=Ninj1 PE=1 SV=1	O70131	Ninjurin-1	NINJ1_MOUSE	1	0	1	1	1	0	1	1	1	1	1	1	4065.23	4103.54	4782.47	7248.72	7517.64	3749.36
Dhx9	>sp|O70133|DHX9_MOUSE ATP-dependent RNA helicase A OS=Mus musculus GN=Dhx9 PE=1 SV=2	O70133	ATP-dependent RNA helicase A	DHX9_MOUSE	53	52	52	53	54	49	55	55	55	55	55	55	10532792	10065370	10282051	10738244	9997073	7.45994e+06
Dpm1	>sp|O70152|DPM1_MOUSE Dolichol-phosphate mannosyltransferase subunit 1 OS=Mus musculus GN=Dpm1 PE=1 SV=1	O70152	Dolichol-phosphate mannosyltransferase subunit 1	DPM1_MOUSE	6	5	6	7	9	7	7	7	7	7	7	7	340085	305213	305075	443806	529382	512659
Top3a	>sp|O70157|TOP3A_MOUSE DNA topoisomerase 3-alpha OS=Mus musculus GN=Top3a PE=2 SV=1	O70157	DNA topoisomerase 3-alpha	TOP3A_MOUSE	1	2	1	0	2	2	1	1	1	1	1	1	427654	418633	364034	115948	12014.5	472346
Pip5k1c	>sp|O70161|PI51C_MOUSE Phosphatidylinositol 4-phosphate 5-kinase type-1 gamma OS=Mus musculus GN=Pip5k1c PE=1 SV=2	O70161	Phosphatidylinositol 4-phosphate 5-kinase type-1 gamma	PI51C_MOUSE	1	1	1	1	1	1	1	1	1	1	1	1	174248	159892	140637	155037	79948.3	145991
Pip4k2a	>sp|O70172|PI42A_MOUSE Phosphatidylinositol 5-phosphate 4-kinase type-2 alpha OS=Mus musculus GN=Pip4k2a PE=1 SV=1	O70172	Phosphatidylinositol 5-phosphate 4-kinase type-2 alpha	PI42A_MOUSE	1	1	1	1	1	1	1	1	1	1	1	1	2520.64	1446.03	1325.01	4638.92	3782	2012.98
Eif3d	>sp|O70194|EIF3D_MOUSE Eukaryotic translation initiation factor 3 subunit D OS=Mus musculus GN=Eif3d PE=1 SV=2	O70194	Eukaryotic translation initiation factor 3 subunit D	EIF3D_MOUSE	26	24	24	25	25	24	25	25	25	25	25	25	7.6203e+06	7.51257e+06	7184580	6611524	6.33174e+06	6042142
Atp9a	>sp|O70228|ATP9A_MOUSE Probable phospholipid-transporting ATPase IIA OS=Mus musculus GN=Atp9a PE=1 SV=3	O70228	Probable phospholipid-transporting ATPase IIA	ATP9A_MOUSE	0	1	2	1	1	0	1	1	1	1	1	1	1.14363e+06	1.15757e+06	1.31441e+06	918171	1.04789e+06	1.27925e+06
Znf143	>sp|O70230|ZN143_MOUSE Zinc finger protein 143 OS=Mus musculus GN=Znf143 PE=1 SV=2	O70230	Zinc finger protein 143	ZN143_MOUSE	1	1	1	0	0	0	1	1	1	1	1	1	2633.15	2765.99	2838.57	1337.59	409.299	614.136
Eef1b	>sp|O70251|EF1B_MOUSE Elongation factor 1-beta OS=Mus musculus GN=Eef1b PE=1 SV=5	O70251	Elongation factor 1-beta	EF1B_MOUSE	13	12	12	12	11	13	11	11	11	11	11	11	19373446	22282878	24902058	14177296	10125441	16627663
Hmox2	>sp|O70252|HMOX2_MOUSE Heme oxygenase 2 OS=Mus musculus GN=Hmox2 PE=1 SV=1	O70252	Heme oxygenase 2	HMOX2_MOUSE	12	12	13	11	12	12	12	12	12	12	12	12	1606003	1.55807e+06	1.50262e+06	1.62191e+06	1606134	1.55901e+06
Sgce	>sp|O70258|SGCE_MOUSE Epsilon-sarcoglycan OS=Mus musculus GN=Sgce PE=1 SV=2	O70258	Epsilon-sarcoglycan	SGCE_MOUSE	1	1	0	0	0	0	1	1	1	1	1	1	79174.7	85662	120752	112676	67555.7	85129.8
Ptp4a2	>sp|O70274|TP4A2_MOUSE Protein tyrosine phosphatase type IVA 2 OS=Mus musculus GN=Ptp4a2 PE=1 SV=1	O70274	Protein tyrosine phosphatase type IVA 2	TP4A2_MOUSE	0	1	1	2	3	1	1	1	1	1	1	1	1505.44	2596.41	2561.59	3648.14	3032.98	2383.15
Grk6	>sp|O70293|GRK6_MOUSE G protein-coupled receptor kinase 6 OS=Mus musculus GN=Grk6 PE=1 SV=1	O70293	G protein-coupled receptor kinase 6	GRK6_MOUSE	1	0	1	0	1	1	0	0	0	0	0	0	n. def.	n. def.	n. def.	n. def.	n. def.	n. def.
Atxn2	>sp|O70305|ATX2_MOUSE Ataxin-2 OS=Mus musculus GN=Atxn2 PE=1 SV=1	O70305	Ataxin-2	ATX2_MOUSE	17	17	15	17	16	14	18	18	18	18	18	18	1.76668e+06	1.45377e+06	1.87099e+06	1.41021e+06	1.45404e+06	1.1428e+06
Itgb5	>sp|O70309|ITB5_MOUSE Integrin beta-5 OS=Mus musculus GN=Itgb5 PE=1 SV=2	O70309	Integrin beta-5	ITB5_MOUSE	18	15	13	19	18	16	19	19	19	19	19	19	660147	659040	657305	972693	881778	803995
Nmt1	>sp|O70310|NMT1_MOUSE Glycylpeptide N-tetradecanoyltransferase 1 OS=Mus musculus GN=Nmt1 PE=1 SV=1	O70310	Glycylpeptide N-tetradecanoyltransferase 1	NMT1_MOUSE	14	14	13	13	13	13	14	14	14	14	14	14	2954830	2.74922e+06	2.90551e+06	2107529	2.16592e+06	2.03054e+06
Nmt2	>sp|O70311|NMT2_MOUSE Glycylpeptide N-tetradecanoyltransferase 2 OS=Mus musculus GN=Nmt2 PE=1 SV=1	O70311	Glycylpeptide N-tetradecanoyltransferase 2	NMT2_MOUSE	15	13	15	16	18	16	11	11	11	11	11	11	588975	535251	561059	530378	540736	481686
Epb41l2	>sp|O70318|E41L2_MOUSE Band 4.1-like protein 2 OS=Mus musculus GN=Epb41l2 PE=1 SV=2	O70318	Band 4.1-like protein 2	E41L2_MOUSE	33	31	28	37	40	38	36	36	36	36	36	36	2.46007e+06	2.51607e+06	2.60487e+06	3.02164e+06	3.27945e+06	3426287
Gpx4	>sp|O70325|GPX41_MOUSE Phospholipid hydroperoxide glutathione peroxidase, mitochondrial OS=Mus musculus GN=Gpx4 PE=1 SV=4;>sp|Q91XR9|GPX42_MOUSE Phospholipid hydroperoxide glutathione peroxidase, nuclear OS=Mus musculus GN=Gpx4 PE=1 SV=3	O70325;Q91XR9	Phospholipid hydroperoxide glutathione peroxidase, mitochondrial;Phospholipid hydroperoxide glutathione peroxidase, nuclear	GPX41_MOUSE;GPX42_MOUSE	1	1	1	1	1	1	1	1	1	1	1	1	67177.4	60733.2	63401.7	87719.2	110291	120197
Grem1	>sp|O70326|GREM1_MOUSE Gremlin-1 OS=Mus musculus GN=Grem1 PE=2 SV=1	O70326	Gremlin-1	GREM1_MOUSE	1	0	0	0	1	1	1	1	1	1	1	1	677242	748813	524735	666605	362872	697342
Nptx2	>sp|O70340|NPTX2_MOUSE Neuronal pentraxin-2 OS=Mus musculus GN=Nptx2 PE=2 SV=1	O70340	Neuronal pentraxin-2	NPTX2_MOUSE	2	1	1	2	1	1	1	1	1	1	1	1	55781	47684.1	47898.3	54324.9	36615.8	34591.7
Emc8	>sp|O70378|EMC8_MOUSE ER membrane protein complex subunit 8 OS=Mus musculus GN=Emc8 PE=1 SV=1	O70378	ER membrane protein complex subunit 8	EMC8_MOUSE	9	8	8	8	8	8	8	8	8	8	8	8	439849	491890	524655	492658	448411	556320
Pdlim1	>sp|O70400|PDLI1_MOUSE PDZ and LIM domain protein 1 OS=Mus musculus GN=Pdlim1 PE=1 SV=4	O70400	PDZ and LIM domain protein 1	PDLI1_MOUSE	15	15	15	14	16	15	15	15	15	15	15	15	3.05201e+06	3.1171e+06	3.57929e+06	3.12927e+06	3.15826e+06	4.4017e+06
Tspan6	>sp|O70401|TSN6_MOUSE Tetraspanin-6 OS=Mus musculus GN=Tspan6 PE=1 SV=1	O70401	Tetraspanin-6	TSN6_MOUSE	4	3	3	4	3	2	3	3	3	3	3	3	76763.3	86796.4	69412.7	74556.7	68619.8	70822.3
Vamp8	>sp|O70404|VAMP8_MOUSE Vesicle-associated membrane protein 8 OS=Mus musculus GN=Vamp8 PE=1 SV=1	O70404	Vesicle-associated membrane protein 8	VAMP8_MOUSE	5	5	5	4	3	3	5	5	5	5	5	5	197931	170808	170592	142448	154814	91163.8
Gtf2h4	>sp|O70422|TF2H4_MOUSE General transcription factor IIH subunit 4 OS=Mus musculus GN=Gtf2h4 PE=1 SV=1	O70422	General transcription factor IIH subunit 4	TF2H4_MOUSE	3	2	2	4	2	1	2	2	2	2	2	2	1.87428e+06	1.8247e+06	1.81483e+06	1.67336e+06	1.42247e+06	1.69689e+06
Fhl2	>sp|O70433|FHL2_MOUSE Four and a half LIM domains protein 2 OS=Mus musculus GN=Fhl2 PE=1 SV=1	O70433	Four and a half LIM domains protein 2	FHL2_MOUSE	8	6	6	9	9	9	8	8	8	8	8	8	101683	202261	97971.2	145535	142154	225474
Psma3	>sp|O70435|PSA3_MOUSE Proteasome subunit alpha type-3 OS=Mus musculus GN=Psma3 PE=1 SV=3	O70435	Proteasome subunit alpha type-3	PSA3_MOUSE	15	14	14	15	14	14	14	14	14	14	14	14	3.43874e+06	3581795	3.45158e+06	3970754	3.91015e+06	4.71012e+06
Stx7	>sp|O70439|STX7_MOUSE Syntaxin-7 OS=Mus musculus GN=Stx7 PE=1 SV=3	O70439	Syntaxin-7	STX7_MOUSE	7	5	7	5	5	6	7	7	7	7	7	7	762777	736946	764506	650120	706530	517680
Gnaz	>sp|O70443|GNAZ_MOUSE Guanine nucleotide-binding protein G(z) subunit alpha OS=Mus musculus GN=Gnaz PE=1 SV=4	O70443	Guanine nucleotide-binding protein G(z) subunit alpha	GNAZ_MOUSE	1	1	0	1	1	1	1	1	1	1	1	1	51503.7	64084	59467.7	119053	112981	136828
Sfn	>sp|O70456|1433S_MOUSE 14-3-3 protein sigma OS=Mus musculus GN=Sfn PE=1 SV=2	O70456	14-3-3 protein sigma	1433S_MOUSE	1	1	1	1	1	1	1	1	1	1	1	1	822754	874631	906419	910019	859993	969350
Osmr	>sp|O70458|OSMR_MOUSE Oncostatin-M-specific receptor subunit beta OS=Mus musculus GN=Osmr PE=1 SV=1	O70458	Oncostatin-M-specific receptor subunit beta	OSMR_MOUSE	0	0	0	2	3	1	1	1	1	1	1	1	1332.47	776.379	1244.34	6230.38	4841.39	3302.29
Mybpc3	>sp|O70468|MYPC3_MOUSE Myosin-binding protein C, cardiac-type OS=Mus musculus GN=Mybpc3 PE=1 SV=1	O70468	Myosin-binding protein C, cardiac-type	MYPC3_MOUSE	3	3	2	3	2	3	3	3	3	3	3	3	527143	483736	469455	349143	291549	292604
Tmem131	>sp|O70472|TM131_MOUSE Transmembrane protein 131 OS=Mus musculus GN=Tmem131 PE=2 SV=2	O70472	Transmembrane protein 131	TM131_MOUSE	1	1	1	1	1	1	1	1	1	1	1	1	141628	134868	132797	162887	159749	128359
Ugdh	>sp|O70475|UGDH_MOUSE UDP-glucose 6-dehydrogenase OS=Mus musculus GN=Ugdh PE=1 SV=1	O70475	UDP-glucose 6-dehydrogenase	UGDH_MOUSE	23	25	26	27	25	27	27	27	27	27	27	27	4739630	5054540	4363103	5099435	5194199	6.04601e+06
Vamp4	>sp|O70480|VAMP4_MOUSE Vesicle-associated membrane protein 4 OS=Mus musculus GN=Vamp4 PE=1 SV=1	O70480	Vesicle-associated membrane protein 4	VAMP4_MOUSE	3	2	2	3	3	1	3	3	3	3	3	3	110217	113854	103864	177551	137520	107606
Ubr1	>sp|O70481|UBR1_MOUSE E3 ubiquitin-protein ligase UBR1 OS=Mus musculus GN=Ubr1 PE=1 SV=2	O70481	E3 ubiquitin-protein ligase UBR1	UBR1_MOUSE	3	3	4	5	4	2	4	4	4	4	4	4	225342	233009	236324	219749	197916	170188
Snx3	>sp|O70492|SNX3_MOUSE Sorting nexin-3 OS=Mus musculus GN=Snx3 PE=1 SV=3	O70492	Sorting nexin-3	SNX3_MOUSE	7	7	7	7	7	7	6	6	6	6	6	6	673733	636048	738962	739246	685360	841188
Snx12	>sp|O70493|SNX12_MOUSE Sorting nexin-12 OS=Mus musculus GN=Snx12 PE=1 SV=1	O70493	Sorting nexin-12	SNX12_MOUSE	7	6	5	7	7	7	7	7	7	7	7	7	725579	743685	813460	753886	672766	766519
Clcn7	>sp|O70496|CLCN7_MOUSE H(+)/Cl(-) exchange transporter 7 OS=Mus musculus GN=Clcn7 PE=1 SV=1	O70496	H(+)/Cl(-) exchange transporter 7	CLCN7_MOUSE	0	0	0	3	2	0	2	2	2	2	2	2	216553	11550.7	161879	22320	18959.3	11370.9
Hsd17b12	>sp|O70503|DHB12_MOUSE Very-long-chain 3-oxoacyl-CoA reductase OS=Mus musculus GN=Hsd17b12 PE=1 SV=1	O70503	Very-long-chain 3-oxoacyl-CoA reductase	DHB12_MOUSE	12	12	12	16	17	16	13	13	13	13	13	13	3.27474e+06	2.85879e+06	2.79358e+06	3.87979e+06	3.67246e+06	2.88276e+06
Kdm6a	>sp|O70546|KDM6A_MOUSE Lysine-specific demethylase 6A OS=Mus musculus GN=Kdm6a PE=1 SV=2	O70546	Lysine-specific demethylase 6A	KDM6A_MOUSE	2	2	2	4	3	3	3	3	3	3	3	3	529445	528818	505380	678190	794377	862404
Srpk1	>sp|O70551|SRPK1_MOUSE SRSF protein kinase 1 OS=Mus musculus GN=Srpk1 PE=1 SV=2	O70551	SRSF protein kinase 1	SRPK1_MOUSE	12	11	11	8	9	9	10	10	10	10	10	10	339332	319079	355666	299264	310306	251234
Diaph2	>sp|O70566|DIAP2_MOUSE Protein diaphanous homolog 2 OS=Mus musculus GN=Diaph2 PE=1 SV=2	O70566	Protein diaphanous homolog 2	DIAP2_MOUSE	0	1	0	0	1	1	1	1	1	1	1	1	41398.2	37467.6	26722.3	50372.9	64660.4	72073.7
Smpd2	>sp|O70572|NSMA_MOUSE Sphingomyelin phosphodiesterase 2 OS=Mus musculus GN=Smpd2 PE=1 SV=1	O70572	Sphingomyelin phosphodiesterase 2	NSMA_MOUSE	4	4	1	3	2	2	4	4	4	4	4	4	74859.6	257362	84117.2	178934	152975	168371
Dtnb	>sp|O70585|DTNB_MOUSE Dystrobrevin beta OS=Mus musculus GN=Dtnb PE=1 SV=3	O70585	Dystrobrevin beta	DTNB_MOUSE	0	0	0	1	1	1	1	1	1	1	1	1	7742.09	6218.61	33724.7	20293.5	15751.1	20013.2
Cask	>sp|O70589|CSKP_MOUSE Peripheral plasma membrane protein CASK OS=Mus musculus GN=Cask PE=1 SV=2	O70589	Peripheral plasma membrane protein CASK	CSKP_MOUSE	19	13	11	14	15	12	15	15	15	15	15	15	312343	308355	279589	331056	309139	357229
Pfdn2	>sp|O70591|PFD2_MOUSE Prefoldin subunit 2 OS=Mus musculus GN=Pfdn2 PE=1 SV=2	O70591	Prefoldin subunit 2	PFD2_MOUSE	5	4	4	5	5	5	5	5	5	5	5	5	1.26361e+06	1.31533e+06	1.55532e+06	1.07851e+06	911377	1.19303e+06
Ttc3	>sp|O88196|TTC3_MOUSE E3 ubiquitin-protein ligase TTC3 OS=Mus musculus GN=Ttc3 PE=1 SV=2	O88196	E3 ubiquitin-protein ligase TTC3	TTC3_MOUSE	1	0	1	1	1	1	1	1	1	1	1	1	105402	27632.2	104132	36209.1	40526.7	30406.6
Col5a1	>sp|O88207|CO5A1_MOUSE Collagen alpha-1(V) chain OS=Mus musculus GN=Col5a1 PE=1 SV=2	O88207	Collagen alpha-1(V) chain	CO5A1_MOUSE	7	7	9	10	10	9	10	10	10	10	10	10	514331	534307	536753	582640	643223	663869
Cfdp1	>sp|O88271|CFDP1_MOUSE Craniofacial development protein 1 OS=Mus musculus GN=Cfdp1 PE=1 SV=1	O88271	Craniofacial development protein 1	CFDP1_MOUSE	7	8	5	8	7	11	9	9	9	9	9	9	387856	454154	475428	421531	371489	535330
Wiz	>sp|O88286|WIZ_MOUSE Protein Wiz OS=Mus musculus GN=Wiz PE=1 SV=2	O88286	Protein Wiz	WIZ_MOUSE	11	11	12	12	11	8	9	9	9	9	9	9	261044	233966	221965	206959	250968	260572
Znf326	>sp|O88291|ZN326_MOUSE DBIRD complex subunit ZNF326 OS=Mus musculus GN=Znf326 PE=1 SV=1	O88291	DBIRD complex subunit ZNF326	ZN326_MOUSE	9	8	7	10	9	11	9	9	9	9	9	9	260836	269415	264515	330770	378051	438412
Sorl1	>sp|O88307|SORL_MOUSE Sortilin-related receptor OS=Mus musculus GN=Sorl1 PE=1 SV=3	O88307	Sortilin-related receptor	SORL_MOUSE	2	2	1	1	2	1	2	2	2	2	2	2	38352.8	44850.9	757756	59711.2	69380.2	92812.6
Wdr1	>sp|O88342|WDR1_MOUSE WD repeat-containing protein 1 OS=Mus musculus GN=Wdr1 PE=1 SV=3	O88342	WD repeat-containing protein 1	WDR1_MOUSE	27	27	26	29	31	32	28	28	28	28	28	28	5.2698e+06	5905150	5.43065e+06	6838440	7290900	8.07685e+06
Ikbkb	>sp|O88351|IKKB_MOUSE Inhibitor of nuclear factor kappa-B kinase subunit beta OS=Mus musculus GN=Ikbkb PE=1 SV=1	O88351	Inhibitor of nuclear factor kappa-B kinase subunit beta	IKKB_MOUSE	6	4	4	7	9	5	7	7	7	7	7	7	329258	354055	316255	220443	286331	294700
Baz1a	>sp|O88379|BAZ1A_MOUSE Bromodomain adjacent to zinc finger domain protein 1A OS=Mus musculus GN=Baz1a PE=1 SV=3	O88379	Bromodomain adjacent to zinc finger domain protein 1A	BAZ1A_MOUSE	2	2	0	0	2	1	2	2	2	2	2	2	11886	13512.6	11653.3	16171.8	14807.2	12778.5
Vti1b	>sp|O88384|VTI1B_MOUSE Vesicle transport through interaction with t-SNAREs homolog 1B OS=Mus musculus GN=Vti1b PE=1 SV=1	O88384	Vesicle transport through interaction with t-SNAREs homolog 1B	VTI1B_MOUSE	1	3	2	2	5	3	3	3	3	3	3	3	114010	104210	125167	116749	78314.4	64812.5
Grpel2	>sp|O88396|GRPE2_MOUSE GrpE protein homolog 2, mitochondrial OS=Mus musculus GN=Grpel2 PE=2 SV=2	O88396	GrpE protein homolog 2, mitochondrial	GRPE2_MOUSE	1	2	2	0	0	0	1	1	1	1	1	1	15323	17214.8	19705.6	4090.7	5705.95	7159.28
Tulp3	>sp|O88413|TULP3_MOUSE Tubby-related protein 3 OS=Mus musculus GN=Tulp3 PE=1 SV=1	O88413	Tubby-related protein 3	TULP3_MOUSE	9	10	9	6	5	4	9	9	9	9	9	9	317514	332112	321628	243335	275243	293487
Nme6	>sp|O88425|NDK6_MOUSE Nucleoside diphosphate kinase 6 OS=Mus musculus GN=Nme6 PE=1 SV=1	O88425	Nucleoside diphosphate kinase 6	NDK6_MOUSE	1	2	2	0	0	0	1	1	1	1	1	1	5688.13	6548.31	6797.29	4025.17	2331.4	2154.92
Mtx2	>sp|O88441|MTX2_MOUSE Metaxin-2 OS=Mus musculus GN=Mtx2 PE=1 SV=1	O88441	Metaxin-2	MTX2_MOUSE	9	8	8	8	9	9	9	9	9	9	9	9	745029	807651	699041	486875	470324	462965
Adcy1	>sp|O88444|ADCY1_MOUSE Adenylate cyclase type 1 OS=Mus musculus GN=Adcy1 PE=1 SV=2	O88444	Adenylate cyclase type 1	ADCY1_MOUSE	0	2	1	1	1	2	1	1	1	1	1	1	71924.1	158366	135516	200950	206392	221035
Klc1	>sp|O88447|KLC1_MOUSE Kinesin light chain 1 OS=Mus musculus GN=Klc1 PE=1 SV=3	O88447	Kinesin light chain 1	KLC1_MOUSE	19	16	18	23	22	25	13	13	13	13	13	13	870530	868825	915067	1.09027e+06	1.23948e+06	1.45362e+06
Klc2	>sp|O88448|KLC2_MOUSE Kinesin light chain 2 OS=Mus musculus GN=Klc2 PE=1 SV=1	O88448	Kinesin light chain 2	KLC2_MOUSE	9	7	8	8	7	9	9	9	9	9	9	9	251534	258651	266618	237797	238396	299464
Dhcr7	>sp|O88455|DHCR7_MOUSE 7-dehydrocholesterol reductase OS=Mus musculus GN=Dhcr7 PE=1 SV=1	O88455	7-dehydrocholesterol reductase	DHCR7_MOUSE	4	3	3	5	6	5	5	5	5	5	5	5	267557	256865	249966	353684	383505	307557
Capns1	>sp|O88456|CPNS1_MOUSE Calpain small subunit 1 OS=Mus musculus GN=Capns1 PE=1 SV=1	O88456	Calpain small subunit 1	CPNS1_MOUSE	9	9	9	10	10	10	8	8	8	8	8	8	1.4276e+06	1.57283e+06	1.46925e+06	2.31475e+06	2.46622e+06	2.6438e+06
Igf2bp1	>sp|O88477|IF2B1_MOUSE Insulin-like growth factor 2 mRNA-binding protein 1 OS=Mus musculus GN=Igf2bp1 PE=1 SV=1	O88477	Insulin-like growth factor 2 mRNA-binding protein 1	IF2B1_MOUSE	19	19	21	18	18	18	21	21	21	21	21	21	3.20381e+06	3.1263e+06	3045364	2.03665e+06	2.33698e+06	2.34328e+06
Dync1i2	>sp|O88487|DC1I2_MOUSE Cytoplasmic dynein 1 intermediate chain 2 OS=Mus musculus GN=Dync1i2 PE=1 SV=1	O88487	Cytoplasmic dynein 1 intermediate chain 2	DC1I2_MOUSE	19	17	19	19	19	20	19	19	19	19	19	19	2925951	3.00599e+06	3.10369e+06	4.20495e+06	4205509	4.96761e+06
Plin4	>sp|O88492|PLIN4_MOUSE Perilipin-4 OS=Mus musculus GN=Plin4 PE=1 SV=2	O88492	Perilipin-4	PLIN4_MOUSE	0	2	0	6	9	12	7	7	7	7	7	7	79257.6	82652	91680	129873	149993	224481
Pde8a	>sp|O88502|PDE8A_MOUSE High affinity cAMP-specific and IBMX-insensitive 3',5'-cyclic phosphodiesterase 8A OS=Mus musculus GN=Pde8a PE=1 SV=1	O88502	High affinity cAMP-specific and IBMX-insensitive 3',5'-cyclic phosphodiesterase 8A	PDE8A_MOUSE	1	1	1	1	1	1	1	1	1	1	1	1	90226.6	95281.7	99121.5	78027.4	60932.6	6433.49
Dnmt3a	>sp|O88508|DNM3A_MOUSE DNA (cytosine-5)-methyltransferase 3A OS=Mus musculus GN=Dnmt3a PE=1 SV=2	O88508	DNA (cytosine-5)-methyltransferase 3A	DNM3A_MOUSE	1	4	1	5	3	3	3	3	3	3	3	3	25211.9	36840.6	47198.2	30225.1	31538.2	41931.2
Shoc2	>sp|O88520|SHOC2_MOUSE Leucine-rich repeat protein SHOC-2 OS=Mus musculus GN=Shoc2 PE=1 SV=2	O88520	Leucine-rich repeat protein SHOC-2	SHOC2_MOUSE	4	5	3	6	8	8	7	7	7	7	7	7	174378	202598	209456	272737	312817	358931
Ikbkg	>sp|O88522|NEMO_MOUSE NF-kappa-B essential modulator OS=Mus musculus GN=Ikbkg PE=1 SV=2	O88522	NF-kappa-B essential modulator	NEMO_MOUSE	3	4	4	4	4	4	5	5	5	5	5	5	122536	131043	128472	200704	156943	262780
Ppt1	>sp|O88531|PPT1_MOUSE Palmitoyl-protein thioesterase 1 OS=Mus musculus GN=Ppt1 PE=1 SV=2	O88531	Palmitoyl-protein thioesterase 1	PPT1_MOUSE	2	2	3	3	3	2	3	3	3	3	3	3	63366.3	70000	48559.1	66659.2	73032.7	91358.5
Zfr	>sp|O88532|ZFR_MOUSE Zinc finger RNA-binding protein OS=Mus musculus GN=Zfr PE=1 SV=2	O88532	Zinc finger RNA-binding protein	ZFR_MOUSE	20	19	18	16	18	12	19	19	19	19	19	19	480755	456883	458752	415398	426799	379783
Cops3	>sp|O88543|CSN3_MOUSE COP9 signalosome complex subunit 3 OS=Mus musculus GN=Cops3 PE=1 SV=3	O88543	COP9 signalosome complex subunit 3	CSN3_MOUSE	12	14	12	15	17	14	16	16	16	16	16	16	1.89907e+06	1832266	1.75512e+06	1847197	1.78718e+06	1.36128e+06
Cops4	>sp|O88544|CSN4_MOUSE COP9 signalosome complex subunit 4 OS=Mus musculus GN=Cops4 PE=1 SV=1	O88544	COP9 signalosome complex subunit 4	CSN4_MOUSE	20	20	20	23	24	22	22	22	22	22	22	22	3391275	3512839	3570957	3.16086e+06	3382689	3656947
Cops6	>sp|O88545|CSN6_MOUSE COP9 signalosome complex subunit 6 OS=Mus musculus GN=Cops6 PE=1 SV=1	O88545	COP9 signalosome complex subunit 6	CSN6_MOUSE	9	10	9	11	12	12	11	11	11	11	11	11	1279580	1.28524e+06	1.28594e+06	1.06446e+06	1073319	997665
Men1	>sp|O88559|MEN1_MOUSE Menin OS=Mus musculus GN=Men1 PE=1 SV=2	O88559	Menin	MEN1_MOUSE	2	0	1	3	3	0	2	2	2	2	2	2	15613.8	13466.5	16305.8	26354.3	22674.8	18932.9
Slc27a3	>sp|O88561|S27A3_MOUSE Long-chain fatty acid transport protein 3 OS=Mus musculus GN=Slc27a3 PE=1 SV=2	O88561	Long-chain fatty acid transport protein 3	S27A3_MOUSE	1	1	0	1	1	2	1	1	1	1	1	1	400939	387850	369213	310922	283462	258887
Axin2;Itpka	>sp|O88566|AXIN2_MOUSE Axin-2 OS=Mus musculus GN=Axin2 PE=1 SV=2;>sp|Q8R071|IP3KA_MOUSE Inositol-trisphosphate 3-kinase A OS=Mus musculus GN=Itpka PE=1 SV=1	O88566;Q8R071	Axin-2;Inositol-trisphosphate 3-kinase A	AXIN2_MOUSE;IP3KA_MOUSE	1	0	0	1	1	1	1	1	1	1	1	1	16403.3	17647.3	103570	39077.6	41130.6	43204
Hnrnpa2b1	>sp|O88569|ROA2_MOUSE Heterogeneous nuclear ribonucleoproteins A2/B1 OS=Mus musculus GN=Hnrnpa2b1 PE=1 SV=2	O88569	Heterogeneous nuclear ribonucleoproteins A2/B1	ROA2_MOUSE	23	22	22	23	22	22	23	23	23	23	23	23	48268820	51876484	55942172	53328860	49790252	51707772
Sap30	>sp|O88574|SAP30_MOUSE Histone deacetylase complex subunit SAP30 OS=Mus musculus GN=Sap30 PE=1 SV=1	O88574	Histone deacetylase complex subunit SAP30	SAP30_MOUSE	1	1	1	1	0	0	1	1	1	1	1	1	23564.2	22906.9	23339.5	14674.7	18177.9	12611.9
Slc6a20b;Slc6a20a	>sp|O88575|S620B_MOUSE Sodium- and chloride-dependent transporter XTRP3B OS=Mus musculus GN=Slc6a20b PE=1 SV=3;>sp|Q8VDB9|S620A_MOUSE Sodium- and chloride-dependent transporter XTRP3A OS=Mus musculus GN=Slc6a20a PE=2 SV=1	O88575;Q8VDB9	Sodium- and chloride-dependent transporter XTRP3B;Sodium- and chloride-dependent transporter XTRP3A	S620B_MOUSE;S620A_MOUSE	1	1	1	1	0	0	1	1	1	1	1	1	43997.1	35164.6	38176	30914.4	355.459	9470.92
Comt	>sp|O88587|COMT_MOUSE Catechol O-methyltransferase OS=Mus musculus GN=Comt PE=1 SV=2	O88587	Catechol O-methyltransferase	COMT_MOUSE	11	12	11	13	13	12	12	12	12	12	12	12	1.14041e+06	836940	906485	1.14009e+06	1249549	1.20792e+06
Becn1	>sp|O88597|BECN1_MOUSE Beclin-1 OS=Mus musculus GN=Becn1 PE=1 SV=3	O88597	Beclin-1	BECN1_MOUSE	0	1	1	1	2	2	2	2	2	2	2	2	22252.1	6641.34	6755.26	10185	10361	8218.98
Parg	>sp|O88622|PARG_MOUSE Poly(ADP-ribose) glycohydrolase OS=Mus musculus GN=Parg PE=1 SV=2	O88622	Poly(ADP-ribose) glycohydrolase	PARG_MOUSE	5	3	3	4	4	4	5	5	5	5	5	5	50729.6	56111.7	52771.7	57188.6	65418.3	74352.9
Gosr1	>sp|O88630|GOSR1_MOUSE Golgi SNAP receptor complex member 1 OS=Mus musculus GN=Gosr1 PE=1 SV=2	O88630	Golgi SNAP receptor complex member 1	GOSR1_MOUSE	4	3	3	4	6	4	4	4	4	4	4	4	114181	96640.5	119409	119690	114471	104959
Pak1	>sp|O88643|PAK1_MOUSE Serine/threonine-protein kinase PAK 1 OS=Mus musculus GN=Pak1 PE=1 SV=1	O88643	Serine/threonine-protein kinase PAK 1	PAK1_MOUSE	10	12	12	12	11	13	7	7	7	7	7	7	262062	234691	263866	302950	296830	431828
Lamtor3	>sp|O88653|LTOR3_MOUSE Ragulator complex protein LAMTOR3 OS=Mus musculus GN=Lamtor3 PE=1 SV=1	O88653	Ragulator complex protein LAMTOR3	LTOR3_MOUSE	2	2	2	2	2	2	2	2	2	2	2	2	98256.7	127630	112997	115364	116066	176570
Brd7	>sp|O88665|BRD7_MOUSE Bromodomain-containing protein 7 OS=Mus musculus GN=Brd7 PE=1 SV=1	O88665	Bromodomain-containing protein 7	BRD7_MOUSE	2	2	1	2	1	0	2	2	2	2	2	2	16463	12988.3	20822.8	17441.9	17954.4	26911.6
Creg1	>sp|O88668|CREG1_MOUSE Protein CREG1 OS=Mus musculus GN=Creg1 PE=1 SV=1	O88668	Protein CREG1	CREG1_MOUSE	0	1	1	3	3	3	3	3	3	3	3	3	436868	25965.8	394595	67492.4	66472.4	97159.8
Psmc3	>sp|O88685|PRS6A_MOUSE 26S protease regulatory subunit 6A OS=Mus musculus GN=Psmc3 PE=1 SV=2	O88685	26S protease regulatory subunit 6A	PRS6A_MOUSE	21	25	27	24	23	25	26	26	26	26	26	26	8038287	8034377	8900180	6910745	6984997	8402423
Pcdha4	>sp|O88689|PCDA4_MOUSE Protocadherin alpha-4 OS=Mus musculus GN=Pcdha4 PE=1 SV=1	O88689	Protocadherin alpha-4	PCDA4_MOUSE	1	1	1	1	1	1	1	1	1	1	1	1	44861.4	42067.9	33621.8	42438.1	41004.2	28819.9
Clpp	>sp|O88696|CLPP_MOUSE ATP-dependent Clp protease proteolytic subunit, mitochondrial OS=Mus musculus GN=Clpp PE=1 SV=1	O88696	ATP-dependent Clp protease proteolytic subunit, mitochondrial	CLPP_MOUSE	8	8	8	8	8	7	8	8	8	8	8	8	1.02143e+06	1.08926e+06	968691	890666	800171	849214
Hcn1	>sp|O88704|HCN1_MOUSE Potassium/sodium hyperpolarization-activated cyclic nucleotide-gated channel 1 OS=Mus musculus GN=Hcn1 PE=1 SV=1	O88704	Potassium/sodium hyperpolarization-activated cyclic nucleotide-gated channel 1	HCN1_MOUSE	1	2	2	1	1	1	0	0	0	0	0	0	n. def.	n. def.	n. def.	n. def.	n. def.	n. def.
Ctbp1	>sp|O88712|CTBP1_MOUSE C-terminal-binding protein 1 OS=Mus musculus GN=Ctbp1 PE=1 SV=2	O88712	C-terminal-binding protein 1	CTBP1_MOUSE	11	11	10	11	11	11	11	11	11	11	11	11	892040	904904	928018	875841	772204	948061
Map7	>sp|O88735|MAP7_MOUSE Ensconsin OS=Mus musculus GN=Map7 PE=1 SV=1	O88735	Ensconsin	MAP7_MOUSE	1	0	0	1	1	1	0	0	0	0	0	0	n. def.	n. def.	n. def.	n. def.	n. def.	n. def.
Hsd17b7	>sp|O88736|DHB7_MOUSE 3-keto-steroid reductase OS=Mus musculus GN=Hsd17b7 PE=1 SV=1	O88736	3-keto-steroid reductase	DHB7_MOUSE	3	3	2	3	3	2	3	3	3	3	3	3	57451.9	58476.6	59555.1	87273.4	72461	52786.1
Bsn	>sp|O88737|BSN_MOUSE Protein bassoon OS=Mus musculus GN=Bsn PE=1 SV=4	O88737	Protein bassoon	BSN_MOUSE	3	0	2	2	2	1	0	0	0	0	0	0	n. def.	n. def.	n. def.	n. def.	n. def.	n. def.
Birc6	>sp|O88738|BIRC6_MOUSE Baculoviral IAP repeat-containing protein 6 OS=Mus musculus GN=Birc6 PE=1 SV=2	O88738	Baculoviral IAP repeat-containing protein 6	BIRC6_MOUSE	37	28	28	47	52	35	46	46	46	46	46	46	1.10297e+06	1.03228e+06	997305	1.60367e+06	1.45371e+06	1.16179e+06
Gdap1	>sp|O88741|GDAP1_MOUSE Ganglioside-induced differentiation-associated protein 1 OS=Mus musculus GN=Gdap1 PE=1 SV=1	O88741	Ganglioside-induced differentiation-associated protein 1	GDAP1_MOUSE	1	1	0	2	0	0	1	1	1	1	1	1	67073.8	78244.8	73860.7	65438.2	50353.8	66974.8
Tom1	>sp|O88746|TOM1_MOUSE Target of Myb protein 1 OS=Mus musculus GN=Tom1 PE=1 SV=1	O88746	Target of Myb protein 1	TOM1_MOUSE	9	11	9	10	9	11	10	10	10	10	10	10	242787	282178	267752	298988	286350	322858
F5	>sp|O88783|FA5_MOUSE Coagulation factor V OS=Mus musculus GN=F5 PE=1 SV=1	O88783	Coagulation factor V	FA5_MOUSE	1	2	2	2	2	1	3	3	3	3	3	3	33371	41566.3	38011.2	29059.6	118830	67404.6
Rpp30	>sp|O88796|RPP30_MOUSE Ribonuclease P protein subunit p30 OS=Mus musculus GN=Rpp30 PE=1 SV=1	O88796	Ribonuclease P protein subunit p30	RPP30_MOUSE	11	9	10	10	11	11	12	12	12	12	12	12	673157	634857	641556	473033	522285	538678
Zan	>sp|O88799|ZAN_MOUSE Zonadhesin OS=Mus musculus GN=Zan PE=1 SV=1	O88799	Zonadhesin	ZAN_MOUSE	2	1	1	3	3	0	2	2	2	2	2	2	25442.6	26040.4	35228.2	41405.4	62427.4	51652.1
Stam2	>sp|O88811|STAM2_MOUSE Signal transducing adapter molecule 2 OS=Mus musculus GN=Stam2 PE=1 SV=1	O88811	Signal transducing adapter molecule 2	STAM2_MOUSE	9	9	9	11	13	14	13	13	13	13	13	13	464401	478100	527923	451445	486696	633301
Sc5d	>sp|O88822|SC5D_MOUSE Lathosterol oxidase OS=Mus musculus GN=Sc5d PE=2 SV=2	O88822	Lathosterol oxidase	SC5D_MOUSE	0	1	0	1	1	1	1	1	1	1	1	1	1885.59	2207.95	2424.43	6897.41	9091.44	5430.82
Jtb	>sp|O88824|JTB_MOUSE Protein JTB OS=Mus musculus GN=Jtb PE=1 SV=1	O88824	Protein JTB	JTB_MOUSE	1	1	1	1	1	1	1	1	1	1	1	1	14054.1	17785	13219.9	17523.8	19478.3	16937.4
Cradd	>sp|O88843|CRADD_MOUSE Death domain-containing protein CRADD OS=Mus musculus GN=Cradd PE=1 SV=2	O88843	Death domain-containing protein CRADD	CRADD_MOUSE	2	2	1	1	1	1	2	2	2	2	2	2	38436.8	38052.9	46238.1	39154.3	32470.7	38797.2
Idh1	>sp|O88844|IDHC_MOUSE Isocitrate dehydrogenase [NADP] cytoplasmic OS=Mus musculus GN=Idh1 PE=1 SV=2	O88844	Isocitrate dehydrogenase [NADP] cytoplasmic	IDHC_MOUSE	28	28	28	30	29	29	29	29	29	29	29	29	6082173	6822961	5.94517e+06	8557234	8686507	10691547
Akap10	>sp|O88845|AKA10_MOUSE A-kinase anchor protein 10, mitochondrial OS=Mus musculus GN=Akap10 PE=1 SV=3	O88845	A-kinase anchor protein 10, mitochondrial	AKA10_MOUSE	2	1	1	2	2	2	2	2	2	2	2	2	279893	255595	256851	554309	586589	398947
Arl6	>sp|O88848|ARL6_MOUSE ADP-ribosylation factor-like protein 6 OS=Mus musculus GN=Arl6 PE=1 SV=1	O88848	ADP-ribosylation factor-like protein 6	ARL6_MOUSE	2	1	1	1	1	1	1	1	1	1	1	1	12651.9	14889.8	12663.1	8850.58	14225.7	17914
Rbbp9	>sp|O88851|RBBP9_MOUSE Putative hydrolase RBBP9 OS=Mus musculus GN=Rbbp9 PE=1 SV=2	O88851	Putative hydrolase RBBP9	RBBP9_MOUSE	4	5	4	4	3	5	4	4	4	4	4	4	226985	260060	231360	271021	267966	347942
Ccnk	>sp|O88874|CCNK_MOUSE Cyclin-K OS=Mus musculus GN=Ccnk PE=1 SV=3	O88874	Cyclin-K	CCNK_MOUSE	5	3	3	4	4	3	4	4	4	4	4	4	170326	119760	152302	219708	208856	155687
Zfand5	>sp|O88878|ZFAN5_MOUSE AN1-type zinc finger protein 5 OS=Mus musculus GN=Zfand5 PE=1 SV=1	O88878	AN1-type zinc finger protein 5	ZFAN5_MOUSE	0	0	0	1	1	1	1	1	1	1	1	1	3121.72	3357.26	203.382	8006.42	7444.2	8773.52
Apaf1	>sp|O88879|APAF_MOUSE Apoptotic protease-activating factor 1 OS=Mus musculus GN=Apaf1 PE=1 SV=3	O88879	Apoptotic protease-activating factor 1	APAF_MOUSE	6	4	4	5	8	3	5	5	5	5	5	5	293562	346147	280071	108498	93304.2	154760
Hdac3	>sp|O88895|HDAC3_MOUSE Histone deacetylase 3 OS=Mus musculus GN=Hdac3 PE=1 SV=1	O88895	Histone deacetylase 3	HDAC3_MOUSE	1	3	2	2	7	5	3	3	3	3	3	3	16442.5	30707.1	30093.9	43586.2	40613.2	37015.2
Zbtb7a	>sp|O88939|ZBT7A_MOUSE Zinc finger and BTB domain-containing protein 7A OS=Mus musculus GN=Zbtb7a PE=1 SV=2	O88939	Zinc finger and BTB domain-containing protein 7A	ZBT7A_MOUSE	1	0	0	3	3	1	2	2	2	2	2	2	24468.2	16701.5	25774.9	33100	35652.7	33112.9
Lin7b	>sp|O88951|LIN7B_MOUSE Protein lin-7 homolog B OS=Mus musculus GN=Lin7b PE=1 SV=2	O88951	Protein lin-7 homolog B	LIN7B_MOUSE	0	1	0	1	0	1	1	1	1	1	1	1	10637.4	33181	42274.3	33196	27165.7	29612.5
Lin7c	>sp|O88952|LIN7C_MOUSE Protein lin-7 homolog C OS=Mus musculus GN=Lin7c PE=1 SV=2	O88952	Protein lin-7 homolog C	LIN7C_MOUSE	10	11	11	10	9	9	5	5	5	5	5	5	418143	375496	444949	340782	300504	366196
Gnpda1	>sp|O88958|GNPI1_MOUSE Glucosamine-6-phosphate isomerase 1 OS=Mus musculus GN=Gnpda1 PE=1 SV=3	O88958	Glucosamine-6-phosphate isomerase 1	GNPI1_MOUSE	3	5	4	6	5	7	5	5	5	5	5	5	152241	140489	145604	141247	121364	154910
Yme1l1	>sp|O88967|YMEL1_MOUSE ATP-dependent zinc metalloprotease YME1L1 OS=Mus musculus GN=Yme1l1 PE=1 SV=1	O88967	ATP-dependent zinc metalloprotease YME1L1	YMEL1_MOUSE	12	9	10	14	17	15	14	14	14	14	14	14	2.62866e+06	2240669	1.10158e+06	857991	847381	869213
Setdb1	>sp|O88974|SETB1_MOUSE Histone-lysine N-methyltransferase SETDB1 OS=Mus musculus GN=Setdb1 PE=1 SV=1	O88974	Histone-lysine N-methyltransferase SETDB1	SETB1_MOUSE	3	3	3	9	9	9	7	7	7	7	7	7	397754	429245	454023	366783	391998	379670
Stx8	>sp|O88983|STX8_MOUSE Syntaxin-8 OS=Mus musculus GN=Stx8 PE=1 SV=1	O88983	Syntaxin-8	STX8_MOUSE	2	2	2	2	2	3	2	2	2	2	2	2	38391.2	36113	28669.7	58761.1	54294.5	49416
Gcat	>sp|O88986|KBL_MOUSE 2-amino-3-ketobutyrate coenzyme A ligase, mitochondrial OS=Mus musculus GN=Gcat PE=1 SV=2	O88986	2-amino-3-ketobutyrate coenzyme A ligase, mitochondrial	KBL_MOUSE	13	12	13	10	10	12	12	12	12	12	12	12	1.24235e+06	1.30254e+06	1241517	1.0987e+06	1.01413e+06	1.10188e+06
Akap3	>sp|O88987|AKAP3_MOUSE A-kinase anchor protein 3 OS=Mus musculus GN=Akap3 PE=1 SV=2	O88987	A-kinase anchor protein 3	AKAP3_MOUSE	0	0	2	2	1	1	1	1	1	1	1	1	29009.5	35924.5	37896.6	23180.3	31217.8	27524.2
Actn3	>sp|O88990|ACTN3_MOUSE Alpha-actinin-3 OS=Mus musculus GN=Actn3 PE=2 SV=1	O88990	Alpha-actinin-3	ACTN3_MOUSE	1	1	2	1	1	0	1	1	1	1	1	1	226846	230317	238415	160104	152143	130229
Cpd	>sp|O89001|CBPD_MOUSE Carboxypeptidase D OS=Mus musculus GN=Cpd PE=1 SV=2	O89001	Carboxypeptidase D	CBPD_MOUSE	7	5	5	11	10	6	8	8	8	8	8	8	118669	97961.3	93078.2	182732	143193	118236
Lgmn	>sp|O89017|LGMN_MOUSE Legumain OS=Mus musculus GN=Lgmn PE=1 SV=1	O89017	Legumain	LGMN_MOUSE	5	5	5	6	5	5	5	5	5	5	5	5	245087	261021	259022	284457	310205	366220
Invs	>sp|O89019|INVS_MOUSE Inversin OS=Mus musculus GN=Invs PE=1 SV=2	O89019	Inversin	INVS_MOUSE	3	2	2	2	2	2	1	1	1	1	1	1	22811.8	30169.1	26028.7	51392.4	49576.7	41903.2
Tpp1	>sp|O89023|TPP1_MOUSE Tripeptidyl-peptidase 1 OS=Mus musculus GN=Tpp1 PE=1 SV=2	O89023	Tripeptidyl-peptidase 1	TPP1_MOUSE	5	3	3	4	5	7	6	6	6	6	6	6	110748	127043	105502	144786	173120	164393
Sh3pxd2a	>sp|O89032|SPD2A_MOUSE SH3 and PX domain-containing protein 2A OS=Mus musculus GN=Sh3pxd2a PE=1 SV=2	O89032	SH3 and PX domain-containing protein 2A	SPD2A_MOUSE	5	2	2	2	3	2	2	2	2	2	2	2	66599.5	75864.6	63904.6	62507.1	50480.5	65185.6
Itm2b	>sp|O89051|ITM2B_MOUSE Integral membrane protein 2B OS=Mus musculus GN=Itm2b PE=1 SV=1	O89051	Integral membrane protein 2B	ITM2B_MOUSE	3	2	3	9	9	6	7	7	7	7	7	7	269386	232695	247430	583844	986098	980842
Coro1a	>sp|O89053|COR1A_MOUSE Coronin-1A OS=Mus musculus GN=Coro1a PE=1 SV=5	O89053	Coronin-1A	COR1A_MOUSE	2	2	1	2	3	1	2	2	2	2	2	2	193598	206479	200427	285240	278173	332430
Cope	>sp|O89079|COPE_MOUSE Coatomer subunit epsilon OS=Mus musculus GN=Cope PE=1 SV=3	O89079	Coatomer subunit epsilon	COPE_MOUSE	14	16	14	14	15	16	16	16	16	16	16	16	4146045	4211199	4.14878e+06	3391578	3632758	3.6603e+06
Pde4a	>sp|O89084|PDE4A_MOUSE cAMP-specific 3',5'-cyclic phosphodiesterase 4A OS=Mus musculus GN=Pde4a PE=1 SV=2	O89084	cAMP-specific 3',5'-cyclic phosphodiesterase 4A	PDE4A_MOUSE	1	0	0	1	2	1	1	1	1	1	1	1	157023	186111	11215.4	196291	154998	164778
Rbm3	>sp|O89086|RBM3_MOUSE RNA-binding protein 3 OS=Mus musculus GN=Rbm3 PE=1 SV=1	O89086	RNA-binding protein 3	RBM3_MOUSE	8	8	8	8	8	7	8	8	8	8	8	8	3.25496e+06	3102364	3.93808e+06	6.42791e+06	5.95927e+06	6.92983e+06
Sp1	>sp|O89090|SP1_MOUSE Transcription factor Sp1 OS=Mus musculus GN=Sp1 PE=1 SV=2	O89090	Transcription factor Sp1	SP1_MOUSE	3	2	2	4	2	2	2	2	2	2	2	2	81741.7	97180.5	102606	126828	176808	202697
Sypl2	>sp|O89104|SYPL2_MOUSE Synaptophysin-like protein 2 OS=Mus musculus GN=Sypl2 PE=1 SV=1	O89104	Synaptophysin-like protein 2	SYPL2_MOUSE	1	0	0	1	1	1	1	1	1	1	1	1	7075.91	9046.47	8630.25	9029.28	14609.2	14001.4
Casp8	>sp|O89110|CASP8_MOUSE Caspase-8 OS=Mus musculus GN=Casp8 PE=1 SV=1	O89110	Caspase-8	CASP8_MOUSE	9	8	7	9	11	14	12	12	12	12	12	12	273260	237394	223753	314170	283554	288061
Lancl1	>sp|O89112|LANC1_MOUSE LanC-like protein 1 OS=Mus musculus GN=Lancl1 PE=1 SV=1	O89112	LanC-like protein 1	LANC1_MOUSE	6	5	6	4	3	2	6	6	6	6	6	6	236413	213793	224407	194165	217544	204774
Vti1a	>sp|O89116|VTI1A_MOUSE Vesicle transport through interaction with t-SNAREs homolog 1A OS=Mus musculus GN=Vti1a PE=1 SV=1	O89116	Vesicle transport through interaction with t-SNAREs homolog 1A	VTI1A_MOUSE	2	1	1	2	4	1	2	2	2	2	2	2	22878.2	20807.8	21973	25691.6	22762.4	24950.4
Mt-Cyb	>sp|P00158|CYB_MOUSE Cytochrome b OS=Mus musculus GN=Mt-Cyb PE=1 SV=1	P00158	Cytochrome b	CYB_MOUSE	2	1	0	2	1	1	1	1	1	1	1	1	30921.8	19158.8	26452.7	21550.7	40950.1	39646.8
Cyp1a1	>sp|P00184|CP1A1_MOUSE Cytochrome P450 1A1 OS=Mus musculus GN=Cyp1a1 PE=1 SV=2	P00184	Cytochrome P450 1A1	CP1A1_MOUSE	0	0	0	1	1	1	1	1	1	1	1	1	51392.3	86108.5	83191.3	296976	207774	180416
Adh1	>sp|P00329|ADH1_MOUSE Alcohol dehydrogenase 1 OS=Mus musculus GN=Adh1 PE=1 SV=2	P00329	Alcohol dehydrogenase 1	ADH1_MOUSE	0	0	0	1	1	1	1	1	1	1	1	1	34741.3	28591	33331	43375.3	37263.9	30042.4
Ldhc	>sp|P00342|LDHC_MOUSE L-lactate dehydrogenase C chain OS=Mus musculus GN=Ldhc PE=1 SV=2	P00342	L-lactate dehydrogenase C chain	LDHC_MOUSE	1	2	0	0	0	1	1	1	1	1	1	1	40739.2	25229.4	37055	45131.9	42453.2	49928
Dhfr	>sp|P00375|DYR_MOUSE Dihydrofolate reductase OS=Mus musculus GN=Dhfr PE=1 SV=3	P00375	Dihydrofolate reductase	DYR_MOUSE	8	10	7	12	11	9	11	11	11	11	11	11	688038	783324	739124	1.08974e+06	1.1489e+06	1.19872e+06
Mtco1	>sp|P00397|COX1_MOUSE Cytochrome c oxidase subunit 1 OS=Mus musculus GN=Mtco1 PE=1 SV=2	P00397	Cytochrome c oxidase subunit 1	COX1_MOUSE	2	2	2	2	2	2	2	2	2	2	2	2	88699	86350.7	103955	147522	171654	100972
Mtco2	>sp|P00405|COX2_MOUSE Cytochrome c oxidase subunit 2 OS=Mus musculus GN=Mtco2 PE=1 SV=1	P00405	Cytochrome c oxidase subunit 2	COX2_MOUSE	6	6	6	6	6	6	6	6	6	6	6	6	2.33458e+06	2114325	2186444	3.08491e+06	2.37722e+06	1.87557e+06
mt-Co3	>sp|P00416|COX3_MOUSE Cytochrome c oxidase subunit 3 OS=Mus musculus GN=mt-Co3 PE=1 SV=2	P00416	Cytochrome c oxidase subunit 3	COX3_MOUSE	1	1	1	1	1	1	1	1	1	1	1	1	10752.4	9342.91	9840.38	12848.8	16558.2	14208
Hprt1	>sp|P00493|HPRT_MOUSE Hypoxanthine-guanine phosphoribosyltransferase OS=Mus musculus GN=Hprt1 PE=1 SV=3	P00493	Hypoxanthine-guanine phosphoribosyltransferase	HPRT_MOUSE	12	11	12	11	12	12	12	12	12	12	12	12	2.56886e+06	2553150	2485524	2.45361e+06	2361473	2773348
C3	>sp|P01027|CO3_MOUSE Complement C3 OS=Mus musculus GN=C3 PE=1 SV=3	P01027	Complement C3	CO3_MOUSE	0	1	1	1	3	2	1	1	1	1	1	1	3228.22	6169.5	5886.51	3726.54	2405.91	5709.98
C4b	>sp|P01029|CO4B_MOUSE Complement C4-B OS=Mus musculus GN=C4b PE=1 SV=3	P01029	Complement C4-B	CO4B_MOUSE	2	1	1	1	5	4	2	2	2	2	2	2	175423	167685	171598	214465	219435	304419
Thy1	>sp|P01831|THY1_MOUSE Thy-1 membrane glycoprotein OS=Mus musculus GN=Thy1 PE=1 SV=1	P01831	Thy-1 membrane glycoprotein	THY1_MOUSE	2	2	3	1	1	1	2	2	2	2	2	2	377100	349789	316523	340532	322354	379611
Ighg1	>sp|P01868|IGHG1_MOUSE Ig gamma-1 chain C region secreted form OS=Mus musculus GN=Ighg1 PE=1 SV=1;>sp|P01869|IGH1M_MOUSE Ig gamma-1 chain C region, membrane-bound form OS=Mus musculus GN=Ighg1 PE=1 SV=2	P01868;P01869	Ig gamma-1 chain C region secreted form;Ig gamma-1 chain C region, membrane-bound form	IGHG1_MOUSE;IGH1M_MOUSE	0	1	1	1	1	1	1	1	1	1	1	1	125175	55882.4	68809.7	59682.4	173778	61481.2
B2m	>sp|P01887|B2MG_MOUSE Beta-2-microglobulin OS=Mus musculus GN=B2m PE=1 SV=2	P01887	Beta-2-microglobulin	B2MG_MOUSE	4	5	5	5	5	5	5	5	5	5	5	5	451316	484961	486940	920756	923367	799466
H2-D1	>sp|P01899|HA11_MOUSE H-2 class I histocompatibility antigen, D-B alpha chain OS=Mus musculus GN=H2-D1 PE=1 SV=2	P01899	H-2 class I histocompatibility antigen, D-B alpha chain	HA11_MOUSE	13	12	12	14	15	12	3	3	3	3	3	3	166536	164924	161377	322573	338475	242074
Hba	>sp|P01942|HBA_MOUSE Hemoglobin subunit alpha OS=Mus musculus GN=Hba PE=1 SV=2	P01942	Hemoglobin subunit alpha	HBA_MOUSE	0	1	0	3	3	4	2	2	2	2	2	2	26090.3	37705.6	32644.6	36974	29395.3	39605.3
Hbb-b2	>sp|P02089|HBB2_MOUSE Hemoglobin subunit beta-2 OS=Mus musculus GN=Hbb-b2 PE=1 SV=2	P02089	Hemoglobin subunit beta-2	HBB2_MOUSE	3	4	3	3	3	3	0	0	0	0	0	0	n. def.	n. def.	n. def.	n. def.	n. def.	n. def.
H3f3c;H3f3a	>sp|P02301|H3C_MOUSE Histone H3.3C OS=Mus musculus GN=H3f3c PE=3 SV=3;>sp|P84244|H33_MOUSE Histone H3.3 OS=Mus musculus GN=H3f3a PE=1 SV=2	P02301;P84244	Histone H3.3C;Histone H3.3	H3C_MOUSE;H33_MOUSE	12	12	12	12	9	11	1	1	1	1	1	1	4737568	3115922	3.04016e+06	3.35692e+06	5358059	5.38692e+06
Tp53	>sp|P02340|P53_MOUSE Cellular tumor antigen p53 OS=Mus musculus GN=Tp53 PE=1 SV=3	P02340	Cellular tumor antigen p53	P53_MOUSE	5	3	5	6	6	3	5	5	5	5	5	5	182181	188948	184173	226343	246847	276410
Col4a1	>sp|P02463|CO4A1_MOUSE Collagen alpha-1(IV) chain OS=Mus musculus GN=Col4a1 PE=1 SV=4	P02463	Collagen alpha-1(IV) chain	CO4A1_MOUSE	2	1	2	2	1	1	2	2	2	2	2	2	20559.6	21112.6	15988.1	33341	34334.4	28149.1
Lamc1	>sp|P02468|LAMC1_MOUSE Laminin subunit gamma-1 OS=Mus musculus GN=Lamc1 PE=1 SV=2	P02468	Laminin subunit gamma-1	LAMC1_MOUSE	12	8	7	7	9	10	12	12	12	12	12	12	389398	423355	412646	343773	369144	425920
Lamb1	>sp|P02469|LAMB1_MOUSE Laminin subunit beta-1 OS=Mus musculus GN=Lamb1 PE=1 SV=3	P02469	Laminin subunit beta-1	LAMB1_MOUSE	24	23	24	22	22	19	23	23	23	23	23	23	1.01326e+06	974500	982811	701364	675351	658478
Krt10	>sp|P02535|K1C10_MOUSE Keratin, type I cytoskeletal 10 OS=Mus musculus GN=Krt10 PE=1 SV=3	P02535	Keratin, type I cytoskeletal 10	K1C10_MOUSE	2	2	3	6	3	2	2	2	2	2	2	2	70428.1	47104.1	91755.2	620330	165742	139566
Mt1	>sp|P02802|MT1_MOUSE Metallothionein-1 OS=Mus musculus GN=Mt1 PE=1 SV=1	P02802	Metallothionein-1	MT1_MOUSE	1	1	1	1	1	1	1	1	1	1	1	1	11475.4	6681.41	8377.89	11448.2	6221.27	48142.4
Mtnd1	>sp|P03888|NU1M_MOUSE NADH-ubiquinone oxidoreductase chain 1 OS=Mus musculus GN=Mtnd1 PE=1 SV=3	P03888	NADH-ubiquinone oxidoreductase chain 1	NU1M_MOUSE	2	2	2	2	2	2	2	2	2	2	2	2	67487.1	56201.8	66685.2	92077.9	135734	125789
Mtnd3	>sp|P03899|NU3M_MOUSE NADH-ubiquinone oxidoreductase chain 3 OS=Mus musculus GN=Mtnd3 PE=1 SV=3	P03899	NADH-ubiquinone oxidoreductase chain 3	NU3M_MOUSE	1	1	1	1	1	1	1	1	1	1	1	1	164402	155112	169016	289739	333655	268767
Mtnd4	>sp|P03911|NU4M_MOUSE NADH-ubiquinone oxidoreductase chain 4 OS=Mus musculus GN=Mtnd4 PE=1 SV=1	P03911	NADH-ubiquinone oxidoreductase chain 4	NU4M_MOUSE	2	3	2	3	2	1	3	3	3	3	3	3	17859.5	20120.4	16821.1	15890.4	13433.7	3299.08
Mtnd5	>sp|P03921|NU5M_MOUSE NADH-ubiquinone oxidoreductase chain 5 OS=Mus musculus GN=Mtnd5 PE=1 SV=3	P03921	NADH-ubiquinone oxidoreductase chain 5	NU5M_MOUSE	1	2	1	3	2	1	2	2	2	2	2	2	13393.2	11646.8	16219.2	28724.5	27592.8	12552.4
Mtatp8	>sp|P03930|ATP8_MOUSE ATP synthase protein 8 OS=Mus musculus GN=Mtatp8 PE=1 SV=1	P03930	ATP synthase protein 8	ATP8_MOUSE	2	2	2	2	3	3	2	2	2	2	2	2	766655	725778	720763	800866	580000	441612
Ada	>sp|P03958|ADA_MOUSE Adenosine deaminase OS=Mus musculus GN=Ada PE=1 SV=3	P03958	Adenosine deaminase	ADA_MOUSE	6	6	6	7	5	5	6	6	6	6	6	6	169473	171340	182517	112953	118719	154425
Iap	>sp|P03975|IGEB_MOUSE IgE-binding protein OS=Mus musculus GN=Iap PE=2 SV=1	P03975	IgE-binding protein	IGEB_MOUSE	2	2	2	4	2	2	2	2	2	2	2	2	59317.6	49538.8	51422.6	50355.9	20365.4	41416.4
Gfap	>sp|P03995|GFAP_MOUSE Glial fibrillary acidic protein OS=Mus musculus GN=Gfap PE=1 SV=4	P03995	Glial fibrillary acidic protein	GFAP_MOUSE	2	4	1	2	1	2	0	0	0	0	0	0	n. def.	n. def.	n. def.	n. def.	n. def.	n. def.
Krt1	>sp|P04104|K2C1_MOUSE Keratin, type II cytoskeletal 1 OS=Mus musculus GN=Krt1 PE=1 SV=4	P04104	Keratin, type II cytoskeletal 1	K2C1_MOUSE	3	1	4	4	4	3	4	4	4	4	4	4	207692	200357	239764	661300	315496	289034
Mb	>sp|P04247|MYG_MOUSE Myoglobin OS=Mus musculus GN=Mb PE=1 SV=3	P04247	Myoglobin	MYG_MOUSE	1	0	0	0	1	1	1	1	1	1	1	1	26418.7	34640.2	33171.2	48453.1	54450.5	68063.5
Araf	>sp|P04627|ARAF_MOUSE Serine/threonine-protein kinase A-Raf OS=Mus musculus GN=Araf PE=1 SV=2	P04627	Serine/threonine-protein kinase A-Raf	ARAF_MOUSE	9	7	9	8	8	5	9	9	9	9	9	9	134279	134899	138162	153467	182227	130544
Prnp	>sp|P04925|PRIO_MOUSE Major prion protein OS=Mus musculus GN=Prnp PE=1 SV=2	P04925	Major prion protein	PRIO_MOUSE	2	2	2	2	2	1	2	2	2	2	2	2	67732.4	67840	55878.9	69021.6	70685.8	64793.4
Aldoa	>sp|P05064|ALDOA_MOUSE Fructose-bisphosphate aldolase A OS=Mus musculus GN=Aldoa PE=1 SV=2	P05064	Fructose-bisphosphate aldolase A	ALDOA_MOUSE	37	37	37	37	35	35	29	29	29	29	29	29	73473712	69811456	72039400	59403772	49942480	56004648
Prkaca	>sp|P05132|KAPCA_MOUSE cAMP-dependent protein kinase catalytic subunit alpha OS=Mus musculus GN=Prkaca PE=1 SV=3	P05132	cAMP-dependent protein kinase catalytic subunit alpha	KAPCA_MOUSE	1	1	1	1	3	2	1	1	1	1	1	1	352755	332044	346366	295240	244019	143623
Got1	>sp|P05201|AATC_MOUSE Aspartate aminotransferase, cytoplasmic OS=Mus musculus GN=Got1 PE=1 SV=3	P05201	Aspartate aminotransferase, cytoplasmic	AATC_MOUSE	24	23	22	24	25	25	25	25	25	25	25	25	9635507	10579525	10220048	6.11506e+06	6.50413e+06	7651044
Got2	>sp|P05202|AATM_MOUSE Aspartate aminotransferase, mitochondrial OS=Mus musculus GN=Got2 PE=1 SV=1	P05202	Aspartate aminotransferase, mitochondrial	AATM_MOUSE	31	30	30	29	32	32	31	31	31	31	31	31	25741470	27712036	26974744	24383360	23517610	24995284
Tuba1b	>sp|P05213|TBA1B_MOUSE Tubulin alpha-1B chain OS=Mus musculus GN=Tuba1b PE=1 SV=2	P05213	Tubulin alpha-1B chain	TBA1B_MOUSE	37	37	37	37	34	34	0	0	0	0	0	0	n. def.	n. def.	n. def.	n. def.	n. def.	n. def.
Src	>sp|P05480|SRC_MOUSE Neuronal proto-oncogene tyrosine-protein kinase Src OS=Mus musculus GN=Src PE=1 SV=4	P05480	Neuronal proto-oncogene tyrosine-protein kinase Src	SRC_MOUSE	5	6	5	9	9	6	8	8	8	8	8	8	247862	271086	266514	308368	320805	356802
Kit	>sp|P05532|KIT_MOUSE Mast/stem cell growth factor receptor Kit OS=Mus musculus GN=Kit PE=1 SV=3	P05532	Mast/stem cell growth factor receptor Kit	KIT_MOUSE	0	0	0	0	1	1	1	1	1	1	1	1	51098.8	49371.7	49371.7	39648.7	42172.1	52331.9
Ly6a	>sp|P05533|LY6A_MOUSE Lymphocyte antigen 6A-2/6E-1 OS=Mus musculus GN=Ly6a PE=1 SV=1	P05533	Lymphocyte antigen 6A-2/6E-1	LY6A_MOUSE	1	1	0	1	1	1	1	1	1	1	1	1	85100.5	104380	67806.2	282279	252698	247827
Pdgfrb	>sp|P05622|PGFRB_MOUSE Platelet-derived growth factor receptor beta OS=Mus musculus GN=Pdgfrb PE=1 SV=1	P05622	Platelet-derived growth factor receptor beta	PGFRB_MOUSE	10	9	8	18	13	11	14	14	14	14	14	14	170952	185709	158868	375226	325774	249326
Ldha	>sp|P06151|LDHA_MOUSE L-lactate dehydrogenase A chain OS=Mus musculus GN=Ldha PE=1 SV=3	P06151	L-lactate dehydrogenase A chain	LDHA_MOUSE	24	24	24	23	23	22	21	21	21	21	21	21	36281820	35432344	37271144	30648632	27080948	27626096
Lck	>sp|P06240|LCK_MOUSE Proto-oncogene tyrosine-protein kinase LCK OS=Mus musculus GN=Lck PE=1 SV=4	P06240	Proto-oncogene tyrosine-protein kinase LCK	LCK_MOUSE	1	1	1	1	0	0	1	1	1	1	1	1	22955.2	16690.9	15230.9	16391.6	12554.2	10643.5
Nr3c1	>sp|P06537|GCR_MOUSE Glucocorticoid receptor OS=Mus musculus GN=Nr3c1 PE=1 SV=1	P06537	Glucocorticoid receptor	GCR_MOUSE	2	3	1	4	4	3	3	3	3	3	3	3	46731.4	51934.3	57603.3	65003.5	74711.4	79710
Gpi	>sp|P06745|G6PI_MOUSE Glucose-6-phosphate isomerase OS=Mus musculus GN=Gpi PE=1 SV=4	P06745	Glucose-6-phosphate isomerase	G6PI_MOUSE	30	30	30	31	31	29	31	31	31	31	31	31	16684208	15543556	15583017	15934446	15426793	12629045
Ctsl	>sp|P06797|CATL1_MOUSE Cathepsin L1 OS=Mus musculus GN=Ctsl PE=1 SV=2	P06797	Cathepsin L1	CATL1_MOUSE	5	5	5	6	7	8	7	7	7	7	7	7	352889	365049	381221	570199	570706	736060
Ptprc	>sp|P06800|PTPRC_MOUSE Receptor-type tyrosine-protein phosphatase C OS=Mus musculus GN=Ptprc PE=1 SV=3	P06800	Receptor-type tyrosine-protein phosphatase C	PTPRC_MOUSE	1	1	1	1	2	1	1	1	1	1	1	1	32515.9	42424.5	31940.2	35431.2	50462.9	41312
Me1	>sp|P06801|MAOX_MOUSE NADP-dependent malic enzyme OS=Mus musculus GN=Me1 PE=1 SV=2	P06801	NADP-dependent malic enzyme	MAOX_MOUSE	27	28	26	29	30	28	29	29	29	29	29	29	6551061	6780347	6449321	7256670	7.14137e+06	7.71705e+06
Enpp1	>sp|P06802|ENPP1_MOUSE Ectonucleotide pyrophosphatase/phosphodiesterase family member 1 OS=Mus musculus GN=Enpp1 PE=1 SV=4	P06802	Ectonucleotide pyrophosphatase/phosphodiesterase family member 1	ENPP1_MOUSE	1	1	0	1	1	0	1	1	1	1	1	1	5185.24	4821.97	6127.17	4986.26	1476.28	2396.88
Gap43	>sp|P06837|NEUM_MOUSE Neuromodulin OS=Mus musculus GN=Gap43 PE=1 SV=1	P06837	Neuromodulin	NEUM_MOUSE	3	1	3	4	3	4	4	4	4	4	4	4	38952.3	45984.6	45246.6	70221.8	53821.6	70351.9
S100a4	>sp|P07091|S10A4_MOUSE Protein S100-A4 OS=Mus musculus GN=S100a4 PE=1 SV=1	P07091	Protein S100-A4	S10A4_MOUSE	6	6	6	6	6	6	6	6	6	6	6	6	3.65103e+06	3.98231e+06	4755184	21624228	16628800	23702296
Csf1	>sp|P07141|CSF1_MOUSE Macrophage colony-stimulating factor 1 OS=Mus musculus GN=Csf1 PE=1 SV=2	P07141	Macrophage colony-stimulating factor 1	CSF1_MOUSE	1	1	1	1	1	1	1	1	1	1	1	1	22021.2	24081.9	31437.8	23178.4	21473.3	27336.8
Prss2	>sp|P07146|TRY2_MOUSE Anionic trypsin-2 OS=Mus musculus GN=Prss2 PE=1 SV=1	P07146	Anionic trypsin-2	TRY2_MOUSE	1	1	1	1	1	1	1	1	1	1	1	1	1.76899e+06	1682901	1924396	1.79575e+06	3.35859e+06	4.59344e+06
Sparc	>sp|P07214|SPRC_MOUSE SPARC OS=Mus musculus GN=Sparc PE=1 SV=1	P07214	SPARC	SPRC_MOUSE	8	9	9	9	10	11	9	9	9	9	9	9	591518	635495	676313	1.22203e+06	1.07023e+06	1.44782e+06
Anxa2	>sp|P07356|ANXA2_MOUSE Annexin A2 OS=Mus musculus GN=Anxa2 PE=1 SV=2	P07356	Annexin A2	ANXA2_MOUSE	31	31	31	32	31	31	31	31	31	31	31	31	47502120	49143468	45730684	72032392	75790352	78440000
Tyms	>sp|P07607|TYSY_MOUSE Thymidylate synthase OS=Mus musculus GN=Tyms PE=1 SV=1	P07607	Thymidylate synthase	TYSY_MOUSE	4	3	5	2	4	5	4	4	4	4	4	4	378442	442189	577839	322356	355183	436944
Alb	>sp|P07724|ALBU_MOUSE Serum albumin OS=Mus musculus GN=Alb PE=1 SV=3	P07724	Serum albumin	ALBU_MOUSE	2	1	2	2	2	2	2	2	2	2	2	2	679951	535743	626330	641922	802558	587200
Rrm1	>sp|P07742|RIR1_MOUSE Ribonucleoside-diphosphate reductase large subunit OS=Mus musculus GN=Rrm1 PE=1 SV=2	P07742	Ribonucleoside-diphosphate reductase large subunit	RIR1_MOUSE	13	10	11	26	26	26	23	23	23	23	23	23	706052	786889	676277	1345574	1.66359e+06	1.78757e+06
Hsp90aa1	>sp|P07901|HS90A_MOUSE Heat shock protein HSP 90-alpha OS=Mus musculus GN=Hsp90aa1 PE=1 SV=4	P07901	Heat shock protein HSP 90-alpha	HS90A_MOUSE	31	31	31	31	30	27	31	31	31	31	31	31	59869568	65665596	69819024	60461400	61817244	56111168
Pdia4	>sp|P08003|PDIA4_MOUSE Protein disulfide-isomerase A4 OS=Mus musculus GN=Pdia4 PE=1 SV=3	P08003	Protein disulfide-isomerase A4	PDIA4_MOUSE	46	44	46	43	41	41	43	43	43	43	43	43	17554404	17205486	17667998	9529208	10301810	11287447
Aprt	>sp|P08030|APT_MOUSE Adenine phosphoribosyltransferase OS=Mus musculus GN=Aprt PE=1 SV=2	P08030	Adenine phosphoribosyltransferase	APT_MOUSE	9	9	8	8	9	9	9	9	9	9	9	9	5.82286e+06	6.13145e+06	5729330	4.26802e+06	4.04322e+06	5062407
Spta1	>sp|P08032|SPTA1_MOUSE Spectrin alpha chain, erythrocytic 1 OS=Mus musculus GN=Spta1 PE=1 SV=3	P08032	Spectrin alpha chain, erythrocytic 1	SPTA1_MOUSE	2	2	3	2	2	2	2	2	2	2	2	2	418887	402240	389495	650644	598022	400429
Cbr2	>sp|P08074|CBR2_MOUSE Carbonyl reductase [NADPH] 2 OS=Mus musculus GN=Cbr2 PE=1 SV=1	P08074	Carbonyl reductase [NADPH] 2	CBR2_MOUSE	5	7	6	12	11	11	11	11	11	11	11	11	447112	438489	476616	1.51649e+06	1.39837e+06	1851426
Hck	>sp|P08103|HCK_MOUSE Tyrosine-protein kinase HCK OS=Mus musculus GN=Hck PE=1 SV=4	P08103	Tyrosine-protein kinase HCK	HCK_MOUSE	1	1	1	1	1	1	1	1	1	1	1	1	55687.8	56180.9	48925.8	61720.6	70681.7	75961.7
Hsp90b1	>sp|P08113|ENPL_MOUSE Endoplasmin OS=Mus musculus GN=Hsp90b1 PE=1 SV=2	P08113	Endoplasmin	ENPL_MOUSE	47	47	45	48	45	42	47	47	47	47	47	47	60133616	61779152	64596044	50753708	51514908	54180432
Col3a1	>sp|P08121|CO3A1_MOUSE Collagen alpha-1(III) chain OS=Mus musculus GN=Col3a1 PE=1 SV=4	P08121	Collagen alpha-1(III) chain	CO3A1_MOUSE	7	4	5	15	17	21	16	16	16	16	16	16	344120	321888	410330	1.0513e+06	1.03869e+06	1299177
S100a10	>sp|P08207|S10AA_MOUSE Protein S100-A10 OS=Mus musculus GN=S100a10 PE=1 SV=2	P08207	Protein S100-A10	S10AA_MOUSE	4	4	4	4	4	3	4	4	4	4	4	4	5322722	6032413	6457608	10357339	8718078	9496966
Sod1	>sp|P08228|SODC_MOUSE Superoxide dismutase [Cu-Zn] OS=Mus musculus GN=Sod1 PE=1 SV=2	P08228	Superoxide dismutase [Cu-Zn]	SODC_MOUSE	6	7	7	7	7	6	7	7	7	7	7	7	4727504	6754711	6.40798e+06	8385567	3.96677e+06	5.63892e+06
Mdh2	>sp|P08249|MDHM_MOUSE Malate dehydrogenase, mitochondrial OS=Mus musculus GN=Mdh2 PE=1 SV=3	P08249	Malate dehydrogenase, mitochondrial	MDHM_MOUSE	24	24	23	24	24	24	24	24	24	24	24	24	72849920	73976112	72108904	59697596	50867876	58072512
Camk4	>sp|P08414|KCC4_MOUSE Calcium/calmodulin-dependent protein kinase type IV OS=Mus musculus GN=Camk4 PE=1 SV=2	P08414	Calcium/calmodulin-dependent protein kinase type IV	KCC4_MOUSE	1	1	0	1	1	0	1	1	1	1	1	1	61067.8	54778.8	57385.9	59857.9	50709.1	2469.42
Nefl	>sp|P08551|NFL_MOUSE Neurofilament light polypeptide OS=Mus musculus GN=Nefl PE=1 SV=5	P08551	Neurofilament light polypeptide	NFL_MOUSE	0	0	0	1	1	1	1	1	1	1	1	1	29483	29836.2	30242.9	25248.8	22300.9	21193.3
Nras	>sp|P08556|RASN_MOUSE GTPase NRas OS=Mus musculus GN=Nras PE=1 SV=1	P08556	GTPase NRas	RASN_MOUSE	9	8	8	8	9	9	2	2	2	2	2	2	114183	102770	102696	84282.4	73031.7	79263
Krt13	>sp|P08730|K1C13_MOUSE Keratin, type I cytoskeletal 13 OS=Mus musculus GN=Krt13 PE=1 SV=2	P08730	Keratin, type I cytoskeletal 13	K1C13_MOUSE	3	1	3	6	4	1	1	1	1	1	1	1	67408.8	78121.1	5701.2	41688	33956	37250.5
Gnai2	>sp|P08752|GNAI2_MOUSE Guanine nucleotide-binding protein G(i) subunit alpha-2 OS=Mus musculus GN=Gnai2 PE=1 SV=5	P08752	Guanine nucleotide-binding protein G(i) subunit alpha-2	GNAI2_MOUSE	16	18	15	19	17	16	10	10	10	10	10	10	3330857	3.33815e+06	3.1463e+06	3672035	4.30947e+06	3.54745e+06
Polr2a	>sp|P08775|RPB1_MOUSE DNA-directed RNA polymerase II subunit RPB1 OS=Mus musculus GN=Polr2a PE=1 SV=3	P08775	DNA-directed RNA polymerase II subunit RPB1	RPB1_MOUSE	32	24	25	30	34	29	30	30	30	30	30	30	1067312	1077726	1.04015e+06	1.03447e+06	1.13324e+06	1.14496e+06
Itgb1	>sp|P09055|ITB1_MOUSE Integrin beta-1 OS=Mus musculus GN=Itgb1 PE=1 SV=1	P09055	Integrin beta-1	ITB1_MOUSE	28	28	27	29	29	30	30	30	30	30	30	30	5355946	4.96014e+06	4.82098e+06	6128579	5.95593e+06	5334372
P4hb	>sp|P09103|PDIA1_MOUSE Protein disulfide-isomerase OS=Mus musculus GN=P4hb PE=1 SV=2	P09103	Protein disulfide-isomerase	PDIA1_MOUSE	36	38	37	37	37	35	36	36	36	36	36	36	54990584	55796804	64242652	50621436	44341460	53900632
Alpl	>sp|P09242|PPBT_MOUSE Alkaline phosphatase, tissue-nonspecific isozyme OS=Mus musculus GN=Alpl PE=1 SV=2	P09242	Alkaline phosphatase, tissue-nonspecific isozyme	PPBT_MOUSE	1	1	0	1	0	0	1	1	1	1	1	1	61483.3	68641.8	66472	50372.1	34210.2	28114.5
Ncl	>sp|P09405|NUCL_MOUSE Nucleolin OS=Mus musculus GN=Ncl PE=1 SV=2	P09405	Nucleolin	NUCL_MOUSE	35	32	33	30	29	30	32	32	32	32	32	32	55818040	54568228	58297224	32790598	31080214	34610992
Pgk1	>sp|P09411|PGK1_MOUSE Phosphoglycerate kinase 1 OS=Mus musculus GN=Pgk1 PE=1 SV=4	P09411	Phosphoglycerate kinase 1	PGK1_MOUSE	28	28	27	27	29	30	23	23	23	23	23	23	92910896	93836520	91478984	74049552	66709020	78830592
Junb	>sp|P09450|JUNB_MOUSE Transcription factor jun-B OS=Mus musculus GN=Junb PE=1 SV=1	P09450	Transcription factor jun-B	JUNB_MOUSE	3	3	2	1	1	2	2	2	2	2	2	2	28928.5	30584.6	31271.7	28027.8	29818.1	38581.1
Ace	>sp|P09470|ACE_MOUSE Angiotensin-converting enzyme OS=Mus musculus GN=Ace PE=1 SV=3	P09470	Angiotensin-converting enzyme	ACE_MOUSE	2	1	2	2	4	3	1	1	1	1	1	1	144757	137452	121229	93220.7	94475.8	103299
Fth1	>sp|P09528|FRIH_MOUSE Ferritin heavy chain OS=Mus musculus GN=Fth1 PE=1 SV=2	P09528	Ferritin heavy chain	FRIH_MOUSE	0	1	0	3	4	3	2	2	2	2	2	2	6928.36	5794.34	4621.71	8910.21	10617.4	11629.3
Myl3	>sp|P09542|MYL3_MOUSE Myosin light chain 3 OS=Mus musculus GN=Myl3 PE=1 SV=4	P09542	Myosin light chain 3	MYL3_MOUSE	1	2	1	1	1	2	0	0	0	0	0	0	n. def.	n. def.	n. def.	n. def.	n. def.	n. def.
Csf1r	>sp|P09581|CSF1R_MOUSE Macrophage colony-stimulating factor 1 receptor OS=Mus musculus GN=Csf1r PE=1 SV=3	P09581	Macrophage colony-stimulating factor 1 receptor	CSF1R_MOUSE	1	0	1	0	1	0	1	1	1	1	1	1	118054	54274.1	131457	119478	120540	143461
Hmgn2	>sp|P09602|HMGN2_MOUSE Non-histone chromosomal protein HMG-17 OS=Mus musculus GN=Hmgn2 PE=1 SV=2	P09602	Non-histone chromosomal protein HMG-17	HMGN2_MOUSE	2	2	3	3	2	2	2	2	2	2	2	2	463962	446410	478760	386259	450839	452916
Sod2	>sp|P09671|SODM_MOUSE Superoxide dismutase [Mn], mitochondrial OS=Mus musculus GN=Sod2 PE=1 SV=3	P09671	Superoxide dismutase [Mn], mitochondrial	SODM_MOUSE	8	9	9	8	10	8	10	10	10	10	10	10	2831181	2.75501e+06	2960048	2460076	2.67373e+06	3.32293e+06
Mx1	>sp|P09922|MX1_MOUSE Interferon-induced GTP-binding protein Mx1 OS=Mus musculus GN=Mx1 PE=1 SV=1	P09922	Interferon-induced GTP-binding protein Mx1	MX1_MOUSE	1	1	1	1	1	1	1	1	1	1	1	1	57213.6	60567	60722.6	74243.9	67453.6	83380
Surf1	>sp|P09925|SURF1_MOUSE Surfeit locus protein 1 OS=Mus musculus GN=Surf1 PE=1 SV=3	P09925	Surfeit locus protein 1	SURF1_MOUSE	3	5	5	6	6	5	5	5	5	5	5	5	172089	173165	167200	224363	190203	161510
Surf2	>sp|P09926|SURF2_MOUSE Surfeit locus protein 2 OS=Mus musculus GN=Surf2 PE=1 SV=1	P09926	Surfeit locus protein 2	SURF2_MOUSE	1	0	1	2	1	1	1	1	1	1	1	1	9342.94	10139.8	11038.2	3859.66	4366.43	3992.83
Nudt10;Nudt11	>sp|P0C027|NUD10_MOUSE Diphosphoinositol polyphosphate phosphohydrolase 3-alpha OS=Mus musculus GN=Nudt10 PE=1 SV=1;>sp|P0C028|NUD11_MOUSE Diphosphoinositol polyphosphate phosphohydrolase 3-beta OS=Mus musculus GN=Nudt11 PE=1 SV=1	P0C027;P0C028	Diphosphoinositol polyphosphate phosphohydrolase 3-alpha;Diphosphoinositol polyphosphate phosphohydrolase 3-beta	NUD10_MOUSE;NUD11_MOUSE	1	1	1	3	3	2	0	0	0	0	0	0	n. def.	n. def.	n. def.	n. def.	n. def.	n. def.
Rc3h2	>sp|P0C090|RC3H2_MOUSE Roquin-2 OS=Mus musculus GN=Rc3h2 PE=1 SV=1	P0C090	Roquin-2	RC3H2_MOUSE	3	1	1	2	2	2	1	1	1	1	1	1	2.62256e+06	2.55239e+06	823038	505127	3.05942e+06	2.35378e+06
Chmp6	>sp|P0C0A3|CHMP6_MOUSE Charged multivesicular body protein 6 OS=Mus musculus GN=Chmp6 PE=1 SV=2	P0C0A3	Charged multivesicular body protein 6	CHMP6_MOUSE	3	1	2	2	1	1	1	1	1	1	1	1	53850.6	57044	49638.2	79315.3	64068.6	58677.2
H2afz;H2afv	>sp|P0C0S6|H2AZ_MOUSE Histone H2A.Z OS=Mus musculus GN=H2afz PE=1 SV=2;>sp|Q3THW5|H2AV_MOUSE Histone H2A.V OS=Mus musculus GN=H2afv PE=1 SV=3	P0C0S6;Q3THW5	Histone H2A.Z;Histone H2A.V	H2AZ_MOUSE;H2AV_MOUSE	4	4	4	4	3	3	4	4	4	4	4	4	7370275	7.26422e+06	7370315	6136893	5.6932e+06	5.10319e+06
Prkg1	>sp|P0C605|KGP1_MOUSE cGMP-dependent protein kinase 1 OS=Mus musculus GN=Prkg1 PE=1 SV=1	P0C605	cGMP-dependent protein kinase 1	KGP1_MOUSE	1	0	0	0	2	1	1	1	1	1	1	1	992999	906392	156336	700875	585756	596148
Dnah2	>sp|P0C6F1|DYH2_MOUSE Dynein heavy chain 2, axonemal OS=Mus musculus GN=Dnah2 PE=1 SV=1	P0C6F1	Dynein heavy chain 2, axonemal	DYH2_MOUSE	2	2	3	1	1	1	2	2	2	2	2	2	171587	193829	268692	201882	164424	189671
Psmg4	>sp|P0C7N9|PSMG4_MOUSE Proteasome assembly chaperone 4 OS=Mus musculus GN=Psmg4 PE=1 SV=1	P0C7N9	Proteasome assembly chaperone 4	PSMG4_MOUSE	1	2	2	2	3	3	3	3	3	3	3	3	78303.1	71684.7	77154.4	82906.9	108039	164757
Chtf8	>sp|P0CG14|CTF8A_MOUSE Chromosome transmission fidelity protein 8 homolog isoform 2 OS=Mus musculus GN=Chtf8 PE=1 SV=1	P0CG14	Chromosome transmission fidelity protein 8 homolog isoform 2	CTF8A_MOUSE	2	1	3	0	1	0	2	2	2	2	2	2	54676.8	48546.2	34641.2	37618.9	39133	57632.7
Ly6c1	>sp|P0CW02|LY6C1_MOUSE Lymphocyte antigen 6C1 OS=Mus musculus GN=Ly6c1 PE=2 SV=1	P0CW02	Lymphocyte antigen 6C1	LY6C1_MOUSE	2	1	2	2	2	2	1	1	1	1	1	1	34586.4	30021.2	33265.3	100273	67492.9	34761.9
Pet117	>sp|P0DJF2|PT117_MOUSE Protein PET117 homolog, mitochondrial OS=Mus musculus GN=Pet117 PE=3 SV=1	P0DJF2	Protein PET117 homolog, mitochondrial	PT117_MOUSE	1	1	1	1	1	1	1	1	1	1	1	1	10804.9	7506.81	7041.64	10904.7	11038.3	10744.7
Ndufb1	>sp|P0DN34|NDUB1_MOUSE NADH dehydrogenase [ubiquinone] 1 beta subcomplex subunit 1 OS=Mus musculus GN=Ndufb1 PE=3 SV=1	P0DN34	NADH dehydrogenase [ubiquinone] 1 beta subcomplex subunit 1	NDUB1_MOUSE	2	3	2	2	3	3	3	3	3	3	3	3	93403	42018.2	93534.5	45216.9	45967.3	94684.9
Tmem254a;Tmem254b;Tmem254c	>sp|P0DN89|T254A_MOUSE Transmembrane protein 254 OS=Mus musculus GN=Tmem254a PE=1 SV=1;>sp|P0DN90|T254B_MOUSE Transmembrane protein 254b OS=Mus musculus GN=Tmem254b PE=1 SV=1;>sp|P0DN91|T254C_MOUSE Transmembrane protein 254c OS=Mus musculus GN=Tmem254c PE=1 SV=1	P0DN89;P0DN90;P0DN91	Transmembrane protein 254;Transmembrane protein 254b;Transmembrane protein 254c	T254A_MOUSE;T254B_MOUSE;T254C_MOUSE	1	1	1	1	1	1	1	1	1	1	1	1	15868.4	11348.9	13116.9	15107.4	20739.6	16120.1
Mnda	>sp|P0DOV1|IFI5B_MOUSE Interferon-activable protein 205-B OS=Mus musculus GN=Mnda PE=1 SV=1	P0DOV1	Interferon-activable protein 205-B	IFI5B_MOUSE	7	8	9	11	9	9	5	5	5	5	5	5	312928	324528	300023	526460	494318	568685
Ifi204	>sp|P0DOV2|IFI4_MOUSE Interferon-activable protein 204 OS=Mus musculus GN=Ifi204 PE=1 SV=1	P0DOV2	Interferon-activable protein 204	IFI4_MOUSE	16	9	12	26	29	24	10	10	10	10	10	10	457891	411351	462585	665058	666112	673308
Anxa1	>sp|P10107|ANXA1_MOUSE Annexin A1 OS=Mus musculus GN=Anxa1 PE=1 SV=2	P10107	Annexin A1	ANXA1_MOUSE	31	31	30	31	30	31	30	30	30	30	30	30	39942008	39549192	38537796	94813872	85414624	89801976
Eef1a1	>sp|P10126|EF1A1_MOUSE Elongation factor 1-alpha 1 OS=Mus musculus GN=Eef1a1 PE=1 SV=3	P10126	Elongation factor 1-alpha 1	EF1A1_MOUSE	19	19	19	19	18	18	19	19	19	19	19	19	189285744	195803808	187064080	153844816	159788224	179334992
	>sp|P10404|ENV1_MOUSE MLV-related proviral Env polyprotein OS=Mus musculus PE=1 SV=3	P10404	MLV-related proviral Env polyprotein	ENV1_MOUSE	12	10	11	10	8	9	8	8	8	8	8	8	991129	1.02959e+06	1.09651e+06	670709	709646	781440
Nid1	>sp|P10493|NID1_MOUSE Nidogen-1 OS=Mus musculus GN=Nid1 PE=1 SV=2	P10493	Nidogen-1	NID1_MOUSE	1	1	1	1	1	0	1	1	1	1	1	1	67360.5	74922.2	85322.9	91084.2	99675.8	146313
Alad	>sp|P10518|HEM2_MOUSE Delta-aminolevulinic acid dehydratase OS=Mus musculus GN=Alad PE=1 SV=1	P10518	Delta-aminolevulinic acid dehydratase	HEM2_MOUSE	10	8	10	8	9	8	9	9	9	9	9	9	413832	445909	425650	330030	389864	455783
Ctsb	>sp|P10605|CATB_MOUSE Cathepsin B OS=Mus musculus GN=Ctsb PE=1 SV=2	P10605	Cathepsin B	CATB_MOUSE	12	13	12	13	13	13	13	13	13	13	13	13	5133955	6272243	6.56183e+06	5.94532e+06	5823554	8063727
Eif4a2	>sp|P10630|IF4A2_MOUSE Eukaryotic initiation factor 4A-II OS=Mus musculus GN=Eif4a2 PE=1 SV=2	P10630	Eukaryotic initiation factor 4A-II	IF4A2_MOUSE	6	7	4	7	8	10	8	8	8	8	8	8	300803	303490	280036	342713	369386	394318
Txn	>sp|P10639|THIO_MOUSE Thioredoxin OS=Mus musculus GN=Txn PE=1 SV=3	P10639	Thioredoxin	THIO_MOUSE	7	7	7	7	7	7	7	7	7	7	7	7	19587320	21699776	23001734	14630853	11546931	22812092
Gstm1	>sp|P10649|GSTM1_MOUSE Glutathione S-transferase Mu 1 OS=Mus musculus GN=Gstm1 PE=1 SV=2	P10649	Glutathione S-transferase Mu 1	GSTM1_MOUSE	17	14	10	19	15	15	13	13	13	13	13	13	627984	670670	607120	1.37201e+06	1.45509e+06	1887299
Tcea1	>sp|P10711|TCEA1_MOUSE Transcription elongation factor A protein 1 OS=Mus musculus GN=Tcea1 PE=1 SV=2	P10711	Transcription elongation factor A protein 1	TCEA1_MOUSE	14	13	14	13	14	14	13	13	13	13	13	13	2.48469e+06	1.89319e+06	2.25544e+06	1.46779e+06	1.48578e+06	2.0461e+06
Rras	>sp|P10833|RRAS_MOUSE Ras-related protein R-Ras OS=Mus musculus GN=Rras PE=1 SV=1	P10833	Ras-related protein R-Ras	RRAS_MOUSE	7	9	8	8	7	5	6	6	6	6	6	6	378155	262494	314369	289820	343147	339792
Slc3a2	>sp|P10852|4F2_MOUSE 4F2 cell-surface antigen heavy chain OS=Mus musculus GN=Slc3a2 PE=1 SV=1	P10852	4F2 cell-surface antigen heavy chain	4F2_MOUSE	25	24	25	24	24	21	25	25	25	25	25	25	9845112	9614947	9455676	6954192	6.62946e+06	5585149
H1f0	>sp|P10922|H10_MOUSE Histone H1.0 OS=Mus musculus GN=H1f0 PE=2 SV=4	P10922	Histone H1.0	H10_MOUSE	7	8	7	8	8	8	8	8	8	8	8	8	9613207	8542563	9197163	6202711	5161973	4.01875e+06
Sub1	>sp|P11031|TCP4_MOUSE Activated RNA polymerase II transcriptional coactivator p15 OS=Mus musculus GN=Sub1 PE=1 SV=3	P11031	Activated RNA polymerase II transcriptional coactivator p15	TCP4_MOUSE	5	5	5	5	6	5	5	5	5	5	5	5	1.20108e+06	1.19383e+06	1.13412e+06	962734	1.11565e+06	1.05027e+06
Col1a1	>sp|P11087|CO1A1_MOUSE Collagen alpha-1(I) chain OS=Mus musculus GN=Col1a1 PE=1 SV=4	P11087	Collagen alpha-1(I) chain	CO1A1_MOUSE	29	29	31	54	59	60	54	54	54	54	54	54	8.35272e+06	8.23921e+06	9177090	10996358	12581184	16251977
Parp1	>sp|P11103|PARP1_MOUSE Poly [ADP-ribose] polymerase 1 OS=Mus musculus GN=Parp1 PE=1 SV=3	P11103	Poly [ADP-ribose] polymerase 1	PARP1_MOUSE	30	30	29	32	30	27	29	29	29	29	29	29	4191506	4.07999e+06	4088338	3757932	3.32632e+06	3.10843e+06
Mpo	>sp|P11247|PERM_MOUSE Myeloperoxidase OS=Mus musculus GN=Mpo PE=1 SV=2	P11247	Myeloperoxidase	PERM_MOUSE	1	0	0	1	2	0	1	1	1	1	1	1	19401212	17617820	19220556	14216677	414662	11449495
Fn1	>sp|P11276|FINC_MOUSE Fibronectin OS=Mus musculus GN=Fn1 PE=1 SV=4	P11276	Fibronectin	FINC_MOUSE	107	107	105	104	107	105	108	108	108	108	108	108	45005684	46389680	44510348	30533574	35642800	38647808
Lamp1	>sp|P11438|LAMP1_MOUSE Lysosome-associated membrane glycoprotein 1 OS=Mus musculus GN=Lamp1 PE=1 SV=2	P11438	Lysosome-associated membrane glycoprotein 1	LAMP1_MOUSE	5	5	5	5	6	6	6	6	6	6	6	6	747033	752719	756334	994072	1.18534e+06	1.21065e+06
Cdk1	>sp|P11440|CDK1_MOUSE Cyclin-dependent kinase 1 OS=Mus musculus GN=Cdk1 PE=1 SV=3	P11440	Cyclin-dependent kinase 1	CDK1_MOUSE	11	12	12	13	13	13	14	14	14	14	14	14	709820	678031	678679	1.0124e+06	1.06371e+06	1.06221e+06
Hsp90ab1	>sp|P11499|HS90B_MOUSE Heat shock protein HSP 90-beta OS=Mus musculus GN=Hsp90ab1 PE=1 SV=3	P11499	Heat shock protein HSP 90-beta	HS90B_MOUSE	53	53	53	53	51	52	33	33	33	33	33	33	163735536	167767168	171849152	155735200	141260800	141094272
Dmd	>sp|P11531|DMD_MOUSE Dystrophin OS=Mus musculus GN=Dmd PE=1 SV=3	P11531	Dystrophin	DMD_MOUSE	4	4	3	4	4	4	3	3	3	3	3	3	102949	96735.2	86416.6	117267	118598	134898
Cd1d1	>sp|P11609|CD1D1_MOUSE Antigen-presenting glycoprotein CD1d1 OS=Mus musculus GN=Cd1d1 PE=1 SV=3	P11609	Antigen-presenting glycoprotein CD1d1	CD1D1_MOUSE	1	1	1	1	1	1	1	1	1	1	1	1	91283.4	82385.6	98245.1	77725	159116	160914
Krt8	>sp|P11679|K2C8_MOUSE Keratin, type II cytoskeletal 8 OS=Mus musculus GN=Krt8 PE=1 SV=4	P11679	Keratin, type II cytoskeletal 8	K2C8_MOUSE	0	0	0	1	1	0	1	1	1	1	1	1	2989.43	3690.92	2390.51	3955.63	10679.5	2002.02
Itga5	>sp|P11688|ITA5_MOUSE Integrin alpha-5 OS=Mus musculus GN=Itga5 PE=1 SV=3	P11688	Integrin alpha-5	ITA5_MOUSE	15	16	16	17	20	20	20	20	20	20	20	20	1.58388e+06	1.51441e+06	1584340	1.56092e+06	1.698e+06	1.75096e+06
Camk2a	>sp|P11798|KCC2A_MOUSE Calcium/calmodulin-dependent protein kinase type II subunit alpha OS=Mus musculus GN=Camk2a PE=1 SV=2	P11798	Calcium/calmodulin-dependent protein kinase type II subunit alpha	KCC2A_MOUSE	1	1	0	1	1	0	1	1	1	1	1	1	25006.8	26352.2	21340.5	32155.9	32522.1	32465.3
Itgb2	>sp|P11835|ITB2_MOUSE Integrin beta-2 OS=Mus musculus GN=Itgb2 PE=1 SV=2	P11835	Integrin beta-2	ITB2_MOUSE	1	1	1	2	1	1	0	0	0	0	0	0	n. def.	n. def.	n. def.	n. def.	n. def.	n. def.
Gas2	>sp|P11862|GAS2_MOUSE Growth arrest-specific protein 2 OS=Mus musculus GN=Gas2 PE=1 SV=1	P11862	Growth arrest-specific protein 2	GAS2_MOUSE	2	1	2	3	3	3	3	3	3	3	3	3	86977.9	95241.1	96595.4	117506	78036.6	108566
Itpr1	>sp|P11881|ITPR1_MOUSE Inositol 1,4,5-trisphosphate receptor type 1 OS=Mus musculus GN=Itpr1 PE=1 SV=2	P11881	Inositol 1,4,5-trisphosphate receptor type 1	ITPR1_MOUSE	3	2	4	2	4	3	2	2	2	2	2	2	139397	159670	73878.8	132746	152476	118476
Oas1a	>sp|P11928|OAS1A_MOUSE 2'-5'-oligoadenylate synthase 1A OS=Mus musculus GN=Oas1a PE=1 SV=2	P11928	2'-5'-oligoadenylate synthase 1A	OAS1A_MOUSE	0	0	0	3	3	1	2	2	2	2	2	2	60116.6	54023.1	4967.28	23767.8	29540.3	22073.5
Nudt19	>sp|P11930|NUD19_MOUSE Nucleoside diphosphate-linked moiety X motif 19 OS=Mus musculus GN=Nudt19 PE=1 SV=2	P11930	Nucleoside diphosphate-linked moiety X motif 19	NUD19_MOUSE	2	2	2	3	2	2	2	2	2	2	2	2	45152.4	49943.1	46475.2	76420.3	88965.4	78517.4
Tcp1	>sp|P11983|TCPA_MOUSE T-complex protein 1 subunit alpha OS=Mus musculus GN=Tcp1 PE=1 SV=3	P11983	T-complex protein 1 subunit alpha	TCPA_MOUSE	34	34	33	34	30	31	34	34	34	34	34	34	28104092	28065610	28030930	22764396	22693000	23834420
App	>sp|P12023|A4_MOUSE Amyloid beta A4 protein OS=Mus musculus GN=App PE=1 SV=3	P12023	Amyloid beta A4 protein	A4_MOUSE	2	2	2	9	7	6	4	4	4	4	4	4	105332	121228	112289	132711	180638	266503
Timp1	>sp|P12032|TIMP1_MOUSE Metalloproteinase inhibitor 1 OS=Mus musculus GN=Timp1 PE=1 SV=2	P12032	Metalloproteinase inhibitor 1	TIMP1_MOUSE	1	1	1	0	0	1	1	1	1	1	1	1	27292	29089.1	28463.9	15372.3	13365.1	13620.9
Apcs	>sp|P12246|SAMP_MOUSE Serum amyloid P-component OS=Mus musculus GN=Apcs PE=1 SV=2	P12246	Serum amyloid P-component	SAMP_MOUSE	1	1	0	1	1	1	1	1	1	1	1	1	34265.7	29861	16324.1	22763.9	10190	28675.7
Prkar2a	>sp|P12367|KAP2_MOUSE cAMP-dependent protein kinase type II-alpha regulatory subunit OS=Mus musculus GN=Prkar2a PE=1 SV=2	P12367	cAMP-dependent protein kinase type II-alpha regulatory subunit	KAP2_MOUSE	7	9	9	6	7	7	8	8	8	8	8	8	605200	648679	646545	554323	551254	615791
Pfkl	>sp|P12382|PFKAL_MOUSE ATP-dependent 6-phosphofructokinase, liver type OS=Mus musculus GN=Pfkl PE=1 SV=4	P12382	ATP-dependent 6-phosphofructokinase, liver type	PFKAL_MOUSE	26	26	26	23	24	21	25	25	25	25	25	25	4.56281e+06	4.07005e+06	4.16203e+06	3.30337e+06	3.02449e+06	2460324
Chrm1;Wnt7a	>sp|P12657|ACM1_MOUSE Muscarinic acetylcholine receptor M1 OS=Mus musculus GN=Chrm1 PE=1 SV=2;>sp|P24383|WNT7A_MOUSE Protein Wnt-7a OS=Mus musculus GN=Wnt7a PE=1 SV=2	P12657;P24383	Muscarinic acetylcholine receptor M1;Protein Wnt-7a	ACM1_MOUSE;WNT7A_MOUSE	0	1	0	0	1	0	1	1	1	1	1	1	22498.2	4765.13	3687.34	3256.56	5814.95	1241.03
Cox5a	>sp|P12787|COX5A_MOUSE Cytochrome c oxidase subunit 5A, mitochondrial OS=Mus musculus GN=Cox5a PE=1 SV=2	P12787	Cytochrome c oxidase subunit 5A, mitochondrial	COX5A_MOUSE	7	8	8	8	7	8	8	8	8	8	8	8	2.19222e+06	2553642	2725227	2.79039e+06	2.58063e+06	3.70044e+06
Pdcd6	>sp|P12815|PDCD6_MOUSE Programmed cell death protein 6 OS=Mus musculus GN=Pdcd6 PE=1 SV=2	P12815	Programmed cell death protein 6	PDCD6_MOUSE	7	8	7	7	8	8	7	7	7	7	7	7	795837	791583	739487	850568	982171	1.25372e+06
Cntn1	>sp|P12960|CNTN1_MOUSE Contactin-1 OS=Mus musculus GN=Cntn1 PE=1 SV=1	P12960	Contactin-1	CNTN1_MOUSE	2	2	2	2	1	0	2	2	2	2	2	2	89042.6	81269.3	66709.4	40095.6	79087.5	322861
Rpl7a	>sp|P12970|RL7A_MOUSE 60S ribosomal protein L7a OS=Mus musculus GN=Rpl7a PE=1 SV=2	P12970	60S ribosomal protein L7a	RL7A_MOUSE	21	21	21	21	19	17	20	20	20	20	20	20	45251368	41961340	44075488	32840670	31580266	26517114
Scd2	>sp|P13011|ACOD2_MOUSE Acyl-CoA desaturase 2 OS=Mus musculus GN=Scd2 PE=1 SV=2	P13011	Acyl-CoA desaturase 2	ACOD2_MOUSE	5	5	5	6	4	3	2	2	2	2	2	2	199750	223062	215068	413839	442440	257120
Gsn	>sp|P13020|GELS_MOUSE Gelsolin OS=Mus musculus GN=Gsn PE=1 SV=3	P13020	Gelsolin	GELS_MOUSE	34	39	37	42	41	40	40	40	40	40	40	40	23412438	24267806	24008150	50361328	46801952	51265480
Umps	>sp|P13439|UMPS_MOUSE Uridine 5'-monophosphate synthase OS=Mus musculus GN=Umps PE=1 SV=3	P13439	Uridine 5'-monophosphate synthase	UMPS_MOUSE	26	27	26	20	21	20	26	26	26	26	26	26	2691205	2.78322e+06	2.4722e+06	1.7785e+06	1.82401e+06	2.05188e+06
Ncam1	>sp|P13595|NCAM1_MOUSE Neural cell adhesion molecule 1 OS=Mus musculus GN=Ncam1 PE=1 SV=3	P13595	Neural cell adhesion molecule 1	NCAM1_MOUSE	25	24	24	23	22	18	25	25	25	25	25	25	3.20242e+06	3034354	3.16615e+06	2.10622e+06	2.29701e+06	2.22992e+06
Msh3	>sp|P13705|MSH3_MOUSE DNA mismatch repair protein Msh3 OS=Mus musculus GN=Msh3 PE=2 SV=3	P13705	DNA mismatch repair protein Msh3	MSH3_MOUSE	1	1	1	1	1	1	1	1	1	1	1	1	52952.4	58134	58510.6	48173.4	38184.1	40085.5
Gsta1	>sp|P13745|GSTA1_MOUSE Glutathione S-transferase A1 OS=Mus musculus GN=Gsta1 PE=1 SV=2	P13745	Glutathione S-transferase A1	GSTA1_MOUSE	0	0	0	4	4	4	0	0	0	0	0	0	n. def.	n. def.	n. def.	n. def.	n. def.	n. def.
Dnmt1	>sp|P13864|DNMT1_MOUSE DNA (cytosine-5)-methyltransferase 1 OS=Mus musculus GN=Dnmt1 PE=1 SV=5	P13864	DNA (cytosine-5)-methyltransferase 1	DNMT1_MOUSE	21	18	25	20	16	10	20	20	20	20	20	20	690417	662290	668839	834251	681568	642898
S100a6	>sp|P14069|S10A6_MOUSE Protein S100-A6 OS=Mus musculus GN=S100a6 PE=1 SV=3	P14069	Protein S100-A6	S10A6_MOUSE	6	6	6	6	6	6	6	6	6	6	6	6	44167884	45077096	34103520	70215376	62401376	70417600
Rpl27a	>sp|P14115|RL27A_MOUSE 60S ribosomal protein L27a OS=Mus musculus GN=Rpl27a PE=1 SV=5	P14115	60S ribosomal protein L27a	RL27A_MOUSE	8	8	8	8	8	8	8	8	8	8	8	8	22284750	21566782	25286870	15283538	14890176	14728591
Rps16	>sp|P14131|RS16_MOUSE 40S ribosomal protein S16 OS=Mus musculus GN=Rps16 PE=1 SV=4	P14131	40S ribosomal protein S16	RS16_MOUSE	12	12	12	12	12	11	12	12	12	12	12	12	17977150	15634176	14868586	12955719	11541000	9370310
Rpl7	>sp|P14148|RL7_MOUSE 60S ribosomal protein L7 OS=Mus musculus GN=Rpl7 PE=1 SV=2	P14148	60S ribosomal protein L7	RL7_MOUSE	28	28	23	28	25	25	25	25	25	25	25	25	24459132	21906320	23472510	20326974	17302668	17091184
Mdh1	>sp|P14152|MDHC_MOUSE Malate dehydrogenase, cytoplasmic OS=Mus musculus GN=Mdh1 PE=1 SV=3	P14152	Malate dehydrogenase, cytoplasmic	MDHC_MOUSE	17	19	17	19	17	18	19	19	19	19	19	19	16430527	17475404	15912977	18181180	16603123	18741780
Rpsa	>sp|P14206|RSSA_MOUSE 40S ribosomal protein SA OS=Mus musculus GN=Rpsa PE=1 SV=4	P14206	40S ribosomal protein SA	RSSA_MOUSE	17	16	15	17	16	16	17	17	17	17	17	17	31807386	32560064	36229520	25926458	26446272	31188410
Calr	>sp|P14211|CALR_MOUSE Calreticulin OS=Mus musculus GN=Calr PE=1 SV=1	P14211	Calreticulin	CALR_MOUSE	25	26	26	24	24	25	26	26	26	26	26	26	61593644	69935448	73910112	43452312	38260704	45486832
Atp1b2	>sp|P14231|AT1B2_MOUSE Sodium/potassium-transporting ATPase subunit beta-2 OS=Mus musculus GN=Atp1b2 PE=1 SV=2	P14231	Sodium/potassium-transporting ATPase subunit beta-2	AT1B2_MOUSE	1	1	0	0	0	0	1	1	1	1	1	1	10392.2	11144.6	8978.26	14100.3	8031.03	3460.34
H2-Q8	>sp|P14430|HA18_MOUSE H-2 class I histocompatibility antigen, Q8 alpha chain OS=Mus musculus GN=H2-Q8 PE=3 SV=1	P14430	H-2 class I histocompatibility antigen, Q8 alpha chain	HA18_MOUSE	1	1	0	1	1	1	0	0	0	0	0	0	n. def.	n. def.	n. def.	n. def.	n. def.	n. def.
Srp54	>sp|P14576|SRP54_MOUSE Signal recognition particle 54 kDa protein OS=Mus musculus GN=Srp54 PE=1 SV=2	P14576	Signal recognition particle 54 kDa protein	SRP54_MOUSE	16	14	16	18	22	19	19	19	19	19	19	19	1.09372e+06	987584	977776	957076	847421	985892
Psmd3	>sp|P14685|PSMD3_MOUSE 26S proteasome non-ATPase regulatory subunit 3 OS=Mus musculus GN=Psmd3 PE=1 SV=3	P14685	26S proteasome non-ATPase regulatory subunit 3	PSMD3_MOUSE	31	27	29	30	30	27	30	30	30	30	30	30	6.0148e+06	5.68223e+06	5629452	6179778	6.28792e+06	4.87388e+06
Il1rl1	>sp|P14719|ILRL1_MOUSE Interleukin-1 receptor-like 1 OS=Mus musculus GN=Il1rl1 PE=1 SV=2	P14719	Interleukin-1 receptor-like 1	ILRL1_MOUSE	0	1	1	0	1	0	1	1	1	1	1	1	22383.8	22772.6	20463.8	17176.5	17600.8	14847.2
Lmnb1	>sp|P14733|LMNB1_MOUSE Lamin-B1 OS=Mus musculus GN=Lmnb1 PE=1 SV=3	P14733	Lamin-B1	LMNB1_MOUSE	45	45	48	46	42	42	43	43	43	43	43	43	6.49194e+06	6.60691e+06	6.90659e+06	5.81234e+06	6.61982e+06	7.79619e+06
Anxa6	>sp|P14824|ANXA6_MOUSE Annexin A6 OS=Mus musculus GN=Anxa6 PE=1 SV=3	P14824	Annexin A6	ANXA6_MOUSE	36	36	36	41	39	40	41	41	41	41	41	41	6020176	6308638	6056527	7.53029e+06	7.85459e+06	8697718
Rplp0	>sp|P14869|RLA0_MOUSE 60S acidic ribosomal protein P0 OS=Mus musculus GN=Rplp0 PE=1 SV=3	P14869	60S acidic ribosomal protein P0	RLA0_MOUSE	17	17	17	17	17	17	17	17	17	17	17	17	27255988	29267764	26451568	22038278	21770106	23240418
Map1b	>sp|P14873|MAP1B_MOUSE Microtubule-associated protein 1B OS=Mus musculus GN=Map1b PE=1 SV=2	P14873	Microtubule-associated protein 1B	MAP1B_MOUSE	60	54	56	59	57	56	60	60	60	60	60	60	4.60385e+06	4.72952e+06	4.70869e+06	4.63168e+06	4.85038e+06	5.09359e+06
Hmox1	>sp|P14901|HMOX1_MOUSE Heme oxygenase 1 OS=Mus musculus GN=Hmox1 PE=1 SV=1	P14901	Heme oxygenase 1	HMOX1_MOUSE	8	6	8	7	10	8	9	9	9	9	9	9	353718	326305	342223	239140	295587	302709
Jund	>sp|P15066|JUND_MOUSE Transcription factor jun-D OS=Mus musculus GN=Jund PE=1 SV=1	P15066	Transcription factor jun-D	JUND_MOUSE	1	2	1	2	2	2	1	1	1	1	1	1	10413.5	12237	12691.2	10950	10352.8	13268.2
Glul	>sp|P15105|GLNA_MOUSE Glutamine synthetase OS=Mus musculus GN=Glul PE=1 SV=6	P15105	Glutamine synthetase	GLNA_MOUSE	13	13	9	14	15	12	13	13	13	13	13	13	1133726	1.35124e+06	1.12437e+06	1059792	1.10413e+06	1.30429e+06
Cdh2	>sp|P15116|CADH2_MOUSE Cadherin-2 OS=Mus musculus GN=Cdh2 PE=1 SV=2	P15116	Cadherin-2	CADH2_MOUSE	7	6	5	8	7	6	6	6	6	6	6	6	301576	290983	291748	554036	442048	328097
Insr	>sp|P15208|INSR_MOUSE Insulin receptor OS=Mus musculus GN=Insr PE=1 SV=2	P15208	Insulin receptor	INSR_MOUSE	3	3	3	2	3	3	3	3	3	3	3	3	196508	210265	223160	117486	222734	303489
Ntrk2	>sp|P15209|NTRK2_MOUSE BDNF/NT-3 growth factors receptor OS=Mus musculus GN=Ntrk2 PE=1 SV=1	P15209	BDNF/NT-3 growth factors receptor	NTRK2_MOUSE	0	1	1	1	1	1	1	1	1	1	1	1	5019.52	3425.13	3739.16	8226.78	6992.66	5132.59
Thbd	>sp|P15306|TRBM_MOUSE Thrombomodulin OS=Mus musculus GN=Thbd PE=1 SV=1	P15306	Thrombomodulin	TRBM_MOUSE	1	1	1	1	1	1	1	1	1	1	1	1	175607	179825	123205	169652	233011	251444
Rel	>sp|P15307|REL_MOUSE Proto-oncogene c-Rel OS=Mus musculus GN=Rel PE=1 SV=2	P15307	Proto-oncogene c-Rel	REL_MOUSE	2	2	3	3	4	4	2	2	2	2	2	2	10673.5	12130.1	9746.91	8987.94	6335.34	6685.58
Cd44	>sp|P15379|CD44_MOUSE CD44 antigen OS=Mus musculus GN=Cd44 PE=1 SV=3	P15379	CD44 antigen	CD44_MOUSE	8	9	9	9	9	8	9	9	9	9	9	9	1.5893e+06	1.57429e+06	1.55939e+06	1990332	1.68114e+06	1.54761e+06
Sptb	>sp|P15508|SPTB1_MOUSE Spectrin beta chain, erythrocytic OS=Mus musculus GN=Sptb PE=1 SV=4	P15508	Spectrin beta chain, erythrocytic	SPTB1_MOUSE	4	3	3	6	3	6	4	4	4	4	4	4	797127	816348	922543	613140	636276	738367
Nme1	>sp|P15532|NDKA_MOUSE Nucleoside diphosphate kinase A OS=Mus musculus GN=Nme1 PE=1 SV=1	P15532	Nucleoside diphosphate kinase A	NDKA_MOUSE	7	7	7	7	7	7	7	7	7	7	7	7	7201452	8.23051e+06	8524799	5.16042e+06	4.63569e+06	5912827
B4galt1	>sp|P15535|B4GT1_MOUSE Beta-1,4-galactosyltransferase 1 OS=Mus musculus GN=B4galt1 PE=1 SV=1	P15535	Beta-1,4-galactosyltransferase 1	B4GT1_MOUSE	2	2	1	3	5	2	2	2	2	2	2	2	20354.2	19434.2	16430.4	28469.9	42249.4	71670.8
Gstm2	>sp|P15626|GSTM2_MOUSE Glutathione S-transferase Mu 2 OS=Mus musculus GN=Gstm2 PE=1 SV=2	P15626	Glutathione S-transferase Mu 2	GSTM2_MOUSE	19	19	19	19	19	19	10	10	10	10	10	10	1.57463e+06	1.64371e+06	1.54718e+06	2.43103e+06	2.30217e+06	2748413
Spn	>sp|P15702|LEUK_MOUSE Leukosialin OS=Mus musculus GN=Spn PE=1 SV=1	P15702	Leukosialin	LEUK_MOUSE	1	1	1	1	1	1	1	1	1	1	1	1	22433.9	23562.7	18234.7	33649.3	35901.3	27869.2
Hist1h1c	>sp|P15864|H12_MOUSE Histone H1.2 OS=Mus musculus GN=Hist1h1c PE=1 SV=2	P15864	Histone H1.2	H12_MOUSE	5	4	4	6	4	4	5	5	5	5	5	5	2196757	2.00651e+06	2.07317e+06	1.86132e+06	1769866	1.44263e+06
Atp6v0a2	>sp|P15920|VPP2_MOUSE V-type proton ATPase 116 kDa subunit a isoform 2 OS=Mus musculus GN=Atp6v0a2 PE=1 SV=2	P15920	V-type proton ATPase 116 kDa subunit a isoform 2	VPP2_MOUSE	2	1	0	1	2	1	1	1	1	1	1	1	42565.6	46169.7	43345.4	35636.2	76527	109305
Usp53	>sp|P15975|UBP53_MOUSE Inactive ubiquitin carboxyl-terminal hydrolase 53 OS=Mus musculus GN=Usp53 PE=1 SV=2	P15975	Inactive ubiquitin carboxyl-terminal hydrolase 53	UBP53_MOUSE	1	1	1	1	1	1	1	1	1	1	1	1	630064	599800	606132	530199	453261	562434
Chgb	>sp|P16014|SCG1_MOUSE Secretogranin-1 OS=Mus musculus GN=Chgb PE=1 SV=2	P16014	Secretogranin-1	SCG1_MOUSE	1	1	1	1	2	1	1	1	1	1	1	1	230286	245566	279964	186237	220993	227440
Lgals1	>sp|P16045|LEG1_MOUSE Galectin-1 OS=Mus musculus GN=Lgals1 PE=1 SV=3	P16045	Galectin-1	LEG1_MOUSE	9	9	9	9	8	10	9	9	9	9	9	9	76707472	82940472	100225616	88764464	71356680	86659936
Prkce	>sp|P16054|KPCE_MOUSE Protein kinase C epsilon type OS=Mus musculus GN=Prkce PE=1 SV=1	P16054	Protein kinase C epsilon type	KPCE_MOUSE	4	2	2	2	2	3	1	1	1	1	1	1	187220	165917	174098	126529	112666	83671
Met	>sp|P16056|MET_MOUSE Hepatocyte growth factor receptor OS=Mus musculus GN=Met PE=1 SV=1	P16056	Hepatocyte growth factor receptor	MET_MOUSE	1	1	2	0	0	0	1	1	1	1	1	1	39300.9	36367.1	46758.3	1806.7	26681.3	52559.4
Lgals3	>sp|P16110|LEG3_MOUSE Galectin-3 OS=Mus musculus GN=Lgals3 PE=1 SV=3	P16110	Galectin-3	LEG3_MOUSE	1	1	0	1	0	1	1	1	1	1	1	1	9249.43	5628.7	6667.06	7738.39	4923.14	3932.13
Ldhb	>sp|P16125|LDHB_MOUSE L-lactate dehydrogenase B chain OS=Mus musculus GN=Ldhb PE=1 SV=2	P16125	L-lactate dehydrogenase B chain	LDHB_MOUSE	15	13	14	6	7	6	13	13	13	13	13	13	2.26951e+06	2.2789e+06	2.34424e+06	762874	630974	654550
Srp14	>sp|P16254|SRP14_MOUSE Signal recognition particle 14 kDa protein OS=Mus musculus GN=Srp14 PE=1 SV=1	P16254	Signal recognition particle 14 kDa protein	SRP14_MOUSE	3	3	3	4	5	4	4	4	4	4	4	4	234112	239476	216374	204584	225339	225003
Lcat	>sp|P16301|LCAT_MOUSE Phosphatidylcholine-sterol acyltransferase OS=Mus musculus GN=Lcat PE=1 SV=2	P16301	Phosphatidylcholine-sterol acyltransferase	LCAT_MOUSE	0	1	1	1	1	1	1	1	1	1	1	1	18913.5	18676.6	18737.8	29428	50002.4	59747.3
Cnp	>sp|P16330|CN37_MOUSE 2',3'-cyclic-nucleotide 3'-phosphodiesterase OS=Mus musculus GN=Cnp PE=1 SV=3	P16330	2',3'-cyclic-nucleotide 3'-phosphodiesterase	CN37_MOUSE	1	1	1	1	1	2	1	1	1	1	1	1	28020.8	26990	30738.9	40653.4	44452.7	41171.6
Mut	>sp|P16332|MUTA_MOUSE Methylmalonyl-CoA mutase, mitochondrial OS=Mus musculus GN=Mut PE=1 SV=2	P16332	Methylmalonyl-CoA mutase, mitochondrial	MUTA_MOUSE	15	13	14	17	14	14	16	16	16	16	16	16	571776	545108	580133	510065	511468	480510
Enpep	>sp|P16406|AMPE_MOUSE Glutamyl aminopeptidase OS=Mus musculus GN=Enpep PE=1 SV=1	P16406	Glutamyl aminopeptidase	AMPE_MOUSE	2	2	2	3	1	2	1	1	1	1	1	1	91349.5	105078	103286	81815.8	77487.9	85673.4
Sptan1	>sp|P16546|SPTN1_MOUSE Spectrin alpha chain, non-erythrocytic 1 OS=Mus musculus GN=Sptan1 PE=1 SV=4	P16546	Spectrin alpha chain, non-erythrocytic 1	SPTN1_MOUSE	153	151	151	167	167	171	169	169	169	169	169	169	24578822	24347026	25964508	32447956	33891876	39380796
Hspa1l	>sp|P16627|HS71L_MOUSE Heat shock 70 kDa protein 1-like OS=Mus musculus GN=Hspa1l PE=1 SV=4	P16627	Heat shock 70 kDa protein 1-like	HS71L_MOUSE	4	3	4	3	4	3	4	4	4	4	4	4	2.35721e+06	2146219	2.09518e+06	2.03061e+06	2.17555e+06	2.53343e+06
Ctsa	>sp|P16675|PPGB_MOUSE Lysosomal protective protein OS=Mus musculus GN=Ctsa PE=1 SV=1	P16675	Lysosomal protective protein	PPGB_MOUSE	8	8	8	11	12	9	10	10	10	10	10	10	338948	435165	360583	669486	663129	722496
Gapdh	>sp|P16858|G3P_MOUSE Glyceraldehyde-3-phosphate dehydrogenase OS=Mus musculus GN=Gapdh PE=1 SV=2	P16858	Glyceraldehyde-3-phosphate dehydrogenase	G3P_MOUSE	23	22	21	23	21	21	21	21	21	21	21	21	453136256	441398496	368874272	204110688	158018128	167189728
Zfx;Zfa	>sp|P17012|ZFX_MOUSE Zinc finger X-chromosomal protein OS=Mus musculus GN=Zfx PE=1 SV=2;>sp|P23607|ZFA_MOUSE Zinc finger autosomal protein OS=Mus musculus GN=Zfa PE=3 SV=1	P17012;P23607	Zinc finger X-chromosomal protein;Zinc finger autosomal protein	ZFX_MOUSE;ZFA_MOUSE	1	0	1	1	1	1	1	1	1	1	1	1	326977	272443	330698	259195	246102	246200
Lamp2	>sp|P17047|LAMP2_MOUSE Lysosome-associated membrane glycoprotein 2 OS=Mus musculus GN=Lamp2 PE=1 SV=2	P17047	Lysosome-associated membrane glycoprotein 2	LAMP2_MOUSE	6	4	5	7	7	6	7	7	7	7	7	7	1.80381e+06	1.67384e+06	1747052	2.57836e+06	2.60552e+06	2450205
Hmga1	>sp|P17095|HMGA1_MOUSE High mobility group protein HMG-I/HMG-Y OS=Mus musculus GN=Hmga1 PE=1 SV=4	P17095	High mobility group protein HMG-I/HMG-Y	HMGA1_MOUSE	2	2	2	2	2	2	2	2	2	2	2	2	293410	316133	306830	353056	286516	372932
Hspa2	>sp|P17156|HSP72_MOUSE Heat shock-related 70 kDa protein 2 OS=Mus musculus GN=Hspa2 PE=1 SV=2	P17156	Heat shock-related 70 kDa protein 2	HSP72_MOUSE	6	5	5	7	4	5	5	5	5	5	5	5	8.0342e+06	5669770	6.60653e+06	6.46509e+06	4627401	4470463
Eno1	>sp|P17182|ENOA_MOUSE Alpha-enolase OS=Mus musculus GN=Eno1 PE=1 SV=3	P17182	Alpha-enolase	ENOA_MOUSE	23	22	22	22	21	21	23	23	23	23	23	23	191180912	198350368	183611360	175819280	140776304	154693104
Eno2	>sp|P17183|ENOG_MOUSE Gamma-enolase OS=Mus musculus GN=Eno2 PE=1 SV=2	P17183	Gamma-enolase	ENOG_MOUSE	4	4	3	4	4	4	3	3	3	3	3	3	7.95376e+06	11959725	13038030	10392293	9493569	7.77661e+06
Ptbp1	>sp|P17225|PTBP1_MOUSE Polypyrimidine tract-binding protein 1 OS=Mus musculus GN=Ptbp1 PE=1 SV=2	P17225	Polypyrimidine tract-binding protein 1	PTBP1_MOUSE	23	23	23	24	25	22	18	18	18	18	18	18	27761798	28805770	26706082	25226488	26566024	26779696
Ap2a1	>sp|P17426|AP2A1_MOUSE AP-2 complex subunit alpha-1 OS=Mus musculus GN=Ap2a1 PE=1 SV=1	P17426	AP-2 complex subunit alpha-1	AP2A1_MOUSE	35	26	29	36	39	28	24	24	24	24	24	24	1.2833e+06	1.16811e+06	1209634	1.80779e+06	1.71992e+06	2514479
Ap2a2	>sp|P17427|AP2A2_MOUSE AP-2 complex subunit alpha-2 OS=Mus musculus GN=Ap2a2 PE=1 SV=2	P17427	AP-2 complex subunit alpha-2	AP2A2_MOUSE	27	27	27	29	29	28	28	28	28	28	28	28	3.74963e+06	3257377	3.27559e+06	4571106	4253967	3.09811e+06
Gba	>sp|P17439|GLCM_MOUSE Glucosylceramidase OS=Mus musculus GN=Gba PE=1 SV=1	P17439	Glucosylceramidase	GLCM_MOUSE	6	6	4	12	14	11	11	11	11	11	11	11	282876	278823	241177	487977	571117	637362
Cox7c	>sp|P17665|COX7C_MOUSE Cytochrome c oxidase subunit 7C, mitochondrial OS=Mus musculus GN=Cox7c PE=1 SV=1	P17665	Cytochrome c oxidase subunit 7C, mitochondrial	COX7C_MOUSE	1	1	0	1	1	2	1	1	1	1	1	1	1768.07	2081.17	1030.36	4318.73	10459.4	14646.7
Hk1	>sp|P17710|HXK1_MOUSE Hexokinase-1 OS=Mus musculus GN=Hk1 PE=1 SV=3	P17710	Hexokinase-1	HXK1_MOUSE	36	34	33	37	37	36	34	34	34	34	34	34	2.68416e+06	2.44507e+06	2534221	3.61591e+06	3.24729e+06	2.59295e+06
Ppia	>sp|P17742|PPIA_MOUSE Peptidyl-prolyl cis-trans isomerase A OS=Mus musculus GN=Ppia PE=1 SV=2	P17742	Peptidyl-prolyl cis-trans isomerase A	PPIA_MOUSE	12	12	12	12	11	12	10	10	10	10	10	10	124822712	125360048	158628464	157790048	120892952	131449240
Tpi1	>sp|P17751|TPIS_MOUSE Triosephosphate isomerase OS=Mus musculus GN=Tpi1 PE=1 SV=4	P17751	Triosephosphate isomerase	TPIS_MOUSE	16	16	16	16	14	14	16	16	16	16	16	16	67718360	66859416	74751856	39897844	35632848	39206516
Slc2a1	>sp|P17809|GTR1_MOUSE Solute carrier family 2, facilitated glucose transporter member 1 OS=Mus musculus GN=Slc2a1 PE=1 SV=4	P17809	Solute carrier family 2, facilitated glucose transporter member 1	GTR1_MOUSE	5	5	5	4	4	4	5	5	5	5	5	5	504447	469629	430819	331974	312194	213514
Hspa1b;Hspa1a	>sp|P17879|HS71B_MOUSE Heat shock 70 kDa protein 1B OS=Mus musculus GN=Hspa1b PE=1 SV=3;>sp|Q61696|HS71A_MOUSE Heat shock 70 kDa protein 1A OS=Mus musculus GN=Hspa1a PE=1 SV=2	P17879;Q61696	Heat shock 70 kDa protein 1B;Heat shock 70 kDa protein 1A	HS71B_MOUSE;HS71A_MOUSE	4	4	3	5	3	2	3	3	3	3	3	3	2.05971e+06	2.20108e+06	2.07744e+06	5147503	1.41836e+06	7252875
Pcna	>sp|P17918|PCNA_MOUSE Proliferating cell nuclear antigen OS=Mus musculus GN=Pcna PE=1 SV=2	P17918	Proliferating cell nuclear antigen	PCNA_MOUSE	16	15	15	16	17	16	17	17	17	17	17	17	7.30961e+06	7.54129e+06	7959779	8228138	7316155	8917734
Ptpra	>sp|P18052|PTPRA_MOUSE Receptor-type tyrosine-protein phosphatase alpha OS=Mus musculus GN=Ptpra PE=1 SV=3	P18052	Receptor-type tyrosine-protein phosphatase alpha	PTPRA_MOUSE	7	4	5	11	6	3	7	7	7	7	7	7	147976	135041	146827	164777	194576	169663
Mthfd2	>sp|P18155|MTDC_MOUSE Bifunctional methylenetetrahydrofolate dehydrogenase/cyclohydrolase, mitochondrial OS=Mus musculus GN=Mthfd2 PE=1 SV=1	P18155	Bifunctional methylenetetrahydrofolate dehydrogenase/cyclohydrolase, mitochondrial	MTDC_MOUSE	17	17	17	8	11	9	15	15	15	15	15	15	1.60992e+06	1.65476e+06	1.63238e+06	505378	504285	479780
Ctsd	>sp|P18242|CATD_MOUSE Cathepsin D OS=Mus musculus GN=Ctsd PE=1 SV=1	P18242	Cathepsin D	CATD_MOUSE	12	12	12	12	12	12	12	12	12	12	12	12	2.77443e+06	3.09839e+06	3.02379e+06	2.90392e+06	2870000	3.54526e+06
Npr1	>sp|P18293|ANPRA_MOUSE Atrial natriuretic peptide receptor 1 OS=Mus musculus GN=Npr1 PE=1 SV=2	P18293	Atrial natriuretic peptide receptor 1	ANPRA_MOUSE	1	0	1	0	2	2	0	0	0	0	0	0	n. def.	n. def.	n. def.	n. def.	n. def.	n. def.
Bsg	>sp|P18572|BASI_MOUSE Basigin OS=Mus musculus GN=Bsg PE=1 SV=2	P18572	Basigin	BASI_MOUSE	11	11	11	11	11	11	11	11	11	11	11	11	2.3834e+06	2.21339e+06	2.38875e+06	1.84326e+06	1.84128e+06	1.75024e+06
Slc7a2	>sp|P18581|CTR2_MOUSE Cationic amino acid transporter 2 OS=Mus musculus GN=Slc7a2 PE=1 SV=3	P18581	Cationic amino acid transporter 2	CTR2_MOUSE	1	2	1	2	2	1	1	1	1	1	1	1	16963.9	14028.4	12882.8	13541.8	10097.2	12623.3
Hmgn1	>sp|P18608|HMGN1_MOUSE Non-histone chromosomal protein HMG-14 OS=Mus musculus GN=Hmgn1 PE=1 SV=2	P18608	Non-histone chromosomal protein HMG-14	HMGN1_MOUSE	2	2	2	2	2	2	2	2	2	2	2	2	1.44476e+06	1.37159e+06	1.38892e+06	1.90706e+06	1.46758e+06	1632023
Rps6ka1	>sp|P18653|KS6A1_MOUSE Ribosomal protein S6 kinase alpha-1 OS=Mus musculus GN=Rps6ka1 PE=1 SV=1	P18653	Ribosomal protein S6 kinase alpha-1	KS6A1_MOUSE	10	8	8	10	12	9	1	1	1	1	1	1	15349.1	17840.7	18520.9	20990.8	20707.4	19072.8
Rps6ka3	>sp|P18654|KS6A3_MOUSE Ribosomal protein S6 kinase alpha-3 OS=Mus musculus GN=Rps6ka3 PE=1 SV=2	P18654	Ribosomal protein S6 kinase alpha-3	KS6A3_MOUSE	16	12	11	15	14	11	15	15	15	15	15	15	623873	650968	625657	712770	764574	657865
Cfl1	>sp|P18760|COF1_MOUSE Cofilin-1 OS=Mus musculus GN=Cfl1 PE=1 SV=3	P18760	Cofilin-1	COF1_MOUSE	19	18	18	18	19	18	17	17	17	17	17	17	39717968	38812080	44651688	44860356	40613500	41894936
Gnao1	>sp|P18872|GNAO_MOUSE Guanine nucleotide-binding protein G(o) subunit alpha OS=Mus musculus GN=Gnao1 PE=1 SV=3	P18872	Guanine nucleotide-binding protein G(o) subunit alpha	GNAO_MOUSE	10	9	9	10	11	8	10	10	10	10	10	10	650789	646339	603034	1.0208e+06	986123	889689
Fasn	>sp|P19096|FAS_MOUSE Fatty acid synthase OS=Mus musculus GN=Fasn PE=1 SV=2	P19096	Fatty acid synthase	FAS_MOUSE	123	123	122	131	134	125	127	127	127	127	127	127	52656708	49923520	49214712	96622792	82298424	64196692
Gstp1	>sp|P19157|GSTP1_MOUSE Glutathione S-transferase P 1 OS=Mus musculus GN=Gstp1 PE=1 SV=2	P19157	Glutathione S-transferase P 1	GSTP1_MOUSE	15	16	15	16	16	16	5	5	5	5	5	5	8414232	9961119	8539165	13127942	13388563	16471735
Ifrd1	>sp|P19182|IFRD1_MOUSE Interferon-related developmental regulator 1 OS=Mus musculus GN=Ifrd1 PE=1 SV=2	P19182	Interferon-related developmental regulator 1	IFRD1_MOUSE	6	5	6	2	1	1	5	5	5	5	5	5	77925.4	66363.8	75007.4	35139.4	25919.7	22186.5
Rpl13a	>sp|P19253|RL13A_MOUSE 60S ribosomal protein L13a OS=Mus musculus GN=Rpl13a PE=1 SV=4	P19253	60S ribosomal protein L13a	RL13A_MOUSE	15	15	15	15	15	14	15	15	15	15	15	15	18906090	17729578	17998682	13866709	12988763	12525700
Mpv17	>sp|P19258|MPV17_MOUSE Protein Mpv17 OS=Mus musculus GN=Mpv17 PE=1 SV=1	P19258	Protein Mpv17	MPV17_MOUSE	1	1	0	1	1	1	1	1	1	1	1	1	11936.4	11703.8	10279.4	14683.4	15166.9	11541
Serpinh1	>sp|P19324|SERPH_MOUSE Serpin H1 OS=Mus musculus GN=Serpinh1 PE=1 SV=3	P19324	Serpin H1	SERPH_MOUSE	31	30	30	30	33	32	29	29	29	29	29	29	120342752	133162320	106968536	81395960	71447568	75518560
Nelfe	>sp|P19426|NELFE_MOUSE Negative elongation factor E OS=Mus musculus GN=Nelfe PE=1 SV=2	P19426	Negative elongation factor E	NELFE_MOUSE	7	6	5	9	7	7	8	8	8	8	8	8	349656	347539	350317	439056	385205	438415
Cox5b	>sp|P19536|COX5B_MOUSE Cytochrome c oxidase subunit 5B, mitochondrial OS=Mus musculus GN=Cox5b PE=1 SV=1	P19536	Cytochrome c oxidase subunit 5B, mitochondrial	COX5B_MOUSE	4	5	5	5	5	5	5	5	5	5	5	5	424403	479690	578455	552713	426931	479843
Cox4i1	>sp|P19783|COX41_MOUSE Cytochrome c oxidase subunit 4 isoform 1, mitochondrial OS=Mus musculus GN=Cox4i1 PE=1 SV=2	P19783	Cytochrome c oxidase subunit 4 isoform 1, mitochondrial	COX41_MOUSE	7	6	6	6	9	8	6	6	6	6	6	6	3710239	3632938	3653814	4396486	4200585	3.90437e+06
Hspa5	>sp|P20029|GRP78_MOUSE 78 kDa glucose-regulated protein OS=Mus musculus GN=Hspa5 PE=1 SV=3	P20029	78 kDa glucose-regulated protein	GRP78_MOUSE	44	44	45	45	43	44	45	45	45	45	45	45	136704400	134061336	147144624	110714904	105705064	116523872
Hexb	>sp|P20060|HEXB_MOUSE Beta-hexosaminidase subunit beta OS=Mus musculus GN=Hexb PE=1 SV=2	P20060	Beta-hexosaminidase subunit beta	HEXB_MOUSE	7	7	5	8	8	8	6	6	6	6	6	6	160339	155638	169297	189000	245284	292967
Prdx3	>sp|P20108|PRDX3_MOUSE Thioredoxin-dependent peroxide reductase, mitochondrial OS=Mus musculus GN=Prdx3 PE=1 SV=1	P20108	Thioredoxin-dependent peroxide reductase, mitochondrial	PRDX3_MOUSE	11	11	11	11	10	10	11	11	11	11	11	11	8.15272e+06	8499862	9377317	6.70329e+06	6407003	6.73835e+06
Vim	>sp|P20152|VIME_MOUSE Vimentin OS=Mus musculus GN=Vim PE=1 SV=3	P20152	Vimentin	VIME_MOUSE	50	49	49	51	53	51	42	42	42	42	42	42	367103232	365176480	404244512	453439840	389901792	432777504
F3	>sp|P20352|TF_MOUSE Tissue factor OS=Mus musculus GN=F3 PE=1 SV=2	P20352	Tissue factor	TF_MOUSE	0	2	0	4	5	1	3	3	3	3	3	3	1.05075e+06	1.21775e+06	1.35986e+06	906733	703599	553677
Map2	>sp|P20357|MTAP2_MOUSE Microtubule-associated protein 2 OS=Mus musculus GN=Map2 PE=1 SV=2	P20357	Microtubule-associated protein 2	MTAP2_MOUSE	0	1	1	1	2	3	2	2	2	2	2	2	19676.5	15745.2	15305.4	11136.3	9801.62	7637.61
Prkca	>sp|P20444|KPCA_MOUSE Protein kinase C alpha type OS=Mus musculus GN=Prkca PE=1 SV=3	P20444	Protein kinase C alpha type	KPCA_MOUSE	9	4	5	6	9	7	5	5	5	5	5	5	267175	131252	230492	147906	132429	99767.5
Prim1	>sp|P20664|PRI1_MOUSE DNA primase small subunit OS=Mus musculus GN=Prim1 PE=1 SV=1	P20664	DNA primase small subunit	PRI1_MOUSE	3	2	2	2	1	0	2	2	2	2	2	2	47502.7	46670.6	40283.7	29513	31024.8	22343.2
Plg	>sp|P20918|PLMN_MOUSE Plasminogen OS=Mus musculus GN=Plg PE=1 SV=3	P20918	Plasminogen	PLMN_MOUSE	4	3	2	2	1	1	2	2	2	2	2	2	147036	134492	146426	147532	214649	208634
Tpm3	>sp|P21107|TPM3_MOUSE Tropomyosin alpha-3 chain OS=Mus musculus GN=Tpm3 PE=1 SV=3	P21107	Tropomyosin alpha-3 chain	TPM3_MOUSE	22	25	22	23	21	20	8	8	8	8	8	8	3.86885e+06	4.0758e+06	4509077	3575672	2.80363e+06	5.6598e+06
Ubl4a	>sp|P21126|UBL4A_MOUSE Ubiquitin-like protein 4A OS=Mus musculus GN=Ubl4a PE=1 SV=1	P21126	Ubiquitin-like protein 4A	UBL4A_MOUSE	8	8	8	9	9	10	9	9	9	9	9	9	514809	508375	490059	456312	422517	502009
Myo5b	>sp|P21271|MYO5B_MOUSE Unconventional myosin-Vb OS=Mus musculus GN=Myo5b PE=1 SV=2	P21271	Unconventional myosin-Vb	MYO5B_MOUSE	2	0	1	1	2	0	2	2	2	2	2	2	77424.1	71147	78815.2	50337.7	50827.8	33316.2
Gna11	>sp|P21278|GNA11_MOUSE Guanine nucleotide-binding protein subunit alpha-11 OS=Mus musculus GN=Gna11 PE=1 SV=1	P21278	Guanine nucleotide-binding protein subunit alpha-11	GNA11_MOUSE	8	7	7	8	11	7	6	6	6	6	6	6	389669	331680	366557	337771	357345	280374
Gnaq	>sp|P21279|GNAQ_MOUSE Guanine nucleotide-binding protein G(q) subunit alpha OS=Mus musculus GN=Gnaq PE=1 SV=4	P21279	Guanine nucleotide-binding protein G(q) subunit alpha	GNAQ_MOUSE	3	3	3	4	5	4	4	4	4	4	4	4	233106	211158	207463	288874	281554	218035
Akr1b7	>sp|P21300|ALD1_MOUSE Aldose reductase-related protein 1 OS=Mus musculus GN=Akr1b7 PE=1 SV=4	P21300	Aldose reductase-related protein 1	ALD1_MOUSE	5	6	5	5	5	5	2	2	2	2	2	2	331208	325482	306902	210001	237913	242769
Abcb1a	>sp|P21447|MDR1A_MOUSE Multidrug resistance protein 1A OS=Mus musculus GN=Abcb1a PE=1 SV=3	P21447	Multidrug resistance protein 1A	MDR1A_MOUSE	10	6	8	7	9	4	0	0	0	0	0	0	n. def.	n. def.	n. def.	n. def.	n. def.	n. def.
Cst3	>sp|P21460|CYTC_MOUSE Cystatin-C OS=Mus musculus GN=Cst3 PE=1 SV=2	P21460	Cystatin-C	CYTC_MOUSE	4	3	4	4	4	4	4	4	4	4	4	4	167273	144701	170247	179945	170257	174922
Eno3	>sp|P21550|ENOB_MOUSE Beta-enolase OS=Mus musculus GN=Eno3 PE=1 SV=3	P21550	Beta-enolase	ENOB_MOUSE	22	22	21	25	23	21	17	17	17	17	17	17	21251498	25648208	16026194	18036186	18429932	20619902
Lmnb2	>sp|P21619|LMNB2_MOUSE Lamin-B2 OS=Mus musculus GN=Lmnb2 PE=1 SV=2	P21619	Lamin-B2	LMNB2_MOUSE	20	15	20	15	18	17	20	20	20	20	20	20	500528	562167	577045	432680	440727	543293
Mfge8	>sp|P21956|MFGM_MOUSE Lactadherin OS=Mus musculus GN=Mfge8 PE=1 SV=3	P21956	Lactadherin	MFGM_MOUSE	12	13	11	16	16	14	15	15	15	15	15	15	431845	421397	403818	595217	628422	649793
Tap1	>sp|P21958|TAP1_MOUSE Antigen peptide transporter 1 OS=Mus musculus GN=Tap1 PE=1 SV=3	P21958	Antigen peptide transporter 1	TAP1_MOUSE	1	1	1	1	1	1	1	1	1	1	1	1	8074.77	6110.38	6314.53	6820.44	16227.7	16392.2
Tgm2	>sp|P21981|TGM2_MOUSE Protein-glutamine gamma-glutamyltransferase 2 OS=Mus musculus GN=Tgm2 PE=1 SV=4	P21981	Protein-glutamine gamma-glutamyltransferase 2	TGM2_MOUSE	28	29	28	30	30	28	29	29	29	29	29	29	2375967	2.36127e+06	2.41133e+06	2915391	3.01831e+06	3009046
Emb	>sp|P21995|EMB_MOUSE Embigin OS=Mus musculus GN=Emb PE=1 SV=2	P21995	Embigin	EMB_MOUSE	8	8	8	9	9	8	8	8	8	8	8	8	711854	693183	685387	867442	868482	670193
Fech	>sp|P22315|HEMH_MOUSE Ferrochelatase, mitochondrial OS=Mus musculus GN=Fech PE=1 SV=2	P22315	Ferrochelatase, mitochondrial	HEMH_MOUSE	15	16	14	19	19	14	18	18	18	18	18	18	806662	843155	699767	881594	866731	851725
Myd88	>sp|P22366|MYD88_MOUSE Myeloid differentiation primary response protein MyD88 OS=Mus musculus GN=Myd88 PE=1 SV=3	P22366	Myeloid differentiation primary response protein MyD88	MYD88_MOUSE	1	2	1	3	3	1	3	3	3	3	3	3	39466	53659.6	49875.5	29769.2	28426.7	31447.9
Ptgs1	>sp|P22437|PGH1_MOUSE Prostaglandin G/H synthase 1 OS=Mus musculus GN=Ptgs1 PE=1 SV=1	P22437	Prostaglandin G/H synthase 1	PGH1_MOUSE	4	3	4	10	12	8	7	7	7	7	7	7	511405	497872	438426	810213	662896	515992
Cbl	>sp|P22682|CBL_MOUSE E3 ubiquitin-protein ligase CBL OS=Mus musculus GN=Cbl PE=1 SV=3	P22682	E3 ubiquitin-protein ligase CBL	CBL_MOUSE	4	4	4	3	5	4	4	4	4	4	4	4	366114	346078	343395	306339	119823	189974
Wnt5a;Wnt5b	>sp|P22725|WNT5A_MOUSE Protein Wnt-5a OS=Mus musculus GN=Wnt5a PE=1 SV=2;>sp|P22726|WNT5B_MOUSE Protein Wnt-5b OS=Mus musculus GN=Wnt5b PE=1 SV=2	P22725;P22726	Protein Wnt-5a;Protein Wnt-5b	WNT5A_MOUSE;WNT5B_MOUSE	1	1	0	1	1	1	1	1	1	1	1	1	16697.3	16801.6	14332.8	22761.3	27729.3	22141.5
Hist1h2ab;Hist3h2a;Hist1h2af;Hist1h2ah;Hist1h2ak;H2afj	>sp|P22752|H2A1_MOUSE Histone H2A type 1 OS=Mus musculus GN=Hist1h2ab PE=1 SV=3;>sp|Q8BFU2|H2A3_MOUSE Histone H2A type 3 OS=Mus musculus GN=Hist3h2a PE=1 SV=3;>sp|Q8CGP5|H2A1F_MOUSE Histone H2A type 1-F OS=Mus musculus GN=Hist1h2af PE=1 SV=3;>sp|Q8CGP6|H2A1H_MOUSE Histone H2A type 1-H OS=Mus musculus GN=Hist1h2ah PE=1 SV=3;>sp|Q8CGP7|H2A1K_MOUSE Histone H2A type 1-K OS=Mus musculus GN=Hist1h2ak P…	P22752;Q8BFU2;Q8CGP5;Q8CGP6;Q8CGP7;Q8R1M2	Histone H2A type 1;Histone H2A type 3;Histone H2A type 1-F;Histone H2A type 1-H;Histone H2A type 1-K;Histone H2A.J	H2A1_MOUSE;H2A3_MOUSE;H2A1F_MOUSE;H2A1H_MOUSE;H2A1K_MOUSE;H2AJ_MOUSE	5	6	6	6	6	6	0	0	0	0	0	0	n. def.	n. def.	n. def.	n. def.	n. def.	n. def.
Serpine1	>sp|P22777|PAI1_MOUSE Plasminogen activator inhibitor 1 OS=Mus musculus GN=Serpine1 PE=1 SV=1	P22777	Plasminogen activator inhibitor 1	PAI1_MOUSE	1	0	1	0	0	0	1	1	1	1	1	1	8947.26	8284.97	7184.55	9196.78	5834.57	6038.09
Ap1g1	>sp|P22892|AP1G1_MOUSE AP-1 complex subunit gamma-1 OS=Mus musculus GN=Ap1g1 PE=1 SV=3	P22892	AP-1 complex subunit gamma-1	AP1G1_MOUSE	18	14	15	17	23	15	17	17	17	17	17	17	660775	621507	638768	754075	754517	575085
Hmbs	>sp|P22907|HEM3_MOUSE Porphobilinogen deaminase OS=Mus musculus GN=Hmbs PE=1 SV=2	P22907	Porphobilinogen deaminase	HEM3_MOUSE	7	8	6	5	5	6	7	7	7	7	7	7	201315	205994	177568	128683	136806	169754
Eif3a	>sp|P23116|EIF3A_MOUSE Eukaryotic translation initiation factor 3 subunit A OS=Mus musculus GN=Eif3a PE=1 SV=5	P23116	Eukaryotic translation initiation factor 3 subunit A	EIF3A_MOUSE	93	89	92	91	90	83	93	93	93	93	93	93	15077992	14437385	14521476	12098296	11694362	11153313
Cbx3	>sp|P23198|CBX3_MOUSE Chromobox protein homolog 3 OS=Mus musculus GN=Cbx3 PE=1 SV=2	P23198	Chromobox protein homolog 3	CBX3_MOUSE	8	8	8	8	8	8	6	6	6	6	6	6	1.62676e+06	1.80475e+06	1.88137e+06	1531852	1.44836e+06	1.55518e+06
Gja1	>sp|P23242|CXA1_MOUSE Gap junction alpha-1 protein OS=Mus musculus GN=Gja1 PE=1 SV=2	P23242	Gap junction alpha-1 protein	CXA1_MOUSE	1	1	1	2	1	1	2	2	2	2	2	2	161377	224962	165634	272363	369435	418660
Mov10	>sp|P23249|MOV10_MOUSE Putative helicase MOV-10 OS=Mus musculus GN=Mov10 PE=1 SV=2	P23249	Putative helicase MOV-10	MOV10_MOUSE	28	24	29	33	37	33	36	36	36	36	36	36	2.08479e+06	1.96589e+06	1.77654e+06	3008220	2.49063e+06	1.76392e+06
Prkch	>sp|P23298|KPCL_MOUSE Protein kinase C eta type OS=Mus musculus GN=Prkch PE=1 SV=2	P23298	Protein kinase C eta type	KPCL_MOUSE	2	2	2	2	2	2	2	2	2	2	2	2	98800.8	77411.7	82657.3	66882	115967	63703.6
Xrcc6	>sp|P23475|XRCC6_MOUSE X-ray repair cross-complementing protein 6 OS=Mus musculus GN=Xrcc6 PE=1 SV=5	P23475	X-ray repair cross-complementing protein 6	XRCC6_MOUSE	14	13	13	16	15	15	16	16	16	16	16	16	748212	762125	725496	646632	589973	577910
Pnp	>sp|P23492|PNPH_MOUSE Purine nucleoside phosphorylase OS=Mus musculus GN=Pnp PE=1 SV=2	P23492	Purine nucleoside phosphorylase	PNPH_MOUSE	15	15	15	15	15	13	14	14	14	14	14	14	4.58655e+06	4954606	4455763	5742996	6483200	7.76901e+06
Pcmt1	>sp|P23506|PIMT_MOUSE Protein-L-isoaspartate(D-aspartate) O-methyltransferase OS=Mus musculus GN=Pcmt1 PE=1 SV=3	P23506	Protein-L-isoaspartate(D-aspartate) O-methyltransferase	PIMT_MOUSE	8	8	8	9	8	10	9	9	9	9	9	9	859026	864539	988279	928238	896260	1.20926e+06
Tsta3	>sp|P23591|FCL_MOUSE GDP-L-fucose synthase OS=Mus musculus GN=Tsta3 PE=1 SV=3	P23591	GDP-L-fucose synthase	FCL_MOUSE	6	6	5	6	7	8	6	6	6	6	6	6	352311	364478	360397	370856	419404	476151
Nfya	>sp|P23708|NFYA_MOUSE Nuclear transcription factor Y subunit alpha OS=Mus musculus GN=Nfya PE=1 SV=2	P23708	Nuclear transcription factor Y subunit alpha	NFYA_MOUSE	1	2	2	2	2	2	2	2	2	2	2	2	80922.2	69339.1	72912.1	70354.6	86686	101652
Glb1	>sp|P23780|BGAL_MOUSE Beta-galactosidase OS=Mus musculus GN=Glb1 PE=1 SV=1	P23780	Beta-galactosidase	BGAL_MOUSE	6	5	5	8	10	11	7	7	7	7	7	7	138062	94152.4	127221	176426	182572	151451
Gria2	>sp|P23819|GRIA2_MOUSE Glutamate receptor 2 OS=Mus musculus GN=Gria2 PE=1 SV=3	P23819	Glutamate receptor 2	GRIA2_MOUSE	1	2	1	0	1	3	0	0	0	0	0	0	n. def.	n. def.	n. def.	n. def.	n. def.	n. def.
Zfp36l2	>sp|P23949|TISD_MOUSE mRNA decay activator protein ZFP36L2 OS=Mus musculus GN=Zfp36l2 PE=1 SV=2	P23949	mRNA decay activator protein ZFP36L2	TISD_MOUSE	0	1	1	3	1	2	2	2	2	2	2	2	12054.2	13510.8	17063.1	30658.2	25861.6	29669
Itgal	>sp|P24063|ITAL_MOUSE Integrin alpha-L OS=Mus musculus GN=Itgal PE=1 SV=2	P24063	Integrin alpha-L	ITAL_MOUSE	0	1	1	0	1	1	1	1	1	1	1	1	4724.76	18350.9	4623.54	37363	9776.84	5156.07
Cat	>sp|P24270|CATA_MOUSE Catalase OS=Mus musculus GN=Cat PE=1 SV=4	P24270	Catalase	CATA_MOUSE	28	27	27	30	29	29	28	28	28	28	28	28	3.24659e+06	3518884	3.1772e+06	3.79765e+06	4.28333e+06	5417951
Bcat1	>sp|P24288|BCAT1_MOUSE Branched-chain-amino-acid aminotransferase, cytosolic OS=Mus musculus GN=Bcat1 PE=1 SV=2	P24288	Branched-chain-amino-acid aminotransferase, cytosolic	BCAT1_MOUSE	11	11	11	9	9	9	11	11	11	11	11	11	2847354	2.86851e+06	2983994	1.04001e+06	1.03035e+06	1.09825e+06
Ppib	>sp|P24369|PPIB_MOUSE Peptidyl-prolyl cis-trans isomerase B OS=Mus musculus GN=Ppib PE=1 SV=2	P24369	Peptidyl-prolyl cis-trans isomerase B	PPIB_MOUSE	16	15	15	15	13	13	16	16	16	16	16	16	16233864	16046514	15507052	15154626	14204008	13787968
Capg	>sp|P24452|CAPG_MOUSE Macrophage-capping protein OS=Mus musculus GN=Capg PE=1 SV=2	P24452	Macrophage-capping protein	CAPG_MOUSE	9	10	10	9	11	10	11	11	11	11	11	11	4.15591e+06	3.96904e+06	4.10616e+06	5863304	5.74291e+06	6475029
Gsta4	>sp|P24472|GSTA4_MOUSE Glutathione S-transferase A4 OS=Mus musculus GN=Gsta4 PE=1 SV=3	P24472	Glutathione S-transferase A4	GSTA4_MOUSE	0	1	1	9	10	9	9	9	9	9	9	9	366093	507482	293833	705682	641997	837425
Lta4h	>sp|P24527|LKHA4_MOUSE Leukotriene A-4 hydrolase OS=Mus musculus GN=Lta4h PE=1 SV=4	P24527	Leukotriene A-4 hydrolase	LKHA4_MOUSE	34	32	32	34	34	34	33	33	33	33	33	33	4.04593e+06	3922962	4.0391e+06	4560003	4743155	4.23594e+06
Impdh2	>sp|P24547|IMDH2_MOUSE Inosine-5'-monophosphate dehydrogenase 2 OS=Mus musculus GN=Impdh2 PE=1 SV=2	P24547	Inosine-5'-monophosphate dehydrogenase 2	IMDH2_MOUSE	24	25	24	23	24	23	23	23	23	23	23	23	7.77074e+06	7.84155e+06	7.41689e+06	3.63739e+06	3.23941e+06	3764811
Acp2	>sp|P24638|PPAL_MOUSE Lysosomal acid phosphatase OS=Mus musculus GN=Acp2 PE=1 SV=2	P24638	Lysosomal acid phosphatase	PPAL_MOUSE	4	2	3	6	5	8	6	6	6	6	6	6	415212	556847	75466.6	152181	145755	166540
M6pr	>sp|P24668|MPRD_MOUSE Cation-dependent mannose-6-phosphate receptor OS=Mus musculus GN=M6pr PE=1 SV=1	P24668	Cation-dependent mannose-6-phosphate receptor	MPRD_MOUSE	8	8	8	8	7	7	8	8	8	8	8	8	1.9657e+06	1.9635e+06	1.973e+06	1.2259e+06	1103150	865936
Cdk11b	>sp|P24788|CD11B_MOUSE Cyclin-dependent kinase 11B OS=Mus musculus GN=Cdk11b PE=1 SV=2	P24788	Cyclin-dependent kinase 11B	CD11B_MOUSE	13	11	13	8	11	13	12	12	12	12	12	12	570865	546310	636978	426061	464759	548096
Hsd3b1	>sp|P24815|3BHS1_MOUSE 3 beta-hydroxysteroid dehydrogenase/Delta 5-->4-isomerase type 1 OS=Mus musculus GN=Hsd3b1 PE=1 SV=3	P24815	3 beta-hydroxysteroid dehydrogenase/Delta 5-->4-isomerase type 1	3BHS1_MOUSE	1	1	0	1	0	0	1	1	1	1	1	1	14797.5	9913.75	11688.6	12216.2	11846.8	12920.6
Iap	>sp|P24822|PPBI_MOUSE Intestinal-type alkaline phosphatase OS=Mus musculus GN=Iap PE=2 SV=1	P24822	Intestinal-type alkaline phosphatase	PPBI_MOUSE	1	1	1	1	1	0	1	1	1	1	1	1	12577.2	15394	8614.32	12233.1	11910.3	13137.6
Il1rn	>sp|P25085|IL1RA_MOUSE Interleukin-1 receptor antagonist protein OS=Mus musculus GN=Il1rn PE=2 SV=1	P25085	Interleukin-1 receptor antagonist protein	IL1RA_MOUSE	1	1	0	1	1	1	1	1	1	1	1	1	47305.4	50803.8	34015.7	30715.3	35558.5	34337.6
Mcm3	>sp|P25206|MCM3_MOUSE DNA replication licensing factor MCM3 OS=Mus musculus GN=Mcm3 PE=1 SV=2	P25206	DNA replication licensing factor MCM3	MCM3_MOUSE	40	39	41	37	37	36	41	41	41	41	41	41	4915913	4889840	5021157	3304896	3535438	3.43451e+06
Ccnd1	>sp|P25322|CCND1_MOUSE G1/S-specific cyclin-D1 OS=Mus musculus GN=Ccnd1 PE=1 SV=1	P25322	G1/S-specific cyclin-D1	CCND1_MOUSE	0	0	0	4	5	5	1	1	1	1	1	1	32975.2	15150.4	32114.5	53942.7	37612.1	47195.1
Pou2f1	>sp|P25425|PO2F1_MOUSE POU domain, class 2, transcription factor 1 OS=Mus musculus GN=Pou2f1 PE=1 SV=3	P25425	POU domain, class 2, transcription factor 1	PO2F1_MOUSE	1	1	1	0	1	0	1	1	1	1	1	1	14581.6	15228.5	12877.2	11034.3	11765.5	12435.7
Rps2	>sp|P25444|RS2_MOUSE 40S ribosomal protein S2 OS=Mus musculus GN=Rps2 PE=1 SV=3	P25444	40S ribosomal protein S2	RS2_MOUSE	18	18	18	16	19	18	18	18	18	18	18	18	21166362	20079986	21819620	16105306	14680253	13113551
Timp2	>sp|P25785|TIMP2_MOUSE Metalloproteinase inhibitor 2 OS=Mus musculus GN=Timp2 PE=1 SV=2	P25785	Metalloproteinase inhibitor 2	TIMP2_MOUSE	1	0	1	1	1	1	1	1	1	1	1	1	1676.17	2034.83	3465.13	3812.57	3970.51	5216.42
Nfkb1	>sp|P25799|NFKB1_MOUSE Nuclear factor NF-kappa-B p105 subunit OS=Mus musculus GN=Nfkb1 PE=1 SV=2	P25799	Nuclear factor NF-kappa-B p105 subunit	NFKB1_MOUSE	10	11	9	12	10	10	11	11	11	11	11	11	464451	462103	473712	460121	425177	439733
Bmi1	>sp|P25916|BMI1_MOUSE Polycomb complex protein BMI-1 OS=Mus musculus GN=Bmi1 PE=1 SV=1	P25916	Polycomb complex protein BMI-1	BMI1_MOUSE	3	1	0	2	3	2	1	1	1	1	1	1	2376.1	5516.54	3798.46	4938.46	4670.62	2352.8
Ubtf	>sp|P25976|UBF1_MOUSE Nucleolar transcription factor 1 OS=Mus musculus GN=Ubtf PE=1 SV=1	P25976	Nucleolar transcription factor 1	UBF1_MOUSE	19	17	18	17	15	15	19	19	19	19	19	19	1.05699e+06	1.06672e+06	1.11293e+06	1.04767e+06	952090	1.00344e+06
Tln1	>sp|P26039|TLN1_MOUSE Talin-1 OS=Mus musculus GN=Tln1 PE=1 SV=2	P26039	Talin-1	TLN1_MOUSE	129	123	123	133	131	132	119	119	119	119	119	119	28003420	28982836	28911470	30930574	32062876	35781888
Ezr	>sp|P26040|EZRI_MOUSE Ezrin OS=Mus musculus GN=Ezr PE=1 SV=3	P26040	Ezrin	EZRI_MOUSE	27	27	28	25	24	24	28	28	28	28	28	28	3.20933e+06	3359921	3.164e+06	2.82519e+06	3.03294e+06	3.41285e+06
Msn	>sp|P26041|MOES_MOUSE Moesin OS=Mus musculus GN=Msn PE=1 SV=3	P26041	Moesin	MOES_MOUSE	36	37	34	33	34	35	37	37	37	37	37	37	23415310	23701486	24179366	25192446	24490760	26163516
Rdx	>sp|P26043|RADI_MOUSE Radixin OS=Mus musculus GN=Rdx PE=1 SV=3	P26043	Radixin	RADI_MOUSE	37	36	33	39	39	36	23	23	23	23	23	23	2331551	2.38921e+06	2.35435e+06	2.00916e+06	1762246	2.01209e+06
Ctnna1	>sp|P26231|CTNA1_MOUSE Catenin alpha-1 OS=Mus musculus GN=Ctnna1 PE=1 SV=1	P26231	Catenin alpha-1	CTNA1_MOUSE	36	33	33	40	43	40	30	30	30	30	30	30	2832740	2797201	2.72694e+06	4090756	3.86179e+06	3.78114e+06
Chga	>sp|P26339|CMGA_MOUSE Chromogranin-A OS=Mus musculus GN=Chga PE=1 SV=1	P26339	Chromogranin-A	CMGA_MOUSE	1	1	1	1	1	1	1	1	1	1	1	1	245055	263518	287820	345311	486433	686351
Ptma	>sp|P26350|PTMA_MOUSE Prothymosin alpha OS=Mus musculus GN=Ptma PE=1 SV=2	P26350	Prothymosin alpha	PTMA_MOUSE	6	6	7	6	6	7	6	6	6	6	6	6	3135188	4.35958e+06	3.91075e+06	4.38281e+06	2.77126e+06	5.8635e+06
U2af2	>sp|P26369|U2AF2_MOUSE Splicing factor U2AF 65 kDa subunit OS=Mus musculus GN=U2af2 PE=1 SV=3	P26369	Splicing factor U2AF 65 kDa subunit	U2AF2_MOUSE	17	17	16	18	16	15	17	17	17	17	17	17	9894585	9326488	9591236	7.70109e+06	7.85462e+06	7768363
Glud1	>sp|P26443|DHE3_MOUSE Glutamate dehydrogenase 1, mitochondrial OS=Mus musculus GN=Glud1 PE=1 SV=1	P26443	Glutamate dehydrogenase 1, mitochondrial	DHE3_MOUSE	30	29	29	31	31	33	32	32	32	32	32	32	8654257	9589484	7.93217e+06	10683599	11442712	13012042
Pik3r1	>sp|P26450|P85A_MOUSE Phosphatidylinositol 3-kinase regulatory subunit alpha OS=Mus musculus GN=Pik3r1 PE=1 SV=2	P26450	Phosphatidylinositol 3-kinase regulatory subunit alpha	P85A_MOUSE	4	5	4	8	8	7	6	6	6	6	6	6	52550.2	56576.3	70896.9	90302	86030.2	92023.1
Psmd7	>sp|P26516|PSMD7_MOUSE 26S proteasome non-ATPase regulatory subunit 7 OS=Mus musculus GN=Psmd7 PE=1 SV=2	P26516	26S proteasome non-ATPase regulatory subunit 7	PSMD7_MOUSE	13	13	13	13	13	13	13	13	13	13	13	13	2.36141e+06	2.3175e+06	2.40564e+06	2.4355e+06	2567559	2.67325e+06
Sars	>sp|P26638|SYSC_MOUSE Serine--tRNA ligase, cytoplasmic OS=Mus musculus GN=Sars PE=1 SV=3	P26638	Serine--tRNA ligase, cytoplasmic	SYSC_MOUSE	30	30	28	27	28	28	30	30	30	30	30	30	8061864	8560691	7.80247e+06	7.18018e+06	7.54787e+06	8802954
Marcks	>sp|P26645|MARCS_MOUSE Myristoylated alanine-rich C-kinase substrate OS=Mus musculus GN=Marcks PE=1 SV=2	P26645	Myristoylated alanine-rich C-kinase substrate	MARCS_MOUSE	14	15	15	13	14	14	14	14	14	14	14	14	2.85905e+06	3.38588e+06	3.27499e+06	2.68724e+06	2.35452e+06	3.27168e+06
Fkbp1a	>sp|P26883|FKB1A_MOUSE Peptidyl-prolyl cis-trans isomerase FKBP1A OS=Mus musculus GN=Fkbp1a PE=1 SV=2	P26883	Peptidyl-prolyl cis-trans isomerase FKBP1A	FKB1A_MOUSE	5	5	5	5	6	6	5	5	5	5	5	5	5110469	5781817	6398263	6435906	6.59894e+06	7787117
Man2a1	>sp|P27046|MA2A1_MOUSE Alpha-mannosidase 2 OS=Mus musculus GN=Man2a1 PE=1 SV=2	P27046	Alpha-mannosidase 2	MA2A1_MOUSE	20	18	16	20	21	13	21	21	21	21	21	21	1.0564e+06	1.06546e+06	865636	1.01054e+06	997559	937539
Map4	>sp|P27546|MAP4_MOUSE Microtubule-associated protein 4 OS=Mus musculus GN=Map4 PE=1 SV=3	P27546	Microtubule-associated protein 4	MAP4_MOUSE	45	43	42	44	47	49	45	45	45	45	45	45	8719253	9288320	9611900	10149761	9934581	11564303
Gna13	>sp|P27601|GNA13_MOUSE Guanine nucleotide-binding protein subunit alpha-13 OS=Mus musculus GN=Gna13 PE=1 SV=1	P27601	Guanine nucleotide-binding protein subunit alpha-13	GNA13_MOUSE	6	5	3	9	11	6	7	7	7	7	7	7	150609	150523	141771	244897	230450	170626
Plaa	>sp|P27612|PLAP_MOUSE Phospholipase A-2-activating protein OS=Mus musculus GN=Plaa PE=1 SV=4	P27612	Phospholipase A-2-activating protein	PLAP_MOUSE	26	29	26	28	33	22	29	29	29	29	29	29	3.76378e+06	3.70788e+06	3638927	3036747	3232722	2.89127e+06
Xrcc5	>sp|P27641|XRCC5_MOUSE X-ray repair cross-complementing protein 5 OS=Mus musculus GN=Xrcc5 PE=1 SV=4	P27641	X-ray repair cross-complementing protein 5	XRCC5_MOUSE	18	16	15	22	22	19	22	22	22	22	22	22	1.20804e+06	1.24028e+06	1.25772e+06	983165	1.05014e+06	1.06002e+06
Rpl3	>sp|P27659|RL3_MOUSE 60S ribosomal protein L3 OS=Mus musculus GN=Rpl3 PE=1 SV=3	P27659	60S ribosomal protein L3	RL3_MOUSE	25	24	25	23	22	22	23	23	23	23	23	23	35583116	36390612	38170420	27988350	25419802	23177424
Rasgrf1	>sp|P27671|RGRF1_MOUSE Ras-specific guanine nucleotide-releasing factor 1 OS=Mus musculus GN=Rasgrf1 PE=1 SV=2	P27671	Ras-specific guanine nucleotide-releasing factor 1	RGRF1_MOUSE	4	1	3	1	3	3	1	1	1	1	1	1	128264	133614	123452	89735.6	97449.8	91996.3
Pdia3	>sp|P27773|PDIA3_MOUSE Protein disulfide-isomerase A3 OS=Mus musculus GN=Pdia3 PE=1 SV=2	P27773	Protein disulfide-isomerase A3	PDIA3_MOUSE	38	39	38	40	40	39	40	40	40	40	40	40	71528536	68849480	75127312	65827764	66296556	76513368
Mgat1	>sp|P27808|MGAT1_MOUSE Alpha-1,3-mannosyl-glycoprotein 2-beta-N-acetylglucosaminyltransferase OS=Mus musculus GN=Mgat1 PE=1 SV=1	P27808	Alpha-1,3-mannosyl-glycoprotein 2-beta-N-acetylglucosaminyltransferase	MGAT1_MOUSE	2	2	4	3	3	1	3	3	3	3	3	3	43984.1	38557.2	40156.9	38459.5	46393.1	12368.8
Cebpb	>sp|P28033|CEBPB_MOUSE CCAAT/enhancer-binding protein beta OS=Mus musculus GN=Cebpb PE=1 SV=1	P28033	CCAAT/enhancer-binding protein beta	CEBPB_MOUSE	2	3	3	3	3	3	3	3	3	3	3	3	73371.7	78770.2	81032.3	65296.2	66728.6	76956.1
Psmb8	>sp|P28063|PSB8_MOUSE Proteasome subunit beta type-8 OS=Mus musculus GN=Psmb8 PE=1 SV=2	P28063	Proteasome subunit beta type-8	PSB8_MOUSE	1	1	1	1	1	1	1	1	1	1	1	1	192746	195363	203929	211944	286481	391544
Aco1	>sp|P28271|ACOC_MOUSE Cytoplasmic aconitate hydratase OS=Mus musculus GN=Aco1 PE=1 SV=3	P28271	Cytoplasmic aconitate hydratase	ACOC_MOUSE	29	26	25	35	36	36	33	33	33	33	33	33	2.03629e+06	2.1961e+06	2.08986e+06	2750462	2.78668e+06	3.00349e+06
Lox	>sp|P28301|LYOX_MOUSE Protein-lysine 6-oxidase OS=Mus musculus GN=Lox PE=1 SV=1	P28301	Protein-lysine 6-oxidase	LYOX_MOUSE	9	8	7	14	15	14	14	14	14	14	14	14	431984	501773	405071	2385770	2813920	2.72251e+06
Apex1	>sp|P28352|APEX1_MOUSE DNA-(apurinic or apyrimidinic site) lyase OS=Mus musculus GN=Apex1 PE=1 SV=2	P28352	DNA-(apurinic or apyrimidinic site) lyase	APEX1_MOUSE	14	13	14	15	13	13	14	14	14	14	14	14	5.31745e+06	5.16342e+06	5358011	4894546	4.69461e+06	4.41021e+06
Adh5	>sp|P28474|ADHX_MOUSE Alcohol dehydrogenase class-3 OS=Mus musculus GN=Adh5 PE=1 SV=3	P28474	Alcohol dehydrogenase class-3	ADHX_MOUSE	15	17	15	15	15	15	16	16	16	16	16	16	4.95621e+06	5260654	4.80356e+06	5.08402e+06	5625264	5960369
Col2a1	>sp|P28481|CO2A1_MOUSE Collagen alpha-1(II) chain OS=Mus musculus GN=Col2a1 PE=1 SV=2	P28481	Collagen alpha-1(II) chain	CO2A1_MOUSE	1	1	1	2	2	2	1	1	1	1	1	1	21536.2	22985.7	24276.4	41070.8	46408.1	50387.3
Slc6a9	>sp|P28571|SC6A9_MOUSE Sodium- and chloride-dependent glycine transporter 1 OS=Mus musculus GN=Slc6a9 PE=1 SV=3	P28571	Sodium- and chloride-dependent glycine transporter 1	SC6A9_MOUSE	3	3	4	2	2	1	3	3	3	3	3	3	676650	738131	658761	539243	686588	786557
Adssl1	>sp|P28650|PURA1_MOUSE Adenylosuccinate synthetase isozyme 1 OS=Mus musculus GN=Adssl1 PE=1 SV=2	P28650	Adenylosuccinate synthetase isozyme 1	PURA1_MOUSE	2	2	1	2	2	3	2	2	2	2	2	2	176000	177036	178552	146262	116603	127071
Camk2b	>sp|P28652|KCC2B_MOUSE Calcium/calmodulin-dependent protein kinase type II subunit beta OS=Mus musculus GN=Camk2b PE=1 SV=2	P28652	Calcium/calmodulin-dependent protein kinase type II subunit beta	KCC2B_MOUSE	2	3	3	2	2	2	1	1	1	1	1	1	53157.2	45984.8	49492.3	52201.9	46389.4	51050.9
Bgn	>sp|P28653|PGS1_MOUSE Biglycan OS=Mus musculus GN=Bgn PE=1 SV=1	P28653	Biglycan	PGS1_MOUSE	8	8	8	11	14	14	8	8	8	8	8	8	564825	569192	584725	1.21471e+06	1.02987e+06	1.18145e+06
Dcn	>sp|P28654|PGS2_MOUSE Decorin OS=Mus musculus GN=Dcn PE=1 SV=1	P28654	Decorin	PGS2_MOUSE	2	0	1	1	1	1	2	2	2	2	2	2	97389.5	116119	188475	99448.7	52420.5	126478
Nap1l1	>sp|P28656|NP1L1_MOUSE Nucleosome assembly protein 1-like 1 OS=Mus musculus GN=Nap1l1 PE=1 SV=2	P28656	Nucleosome assembly protein 1-like 1	NP1L1_MOUSE	8	8	8	8	8	8	8	8	8	8	8	8	3929812	4385997	4.5165e+06	2390169	1.96759e+06	2721404
Atxn10	>sp|P28658|ATX10_MOUSE Ataxin-10 OS=Mus musculus GN=Atxn10 PE=1 SV=2	P28658	Ataxin-10	ATX10_MOUSE	25	24	24	27	26	25	26	26	26	26	26	26	3.61435e+06	3.20361e+06	3.49856e+06	5.22437e+06	5406018	4.94183e+06
Celf1	>sp|P28659|CELF1_MOUSE CUGBP Elav-like family member 1 OS=Mus musculus GN=Celf1 PE=1 SV=2	P28659	CUGBP Elav-like family member 1	CELF1_MOUSE	8	9	8	7	6	6	9	9	9	9	9	9	649936	687716	625631	594065	536755	616633
Nckap1	>sp|P28660|NCKP1_MOUSE Nck-associated protein 1 OS=Mus musculus GN=Nckap1 PE=1 SV=2	P28660	Nck-associated protein 1	NCKP1_MOUSE	21	20	19	28	28	19	25	25	25	25	25	25	1.03217e+06	943238	1.00969e+06	1280054	1292282	1.00738e+06
2004-09-01	>sp|P28661|SEPT4_MOUSE Septin-4 OS=Mus musculus GN=Sept4 PE=1 SV=1	P28661	Septin-4	SEPT4_MOUSE	2	2	1	2	2	2	2	2	2	2	2	2	84262.7	91961.5	95145.8	115031	82559.4	94767.1
Mug1	>sp|P28665|MUG1_MOUSE Murinoglobulin-1 OS=Mus musculus GN=Mug1 PE=1 SV=3	P28665	Murinoglobulin-1	MUG1_MOUSE	0	0	0	2	1	3	1	1	1	1	1	1	9105.81	5041.26	30971.2	45191.8	61558.1	59392.8
Marcksl1	>sp|P28667|MRP_MOUSE MARCKS-related protein OS=Mus musculus GN=Marcksl1 PE=1 SV=2	P28667	MARCKS-related protein	MRP_MOUSE	4	4	4	5	4	5	4	4	4	4	4	4	392782	483775	474674	527578	444032	659475
Rxra	>sp|P28700|RXRA_MOUSE Retinoic acid receptor RXR-alpha OS=Mus musculus GN=Rxra PE=1 SV=1	P28700	Retinoic acid receptor RXR-alpha	RXRA_MOUSE	2	2	0	4	3	4	2	2	2	2	2	2	5474.31	6889.66	6949.47	13532.5	12610	14646.8
Rxrb	>sp|P28704|RXRB_MOUSE Retinoic acid receptor RXR-beta OS=Mus musculus GN=Rxrb PE=1 SV=2	P28704	Retinoic acid receptor RXR-beta	RXRB_MOUSE	1	1	1	0	0	0	1	1	1	1	1	1	8211.3	4463.75	9073.75	5020.57	3024.39	4881.25
Kif5c	>sp|P28738|KIF5C_MOUSE Kinesin heavy chain isoform 5C OS=Mus musculus GN=Kif5c PE=1 SV=3	P28738	Kinesin heavy chain isoform 5C	KIF5C_MOUSE	2	1	1	1	1	2	2	2	2	2	2	2	64882.2	62094.6	48408	51519.8	23935.6	24791.1
Kif2a	>sp|P28740|KIF2A_MOUSE Kinesin-like protein KIF2A OS=Mus musculus GN=Kif2a PE=1 SV=2	P28740	Kinesin-like protein KIF2A	KIF2A_MOUSE	17	19	16	21	18	18	18	18	18	18	18	18	748109	730952	749759	864832	911162	864331
Kif3a	>sp|P28741|KIF3A_MOUSE Kinesin-like protein KIF3A OS=Mus musculus GN=Kif3a PE=1 SV=2	P28741	Kinesin-like protein KIF3A	KIF3A_MOUSE	7	5	4	9	7	7	5	5	5	5	5	5	42759.5	26135.8	44505.4	42139.6	66208.7	78473.3
Grn	>sp|P28798|GRN_MOUSE Granulins OS=Mus musculus GN=Grn PE=1 SV=2	P28798	Granulins	GRN_MOUSE	3	9	5	11	7	1	7	7	7	7	7	7	51597.4	313396	154293	415623	209156	100087
Dpp4	>sp|P28843|DPP4_MOUSE Dipeptidyl peptidase 4 OS=Mus musculus GN=Dpp4 PE=1 SV=3	P28843	Dipeptidyl peptidase 4	DPP4_MOUSE	2	1	1	2	2	2	2	2	2	2	2	2	76582.8	71345.4	65676.9	131398	112028	125490
Prkcd	>sp|P28867|KPCD_MOUSE Protein kinase C delta type OS=Mus musculus GN=Prkcd PE=1 SV=3	P28867	Protein kinase C delta type	KPCD_MOUSE	9	7	7	9	8	7	9	9	9	9	9	9	224104	208476	201379	272935	242323	215100
Pabpc1	>sp|P29341|PABP1_MOUSE Polyadenylate-binding protein 1 OS=Mus musculus GN=Pabpc1 PE=1 SV=2	P29341	Polyadenylate-binding protein 1	PABP1_MOUSE	37	34	36	37	40	39	38	38	38	38	38	38	38225088	39687548	37407532	30777658	30659862	27572264
Ptpn22	>sp|P29352|PTN22_MOUSE Tyrosine-protein phosphatase non-receptor type 22 OS=Mus musculus GN=Ptpn22 PE=1 SV=1	P29352	Tyrosine-protein phosphatase non-receptor type 22	PTN22_MOUSE	0	1	0	1	1	1	1	1	1	1	1	1	100651	10235	83019.5	15166.1	14031.4	95691.5
Ftl1	>sp|P29391|FRIL1_MOUSE Ferritin light chain 1 OS=Mus musculus GN=Ftl1 PE=1 SV=2	P29391	Ferritin light chain 1	FRIL1_MOUSE	4	3	1	2	1	2	0	0	0	0	0	0	n. def.	n. def.	n. def.	n. def.	n. def.	n. def.
Hexa	>sp|P29416|HEXA_MOUSE Beta-hexosaminidase subunit alpha OS=Mus musculus GN=Hexa PE=1 SV=2	P29416	Beta-hexosaminidase subunit alpha	HEXA_MOUSE	7	7	7	7	7	5	6	6	6	6	6	6	299774	274071	300079	241175	739301	763018
Casp1	>sp|P29452|CASP1_MOUSE Caspase-1 OS=Mus musculus GN=Casp1 PE=1 SV=1	P29452	Caspase-1	CASP1_MOUSE	2	1	0	12	13	14	11	11	11	11	11	11	157476	54427.3	233593	342731	354974	436049
Vcam1	>sp|P29533|VCAM1_MOUSE Vascular cell adhesion protein 1 OS=Mus musculus GN=Vcam1 PE=1 SV=1	P29533	Vascular cell adhesion protein 1	VCAM1_MOUSE	6	7	6	0	0	0	5	5	5	5	5	5	212120	226303	251038	57900.4	29370.6	71835.9
Nedd8	>sp|P29595|NEDD8_MOUSE NEDD8 OS=Mus musculus GN=Nedd8 PE=1 SV=2	P29595	NEDD8	NEDD8_MOUSE	4	4	3	4	4	4	3	3	3	3	3	3	256604	271458	355352	318308	373294	465369
Ahsg	>sp|P29699|FETUA_MOUSE Alpha-2-HS-glycoprotein OS=Mus musculus GN=Ahsg PE=1 SV=1	P29699	Alpha-2-HS-glycoprotein	FETUA_MOUSE	0	0	1	0	1	2	1	1	1	1	1	1	46571.7	46459.3	47726.9	82405.4	94634.9	108906
Oat	>sp|P29758|OAT_MOUSE Ornithine aminotransferase, mitochondrial OS=Mus musculus GN=Oat PE=1 SV=1	P29758	Ornithine aminotransferase, mitochondrial	OAT_MOUSE	28	27	27	28	29	28	28	28	28	28	28	28	12100587	13440906	12126745	9757976	10735379	11823226
Ckmt1	>sp|P30275|KCRU_MOUSE Creatine kinase U-type, mitochondrial OS=Mus musculus GN=Ckmt1 PE=1 SV=1	P30275	Creatine kinase U-type, mitochondrial	KCRU_MOUSE	0	0	0	1	2	1	0	0	0	0	0	0	n. def.	n. def.	n. def.	n. def.	n. def.	n. def.
Ccnb2	>sp|P30276|CCNB2_MOUSE G2/mitotic-specific cyclin-B2 OS=Mus musculus GN=Ccnb2 PE=1 SV=2	P30276	G2/mitotic-specific cyclin-B2	CCNB2_MOUSE	1	1	1	1	1	1	1	1	1	1	1	1	103760	100744	102611	77080.5	73231.8	78380.4
Cdk4	>sp|P30285|CDK4_MOUSE Cyclin-dependent kinase 4 OS=Mus musculus GN=Cdk4 PE=1 SV=1	P30285	Cyclin-dependent kinase 4	CDK4_MOUSE	4	3	1	7	5	5	5	5	5	5	5	5	61577.6	62327.2	65711.9	174911	203885	261126
Alox5ap	>sp|P30355|AL5AP_MOUSE Arachidonate 5-lipoxygenase-activating protein OS=Mus musculus GN=Alox5ap PE=1 SV=2	P30355	Arachidonate 5-lipoxygenase-activating protein	AL5AP_MOUSE	1	1	1	1	1	0	1	1	1	1	1	1	81997.7	70024.6	74150.2	85513	60958.3	39662.2
Ppic	>sp|P30412|PPIC_MOUSE Peptidyl-prolyl cis-trans isomerase C OS=Mus musculus GN=Ppic PE=1 SV=1	P30412	Peptidyl-prolyl cis-trans isomerase C	PPIC_MOUSE	4	7	6	6	7	6	7	7	7	7	7	7	350913	379701	313539	511011	516040	515145
Nktr	>sp|P30415|NKTR_MOUSE NK-tumor recognition protein OS=Mus musculus GN=Nktr PE=1 SV=4	P30415	NK-tumor recognition protein	NKTR_MOUSE	1	1	1	1	1	1	1	1	1	1	1	1	78781.4	75318.8	77263.1	73099.7	70419.2	82315.2
Fkbp4	>sp|P30416|FKBP4_MOUSE Peptidyl-prolyl cis-trans isomerase FKBP4 OS=Mus musculus GN=Fkbp4 PE=1 SV=5	P30416	Peptidyl-prolyl cis-trans isomerase FKBP4	FKBP4_MOUSE	31	31	32	30	30	32	31	31	31	31	31	31	17768704	18382588	19088960	9607509	9803435	9880962
Tacr1	>sp|P30548|NK1R_MOUSE Substance-P receptor OS=Mus musculus GN=Tacr1 PE=2 SV=2	P30548	Substance-P receptor	NK1R_MOUSE	0	1	0	1	1	1	1	1	1	1	1	1	112239	84228.5	115905	103298	112294	206185
Hmgb2	>sp|P30681|HMGB2_MOUSE High mobility group protein B2 OS=Mus musculus GN=Hmgb2 PE=1 SV=3	P30681	High mobility group protein B2	HMGB2_MOUSE	10	10	11	10	9	9	9	9	9	9	9	9	4.2313e+06	5011359	4.39047e+06	3.69327e+06	3.38414e+06	4.09098e+06
Ctnnd1	>sp|P30999|CTND1_MOUSE Catenin delta-1 OS=Mus musculus GN=Ctnnd1 PE=1 SV=2	P30999	Catenin delta-1	CTND1_MOUSE	37	36	36	42	42	42	43	43	43	43	43	43	22988186	22405478	22360756	22327934	19965896	22191496
Des	>sp|P31001|DESM_MOUSE Desmin OS=Mus musculus GN=Des PE=1 SV=3	P31001	Desmin	DESM_MOUSE	4	4	4	5	4	4	3	3	3	3	3	3	209063	274420	258520	241638	191656	228419
Aimp1	>sp|P31230|AIMP1_MOUSE Aminoacyl tRNA synthase complex-interacting multifunctional protein 1 OS=Mus musculus GN=Aimp1 PE=1 SV=2	P31230	Aminoacyl tRNA synthase complex-interacting multifunctional protein 1	AIMP1_MOUSE	18	17	18	17	18	19	18	18	18	18	18	18	7598333	7939012	7.76528e+06	7.45606e+06	7493303	8547399
Uba1y	>sp|P31254|UBA1Y_MOUSE Ubiquitin-like modifier-activating enzyme 1 Y OS=Mus musculus GN=Uba1y PE=1 SV=2	P31254	Ubiquitin-like modifier-activating enzyme 1 Y	UBA1Y_MOUSE	2	2	0	1	1	2	1	1	1	1	1	1	47488.4	45833.5	9832.88	14721	14765.9	75118.9
Rbpj	>sp|P31266|SUH_MOUSE Recombining binding protein suppressor of hairless OS=Mus musculus GN=Rbpj PE=1 SV=1	P31266	Recombining binding protein suppressor of hairless	SUH_MOUSE	13	12	12	13	16	15	13	13	13	13	13	13	891549	880835	887611	761407	844778	866718
Prkar2b	>sp|P31324|KAP3_MOUSE cAMP-dependent protein kinase type II-beta regulatory subunit OS=Mus musculus GN=Prkar2b PE=1 SV=3	P31324	cAMP-dependent protein kinase type II-beta regulatory subunit	KAP3_MOUSE	11	10	11	16	14	15	13	13	13	13	13	13	442601	451309	439368	559673	567170	629443
Akt1	>sp|P31750|AKT1_MOUSE RAC-alpha serine/threonine-protein kinase OS=Mus musculus GN=Akt1 PE=1 SV=2	P31750	RAC-alpha serine/threonine-protein kinase	AKT1_MOUSE	6	5	3	8	9	8	8	8	8	8	8	8	233478	240714	244079	269443	300560	299229
Dbi	>sp|P31786|ACBP_MOUSE Acyl-CoA-binding protein OS=Mus musculus GN=Dbi PE=1 SV=2	P31786	Acyl-CoA-binding protein	ACBP_MOUSE	4	4	2	4	3	3	4	4	4	4	4	4	3.58247e+06	4.06488e+06	5019253	4841305	3.50617e+06	4.03401e+06
Map2k1	>sp|P31938|MP2K1_MOUSE Dual specificity mitogen-activated protein kinase kinase 1 OS=Mus musculus GN=Map2k1 PE=1 SV=2	P31938	Dual specificity mitogen-activated protein kinase kinase 1	MP2K1_MOUSE	12	13	12	13	12	11	13	13	13	13	13	13	893105	931640	930143	781356	708384	720331
Scp2	>sp|P32020|NLTP_MOUSE Non-specific lipid-transfer protein OS=Mus musculus GN=Scp2 PE=1 SV=3	P32020	Non-specific lipid-transfer protein	NLTP_MOUSE	10	8	9	11	12	11	11	11	11	11	11	11	448005	417633	453869	538256	546960	643433
Ssb	>sp|P32067|LA_MOUSE Lupus La protein homolog OS=Mus musculus GN=Ssb PE=1 SV=1	P32067	Lupus La protein homolog	LA_MOUSE	28	27	27	28	27	27	27	27	27	27	27	27	8234372	7.87323e+06	8152608	7435197	8582214	8699279
Drg1	>sp|P32233|DRG1_MOUSE Developmentally-regulated GTP-binding protein 1 OS=Mus musculus GN=Drg1 PE=1 SV=1	P32233	Developmentally-regulated GTP-binding protein 1	DRG1_MOUSE	15	14	15	12	14	16	16	16	16	16	16	16	1482822	1.46041e+06	1.42014e+06	1117127	1.02645e+06	921506
Nectin2	>sp|P32507|NECT2_MOUSE Nectin-2 OS=Mus musculus GN=Nectin2 PE=1 SV=2	P32507	Nectin-2	NECT2_MOUSE	3	2	4	1	1	0	2	2	2	2	2	2	22405.3	21069.4	20564.1	10534.2	10229.5	9799.13
Kras	>sp|P32883|RASK_MOUSE GTPase KRas OS=Mus musculus GN=Kras PE=1 SV=1	P32883	GTPase KRas	RASK_MOUSE	3	3	3	3	3	2	2	2	2	2	2	2	57653.9	65528.6	61098.8	40659.5	43334	50208.4
Wars	>sp|P32921|SYWC_MOUSE Tryptophan--tRNA ligase, cytoplasmic OS=Mus musculus GN=Wars PE=1 SV=2	P32921	Tryptophan--tRNA ligase, cytoplasmic	SYWC_MOUSE	23	21	24	25	25	24	25	25	25	25	25	25	3107240	3440312	3.33918e+06	3.22452e+06	3.53434e+06	4.01527e+06
Kif4	>sp|P33174|KIF4_MOUSE Chromosome-associated kinesin KIF4 OS=Mus musculus GN=Kif4 PE=1 SV=3	P33174	Chromosome-associated kinesin KIF4	KIF4_MOUSE	7	6	7	4	3	2	6	6	6	6	6	6	130160	136107	125974	103972	80758.5	70882.1
Nedd1	>sp|P33215|NEDD1_MOUSE Protein NEDD1 OS=Mus musculus GN=Nedd1 PE=1 SV=2	P33215	Protein NEDD1	NEDD1_MOUSE	4	4	3	2	4	3	4	4	4	4	4	4	75709.7	72487.6	72532.6	58721.2	69202.2	113169
Mmp2	>sp|P33434|MMP2_MOUSE 72 kDa type IV collagenase OS=Mus musculus GN=Mmp2 PE=1 SV=1	P33434	72 kDa type IV collagenase	MMP2_MOUSE	12	12	12	11	11	11	13	13	13	13	13	13	407321	398775	384405	403546	439777	478710
Pola1	>sp|P33609|DPOLA_MOUSE DNA polymerase alpha catalytic subunit OS=Mus musculus GN=Pola1 PE=1 SV=2	P33609	DNA polymerase alpha catalytic subunit	DPOLA_MOUSE	9	9	7	8	5	0	7	7	7	7	7	7	203186	213535	200768	250631	258170	270238
Prim2	>sp|P33610|PRI2_MOUSE DNA primase large subunit OS=Mus musculus GN=Prim2 PE=1 SV=1	P33610	DNA primase large subunit	PRI2_MOUSE	6	6	8	5	7	6	6	6	6	6	6	6	297475	333664	333149	210328	209543	239084
Pola2	>sp|P33611|DPOA2_MOUSE DNA polymerase alpha subunit B OS=Mus musculus GN=Pola2 PE=1 SV=2	P33611	DNA polymerase alpha subunit B	DPOA2_MOUSE	7	4	4	3	3	5	6	6	6	6	6	6	230345	249739	236153	188475	231858	319175
Ranbp1	>sp|P34022|RANG_MOUSE Ran-specific GTPase-activating protein OS=Mus musculus GN=Ranbp1 PE=1 SV=2	P34022	Ran-specific GTPase-activating protein	RANG_MOUSE	8	8	8	8	8	8	8	8	8	8	8	8	6.97448e+06	7658007	8615320	5454459	3.86755e+06	5.36773e+06
Ptk2	>sp|P34152|FAK1_MOUSE Focal adhesion kinase 1 OS=Mus musculus GN=Ptk2 PE=1 SV=3	P34152	Focal adhesion kinase 1	FAK1_MOUSE	3	3	5	8	10	5	5	5	5	5	5	5	132437	156024	150151	189059	192818	131752
Mif	>sp|P34884|MIF_MOUSE Macrophage migration inhibitory factor OS=Mus musculus GN=Mif PE=1 SV=2	P34884	Macrophage migration inhibitory factor	MIF_MOUSE	6	6	5	7	6	7	6	6	6	6	6	6	22204948	26743538	31185614	27538292	23854008	28350616
Usp4	>sp|P35123|UBP4_MOUSE Ubiquitin carboxyl-terminal hydrolase 4 OS=Mus musculus GN=Usp4 PE=1 SV=3	P35123	Ubiquitin carboxyl-terminal hydrolase 4	UBP4_MOUSE	19	16	17	19	24	20	16	16	16	16	16	16	758240	807045	757246	717867	659967	684518
Ptpn11	>sp|P35235|PTN11_MOUSE Tyrosine-protein phosphatase non-receptor type 11 OS=Mus musculus GN=Ptpn11 PE=1 SV=2	P35235	Tyrosine-protein phosphatase non-receptor type 11	PTN11_MOUSE	19	18	15	23	24	22	21	21	21	21	21	21	1.21391e+06	1168586	1140073	1.61659e+06	1803331	1.95825e+06
Rab3d	>sp|P35276|RAB3D_MOUSE Ras-related protein Rab-3D OS=Mus musculus GN=Rab3d PE=1 SV=1	P35276	Ras-related protein Rab-3D	RAB3D_MOUSE	3	2	2	3	3	2	1	1	1	1	1	1	4320.6	14361.3	3019.91	9674.2	9048.1	6840.68
Rab5c	>sp|P35278|RAB5C_MOUSE Ras-related protein Rab-5C OS=Mus musculus GN=Rab5c PE=1 SV=2	P35278	Ras-related protein Rab-5C	RAB5C_MOUSE	8	9	8	8	8	8	9	9	9	9	9	9	1.95789e+06	1.8647e+06	1.93312e+06	2.50556e+06	2.92148e+06	2.52866e+06
Rab6a	>sp|P35279|RAB6A_MOUSE Ras-related protein Rab-6A OS=Mus musculus GN=Rab6a PE=1 SV=4	P35279	Ras-related protein Rab-6A	RAB6A_MOUSE	6	6	6	7	7	4	6	6	6	6	6	6	1.09533e+06	1.00282e+06	1.05704e+06	971092	958694	735460
Rab21	>sp|P35282|RAB21_MOUSE Ras-related protein Rab-21 OS=Mus musculus GN=Rab21 PE=1 SV=4	P35282	Ras-related protein Rab-21	RAB21_MOUSE	8	7	7	7	8	8	8	8	8	8	8	8	820653	702352	747930	726787	719424	595247
Rab12	>sp|P35283|RAB12_MOUSE Ras-related protein Rab-12 OS=Mus musculus GN=Rab12 PE=1 SV=3	P35283	Ras-related protein Rab-12	RAB12_MOUSE	2	3	1	6	6	3	4	4	4	4	4	4	71424.1	75538.8	34227.3	59334.5	62125.4	74576.8
Rab23	>sp|P35288|RAB23_MOUSE Ras-related protein Rab-23 OS=Mus musculus GN=Rab23 PE=1 SV=2	P35288	Ras-related protein Rab-23	RAB23_MOUSE	5	4	5	8	5	5	5	5	5	5	5	5	239444	254330	263570	255321	248359	204401
Rab24	>sp|P35290|RAB24_MOUSE Ras-related protein Rab-24 OS=Mus musculus GN=Rab24 PE=1 SV=2	P35290	Ras-related protein Rab-24	RAB24_MOUSE	2	1	1	2	2	1	2	2	2	2	2	2	151375	450248	238898	155722	160037	201826
Rab18	>sp|P35293|RAB18_MOUSE Ras-related protein Rab-18 OS=Mus musculus GN=Rab18 PE=1 SV=2	P35293	Ras-related protein Rab-18	RAB18_MOUSE	11	11	11	11	11	11	11	11	11	11	11	11	3772111	3417736	3.56751e+06	3358620	3.49814e+06	3106923
Cd22	>sp|P35329|CD22_MOUSE B-cell receptor CD22 OS=Mus musculus GN=Cd22 PE=1 SV=1	P35329	B-cell receptor CD22	CD22_MOUSE	2	1	1	1	1	1	1	1	1	1	1	1	386432	405241	377828	253230	197055	240793
Grin1	>sp|P35438|NMDZ1_MOUSE Glutamate receptor ionotropic, NMDA 1 OS=Mus musculus GN=Grin1 PE=1 SV=1	P35438	Glutamate receptor ionotropic, NMDA 1	NMDZ1_MOUSE	1	1	1	0	1	3	1	1	1	1	1	1	11167.1	6869.66	9163.25	12974.2	25740.4	39359.3
Thbs1	>sp|P35441|TSP1_MOUSE Thrombospondin-1 OS=Mus musculus GN=Thbs1 PE=1 SV=1	P35441	Thrombospondin-1	TSP1_MOUSE	0	0	0	8	7	7	3	3	3	3	3	3	10367.9	33623.1	15452.1	60828.5	59439.2	62176.3
Plaur	>sp|P35456|UPAR_MOUSE Urokinase plasminogen activator surface receptor OS=Mus musculus GN=Plaur PE=1 SV=1	P35456	Urokinase plasminogen activator surface receptor	UPAR_MOUSE	2	3	2	2	2	2	2	2	2	2	2	2	44389.6	45336.2	55402.7	67149.5	58131.7	46495.8
Pdha1	>sp|P35486|ODPA_MOUSE Pyruvate dehydrogenase E1 component subunit alpha, somatic form, mitochondrial OS=Mus musculus GN=Pdha1 PE=1 SV=1	P35486	Pyruvate dehydrogenase E1 component subunit alpha, somatic form, mitochondrial	ODPA_MOUSE	25	26	24	25	25	24	24	24	24	24	24	24	6.7871e+06	6407198	6658281	5.95233e+06	6.21958e+06	6.86269e+06
Pdha2	>sp|P35487|ODPAT_MOUSE Pyruvate dehydrogenase E1 component subunit alpha, testis-specific form, mitochondrial OS=Mus musculus GN=Pdha2 PE=1 SV=1	P35487	Pyruvate dehydrogenase E1 component subunit alpha, testis-specific form, mitochondrial	ODPAT_MOUSE	2	2	2	2	2	2	2	2	2	2	2	2	426630	383378	368416	396810	452702	455152
Fbl	>sp|P35550|FBRL_MOUSE rRNA 2'-O-methyltransferase fibrillarin OS=Mus musculus GN=Fbl PE=1 SV=2	P35550	rRNA 2'-O-methyltransferase fibrillarin	FBRL_MOUSE	21	20	21	21	20	21	17	17	17	17	17	17	6006723	6582346	5.04212e+06	5.14596e+06	5.34552e+06	5019858
Canx	>sp|P35564|CALX_MOUSE Calnexin OS=Mus musculus GN=Canx PE=1 SV=1	P35564	Calnexin	CALX_MOUSE	37	38	38	38	42	40	42	42	42	42	42	42	27574568	25610484	26862000	26308262	25150056	20288164
Irs1	>sp|P35569|IRS1_MOUSE Insulin receptor substrate 1 OS=Mus musculus GN=Irs1 PE=1 SV=1	P35569	Insulin receptor substrate 1	IRS1_MOUSE	6	3	6	8	10	5	8	8	8	8	8	8	1.18266e+06	1.19297e+06	1.14863e+06	1.0173e+06	1.16201e+06	1.32611e+06
G6pc	>sp|P35576|G6PC_MOUSE Glucose-6-phosphatase OS=Mus musculus GN=G6pc PE=1 SV=2	P35576	Glucose-6-phosphatase	G6PC_MOUSE	1	1	1	1	1	1	1	1	1	1	1	1	77508.4	86764.1	83634.9	68827.7	46052.7	51053.1
Ap1m1	>sp|P35585|AP1M1_MOUSE AP-1 complex subunit mu-1 OS=Mus musculus GN=Ap1m1 PE=1 SV=3	P35585	AP-1 complex subunit mu-1	AP1M1_MOUSE	15	14	16	17	16	15	13	13	13	13	13	13	694420	597320	660432	854107	807721	622161
Rfc1	>sp|P35601|RFC1_MOUSE Replication factor C subunit 1 OS=Mus musculus GN=Rfc1 PE=1 SV=2	P35601	Replication factor C subunit 1	RFC1_MOUSE	6	8	5	7	7	4	7	7	7	7	7	7	97012.2	86258.5	83206.1	105238	91800.5	81396.8
Ddit3	>sp|P35639|DDIT3_MOUSE DNA damage-inducible transcript 3 protein OS=Mus musculus GN=Ddit3 PE=1 SV=1	P35639	DNA damage-inducible transcript 3 protein	DDIT3_MOUSE	1	1	1	0	0	0	1	1	1	1	1	1	14962.4	17112.9	18660.2	143.453	861.603	2570.3
Prdx1	>sp|P35700|PRDX1_MOUSE Peroxiredoxin-1 OS=Mus musculus GN=Prdx1 PE=1 SV=1	P35700	Peroxiredoxin-1	PRDX1_MOUSE	15	14	15	15	14	14	15	15	15	15	15	15	62512232	63402884	61266024	59890068	50336236	59217960
Cd81	>sp|P35762|CD81_MOUSE CD81 antigen OS=Mus musculus GN=Cd81 PE=1 SV=2	P35762	CD81 antigen	CD81_MOUSE	3	3	3	3	3	3	3	3	3	3	3	3	3.34752e+06	3.30383e+06	3.25001e+06	6.37403e+06	5869249	3.96957e+06
Ptpn1	>sp|P35821|PTN1_MOUSE Tyrosine-protein phosphatase non-receptor type 1 OS=Mus musculus GN=Ptpn1 PE=1 SV=2	P35821	Tyrosine-protein phosphatase non-receptor type 1	PTN1_MOUSE	10	9	9	8	11	8	10	10	10	10	10	10	343545	377193	368188	334907	347445	333257
Ptprk	>sp|P35822|PTPRK_MOUSE Receptor-type tyrosine-protein phosphatase kappa OS=Mus musculus GN=Ptprk PE=1 SV=1	P35822	Receptor-type tyrosine-protein phosphatase kappa	PTPRK_MOUSE	1	0	0	1	1	2	1	1	1	1	1	1	114711	120956	114157	160848	148256	177671
Ptpn12	>sp|P35831|PTN12_MOUSE Tyrosine-protein phosphatase non-receptor type 12 OS=Mus musculus GN=Ptpn12 PE=1 SV=3	P35831	Tyrosine-protein phosphatase non-receptor type 12	PTN12_MOUSE	11	10	9	12	9	6	11	11	11	11	11	11	143014	141670	136400	152571	146788	125577
Kdr	>sp|P35918|VGFR2_MOUSE Vascular endothelial growth factor receptor 2 OS=Mus musculus GN=Kdr PE=1 SV=1	P35918	Vascular endothelial growth factor receptor 2	VGFR2_MOUSE	1	1	1	1	1	1	1	1	1	1	1	1	1.33446e+06	1306836	1299566	992042	735573	668876
Fmr1	>sp|P35922|FMR1_MOUSE Synaptic functional regulator FMR1 OS=Mus musculus GN=Fmr1 PE=1 SV=1	P35922	Synaptic functional regulator FMR1	FMR1_MOUSE	20	18	16	19	20	20	16	16	16	16	16	16	1.24438e+06	1.32151e+06	1.21534e+06	1.13323e+06	1.14503e+06	993082
Rpl12	>sp|P35979|RL12_MOUSE 60S ribosomal protein L12 OS=Mus musculus GN=Rpl12 PE=1 SV=2	P35979	60S ribosomal protein L12	RL12_MOUSE	10	10	10	10	10	11	10	10	10	10	10	10	29305170	28413802	28385232	21897230	17760622	18228350
Rpl18	>sp|P35980|RL18_MOUSE 60S ribosomal protein L18 OS=Mus musculus GN=Rpl18 PE=1 SV=3	P35980	60S ribosomal protein L18	RL18_MOUSE	12	11	11	12	9	9	12	12	12	12	12	12	19466478	17242518	17762306	14130670	10941211	9293607
Sar1a	>sp|P36536|SAR1A_MOUSE GTP-binding protein SAR1a OS=Mus musculus GN=Sar1a PE=1 SV=1	P36536	GTP-binding protein SAR1a	SAR1A_MOUSE	6	6	5	6	6	5	6	6	6	6	6	6	1.84237e+06	1.7764e+06	1.82471e+06	1.48602e+06	1.36701e+06	1.29018e+06
Cpox	>sp|P36552|HEM6_MOUSE Oxygen-dependent coproporphyrinogen-III oxidase, mitochondrial OS=Mus musculus GN=Cpox PE=1 SV=2	P36552	Oxygen-dependent coproporphyrinogen-III oxidase, mitochondrial	HEM6_MOUSE	12	13	15	6	8	9	13	13	13	13	13	13	457248	472685	470848	235102	253630	295653
Gnl1	>sp|P36916|GNL1_MOUSE Guanine nucleotide-binding protein-like 1 OS=Mus musculus GN=Gnl1 PE=1 SV=4	P36916	Guanine nucleotide-binding protein-like 1	GNL1_MOUSE	18	15	14	16	17	15	18	18	18	18	18	18	2.03603e+06	1.9134e+06	2.02642e+06	1.73103e+06	1.62375e+06	1.63962e+06
Ppm1b	>sp|P36993|PPM1B_MOUSE Protein phosphatase 1B OS=Mus musculus GN=Ppm1b PE=1 SV=1	P36993	Protein phosphatase 1B	PPM1B_MOUSE	8	9	9	8	10	11	10	10	10	10	10	10	443686	480941	517976	468010	416269	562018
Por	>sp|P37040|NCPR_MOUSE NADPH--cytochrome P450 reductase OS=Mus musculus GN=Por PE=1 SV=2	P37040	NADPH--cytochrome P450 reductase	NCPR_MOUSE	32	29	31	34	33	32	32	32	32	32	32	32	5069249	4.85304e+06	4.84101e+06	5.46191e+06	5.34112e+06	5228785
Fbln2	>sp|P37889|FBLN2_MOUSE Fibulin-2 OS=Mus musculus GN=Fbln2 PE=1 SV=2	P37889	Fibulin-2	FBLN2_MOUSE	9	6	9	0	0	0	7	7	7	7	7	7	71529.5	72636.1	79916.7	29096.1	51668.8	54182.4
Lig1	>sp|P37913|DNLI1_MOUSE DNA ligase 1 OS=Mus musculus GN=Lig1 PE=1 SV=2	P37913	DNA ligase 1	DNLI1_MOUSE	16	11	11	10	9	11	11	11	11	11	11	11	340403	363366	359560	212845	214559	201184
Hmgcl	>sp|P38060|HMGCL_MOUSE Hydroxymethylglutaryl-CoA lyase, mitochondrial OS=Mus musculus GN=Hmgcl PE=1 SV=2	P38060	Hydroxymethylglutaryl-CoA lyase, mitochondrial	HMGCL_MOUSE	10	8	10	9	9	10	10	10	10	10	10	10	780651	870654	794522	964497	1.06913e+06	1317851
Ttl	>sp|P38585|TTL_MOUSE Tubulin--tyrosine ligase OS=Mus musculus GN=Ttl PE=1 SV=2	P38585	Tubulin--tyrosine ligase	TTL_MOUSE	1	2	1	4	2	3	2	2	2	2	2	2	19327.3	18471.4	19284.6	39531.4	45701.6	37675.4
Hspa9	>sp|P38647|GRP75_MOUSE Stress-70 protein, mitochondrial OS=Mus musculus GN=Hspa9 PE=1 SV=3	P38647	Stress-70 protein, mitochondrial	GRP75_MOUSE	41	40	41	40	40	41	41	41	41	41	41	41	72348128	72543232	78814136	55327796	60043128	69284016
Dnm1	>sp|P39053|DYN1_MOUSE Dynamin-1 OS=Mus musculus GN=Dnm1 PE=1 SV=2	P39053	Dynamin-1	DYN1_MOUSE	12	12	9	17	19	20	16	16	16	16	16	16	889611	848084	855594	1.03339e+06	1.02756e+06	1.15784e+06
Dnm2	>sp|P39054|DYN2_MOUSE Dynamin-2 OS=Mus musculus GN=Dnm2 PE=1 SV=2	P39054	Dynamin-2	DYN2_MOUSE	36	35	29	36	39	40	22	22	22	22	22	22	1.82241e+06	1.89109e+06	1746016	2.0854e+06	2.14514e+06	2.09162e+06
Col18a1	>sp|P39061|COIA1_MOUSE Collagen alpha-1(XVIII) chain OS=Mus musculus GN=Col18a1 PE=1 SV=4	P39061	Collagen alpha-1(XVIII) chain	COIA1_MOUSE	1	1	1	1	1	1	1	1	1	1	1	1	286998	386368	316617	301573	239267	205629
Man1a2	>sp|P39098|MA1A2_MOUSE Mannosyl-oligosaccharide 1,2-alpha-mannosidase IB OS=Mus musculus GN=Man1a2 PE=1 SV=1	P39098	Mannosyl-oligosaccharide 1,2-alpha-mannosidase IB	MA1A2_MOUSE	5	2	4	5	4	2	4	4	4	4	4	4	67843.7	72737.7	60737.7	74066.6	81303.8	57774.7
Traf2	>sp|P39429|TRAF2_MOUSE TNF receptor-associated factor 2 OS=Mus musculus GN=Traf2 PE=1 SV=1	P39429	TNF receptor-associated factor 2	TRAF2_MOUSE	2	2	3	4	4	4	4	4	4	4	4	4	96724.5	97680.1	92864.6	111409	108347	100690
Tjp1	>sp|P39447|ZO1_MOUSE Tight junction protein ZO-1 OS=Mus musculus GN=Tjp1 PE=1 SV=2	P39447	Tight junction protein ZO-1	ZO1_MOUSE	51	45	41	55	53	58	50	50	50	50	50	50	2.30957e+06	2232398	2.33563e+06	2.53642e+06	2.63284e+06	3080459
Fyn	>sp|P39688|FYN_MOUSE Tyrosine-protein kinase Fyn OS=Mus musculus GN=Fyn PE=1 SV=4	P39688	Tyrosine-protein kinase Fyn	FYN_MOUSE	2	1	1	1	4	2	1	1	1	1	1	1	43102.5	38612.2	41852	49804.2	63095.2	73721.2
Cdkn1a	>sp|P39689|CDN1A_MOUSE Cyclin-dependent kinase inhibitor 1 OS=Mus musculus GN=Cdkn1a PE=1 SV=4	P39689	Cyclin-dependent kinase inhibitor 1	CDN1A_MOUSE	0	0	0	1	1	1	1	1	1	1	1	1	4216.1	60624.5	8689.99	70250.5	61249.6	40801.5
Fen1	>sp|P39749|FEN1_MOUSE Flap endonuclease 1 OS=Mus musculus GN=Fen1 PE=1 SV=1	P39749	Flap endonuclease 1	FEN1_MOUSE	13	12	13	11	12	13	13	13	13	13	13	13	879518	971604	928105	763693	904704	765715
Cap1	>sp|P40124|CAP1_MOUSE Adenylyl cyclase-associated protein 1 OS=Mus musculus GN=Cap1 PE=1 SV=4	P40124	Adenylyl cyclase-associated protein 1	CAP1_MOUSE	24	26	23	27	28	29	30	30	30	30	30	30	11544003	12718885	11303747	11605620	11485037	13208826
Tkt	>sp|P40142|TKT_MOUSE Transketolase OS=Mus musculus GN=Tkt PE=1 SV=1	P40142	Transketolase	TKT_MOUSE	35	34	36	35	36	35	34	34	34	34	34	34	43003848	48437776	42999144	47955072	52933828	56577756
Chd1	>sp|P40201|CHD1_MOUSE Chromodomain-helicase-DNA-binding protein 1 OS=Mus musculus GN=Chd1 PE=1 SV=3	P40201	Chromodomain-helicase-DNA-binding protein 1	CHD1_MOUSE	6	3	3	4	3	1	1	1	1	1	1	1	14954.8	17621.9	14040	19930.9	18575.4	15703.9
Cxcl12	>sp|P40224|SDF1_MOUSE Stromal cell-derived factor 1 OS=Mus musculus GN=Cxcl12 PE=2 SV=2	P40224	Stromal cell-derived factor 1	SDF1_MOUSE	0	0	0	1	1	1	1	1	1	1	1	1	26281.4	23005.1	24357.6	16010.5	17723.4	14784
Cd82	>sp|P40237|CD82_MOUSE CD82 antigen OS=Mus musculus GN=Cd82 PE=1 SV=1	P40237	CD82 antigen	CD82_MOUSE	1	1	1	2	3	1	2	2	2	2	2	2	33390.1	27609.5	35595.8	67928.7	71436	56744.8
Cd9	>sp|P40240|CD9_MOUSE CD9 antigen OS=Mus musculus GN=Cd9 PE=1 SV=2	P40240	CD9 antigen	CD9_MOUSE	3	3	3	3	4	5	3	3	3	3	3	3	386025	344191	322600	662080	490564	283283
Vps26a	>sp|P40336|VP26A_MOUSE Vacuolar protein sorting-associated protein 26A OS=Mus musculus GN=Vps26a PE=1 SV=1	P40336	Vacuolar protein sorting-associated protein 26A	VP26A_MOUSE	12	8	9	13	12	14	13	13	13	13	13	13	849485	808040	818558	1.24106e+06	964322	960854
Vhl	>sp|P40338|VHL_MOUSE Von Hippel-Lindau disease tumor suppressor OS=Mus musculus GN=Vhl PE=1 SV=1	P40338	Von Hippel-Lindau disease tumor suppressor	VHL_MOUSE	1	2	2	2	2	2	2	2	2	2	2	2	40190.7	41483.1	45425	53075.4	57813.6	77559.4
Tfam	>sp|P40630|TFAM_MOUSE Transcription factor A, mitochondrial OS=Mus musculus GN=Tfam PE=1 SV=2	P40630	Transcription factor A, mitochondrial	TFAM_MOUSE	9	8	8	8	7	9	9	9	9	9	9	9	514691	539247	563946	432242	506690	644921
Ighmbp2	>sp|P40694|SMBP2_MOUSE DNA-binding protein SMUBP-2 OS=Mus musculus GN=Ighmbp2 PE=1 SV=1	P40694	DNA-binding protein SMUBP-2	SMBP2_MOUSE	1	0	2	2	1	0	2	2	2	2	2	2	90287.7	9392.96	108949	17461.2	58500.2	12342.4
Syt4	>sp|P40749|SYT4_MOUSE Synaptotagmin-4 OS=Mus musculus GN=Syt4 PE=1 SV=2	P40749	Synaptotagmin-4	SYT4_MOUSE	1	1	1	1	1	1	1	1	1	1	1	1	70238.5	78725.6	75486.7	43896.7	39623.1	37229.4
Inmt	>sp|P40936|INMT_MOUSE Indolethylamine N-methyltransferase OS=Mus musculus GN=Inmt PE=1 SV=1	P40936	Indolethylamine N-methyltransferase	INMT_MOUSE	1	0	0	1	1	1	1	1	1	1	1	1	100104	91808.6	104292	73289.6	91369.5	92592
Rpl28	>sp|P41105|RL28_MOUSE 60S ribosomal protein L28 OS=Mus musculus GN=Rpl28 PE=1 SV=2	P41105	60S ribosomal protein L28	RL28_MOUSE	11	11	9	11	8	9	11	11	11	11	11	11	5.12901e+06	4860233	5.20497e+06	3969510	3.90793e+06	3.52013e+06
Acsl1	>sp|P41216|ACSL1_MOUSE Long-chain-fatty-acid--CoA ligase 1 OS=Mus musculus GN=Acsl1 PE=1 SV=2	P41216	Long-chain-fatty-acid--CoA ligase 1	ACSL1_MOUSE	7	7	7	13	13	10	9	9	9	9	9	9	209248	192512	188664	356168	286592	224069
Kdm5c	>sp|P41230|KDM5C_MOUSE Lysine-specific demethylase 5C OS=Mus musculus GN=Kdm5c PE=1 SV=4	P41230	Lysine-specific demethylase 5C	KDM5C_MOUSE	1	3	1	2	2	2	1	1	1	1	1	1	19382	5515.88	4361.47	10360.1	9888.32	8530.58
Abca1	>sp|P41233|ABCA1_MOUSE ATP-binding cassette sub-family A member 1 OS=Mus musculus GN=Abca1 PE=1 SV=4	P41233	ATP-binding cassette sub-family A member 1	ABCA1_MOUSE	1	1	1	1	0	1	1	1	1	1	1	1	153623	161806	151682	125778	98628.9	113604
Abca2	>sp|P41234|ABCA2_MOUSE ATP-binding cassette sub-family A member 2 OS=Mus musculus GN=Abca2 PE=1 SV=4	P41234	ATP-binding cassette sub-family A member 2	ABCA2_MOUSE	0	0	1	1	2	2	2	2	2	2	2	2	192530	189458	220169	262750	404399	557735
Csk	>sp|P41241|CSK_MOUSE Tyrosine-protein kinase CSK OS=Mus musculus GN=Csk PE=1 SV=2	P41241	Tyrosine-protein kinase CSK	CSK_MOUSE	5	4	5	4	9	4	4	4	4	4	4	4	111134	113749	98551.8	109796	122815	127295
Tnfsf9	>sp|P41274|TNFL9_MOUSE Tumor necrosis factor ligand superfamily member 9 OS=Mus musculus GN=Tnfsf9 PE=3 SV=1	P41274	Tumor necrosis factor ligand superfamily member 9	TNFL9_MOUSE	0	1	0	1	1	1	1	1	1	1	1	1	71231.5	71079.1	79328.6	68740.8	77886.3	80400
Mbl2	>sp|P41317|MBL2_MOUSE Mannose-binding protein C OS=Mus musculus GN=Mbl2 PE=1 SV=2	P41317	Mannose-binding protein C	MBL2_MOUSE	1	1	1	1	1	1	1	1	1	1	1	1	45084.9	41676.9	31167.3	45885.1	63415.9	67425.9
Cd63	>sp|P41731|CD63_MOUSE CD63 antigen OS=Mus musculus GN=Cd63 PE=1 SV=2	P41731	CD63 antigen	CD63_MOUSE	3	3	3	3	2	2	3	3	3	3	3	3	5139488	4.27049e+06	4270469	4.79159e+06	3.87725e+06	2.6193e+06
Pbx1	>sp|P41778|PBX1_MOUSE Pre-B-cell leukemia transcription factor 1 OS=Mus musculus GN=Pbx1 PE=1 SV=2	P41778	Pre-B-cell leukemia transcription factor 1	PBX1_MOUSE	2	2	3	2	2	2	3	3	3	3	3	3	182283	202045	181400	66642.2	168067	159535
Eci1	>sp|P42125|ECI1_MOUSE Enoyl-CoA delta isomerase 1, mitochondrial OS=Mus musculus GN=Eci1 PE=1 SV=2	P42125	Enoyl-CoA delta isomerase 1, mitochondrial	ECI1_MOUSE	12	12	11	15	15	12	15	15	15	15	15	15	2.48812e+06	2.6025e+06	2465937	2.71745e+06	2.67404e+06	2837971
Foxk1	>sp|P42128|FOXK1_MOUSE Forkhead box protein K1 OS=Mus musculus GN=Foxk1 PE=1 SV=2	P42128	Forkhead box protein K1	FOXK1_MOUSE	10	8	4	6	7	6	8	8	8	8	8	8	310101	291456	322372	224987	212184	223404
2002-09-01	>sp|P42208|SEPT2_MOUSE Septin-2 OS=Mus musculus GN=Sept2 PE=1 SV=2	P42208	Septin-2	SEPT2_MOUSE	17	18	19	18	19	18	19	19	19	19	19	19	10038672	10943199	10176507	10609161	11415199	12394891
Stat1	>sp|P42225|STAT1_MOUSE Signal transducer and activator of transcription 1 OS=Mus musculus GN=Stat1 PE=1 SV=1	P42225	Signal transducer and activator of transcription 1	STAT1_MOUSE	17	14	16	19	23	17	20	20	20	20	20	20	1498405	1430337	1.44016e+06	2.44721e+06	2301787	1.83238e+06
Stat3	>sp|P42227|STAT3_MOUSE Signal transducer and activator of transcription 3 OS=Mus musculus GN=Stat3 PE=1 SV=2	P42227	Signal transducer and activator of transcription 3	STAT3_MOUSE	24	20	22	27	30	23	27	27	27	27	27	27	1738110	1.68267e+06	1.6833e+06	2543416	2.55978e+06	1.93833e+06
Stat5b	>sp|P42232|STA5B_MOUSE Signal transducer and activator of transcription 5B OS=Mus musculus GN=Stat5b PE=1 SV=1	P42232	Signal transducer and activator of transcription 5B	STA5B_MOUSE	4	4	6	9	11	8	4	4	4	4	4	4	160307	222081	211042	206320	125002	243496
Pik3ca	>sp|P42337|PK3CA_MOUSE Phosphatidylinositol 4,5-bisphosphate 3-kinase catalytic subunit alpha isoform OS=Mus musculus GN=Pik3ca PE=1 SV=2	P42337	Phosphatidylinositol 4,5-bisphosphate 3-kinase catalytic subunit alpha isoform	PK3CA_MOUSE	1	0	0	1	0	0	1	1	1	1	1	1	16239.2	16080.3	16387.8	10963.7	7666.41	7128.66
Eps15	>sp|P42567|EPS15_MOUSE Epidermal growth factor receptor substrate 15 OS=Mus musculus GN=Eps15 PE=1 SV=1	P42567	Epidermal growth factor receptor substrate 15	EPS15_MOUSE	17	15	18	15	19	15	17	17	17	17	17	17	666757	684875	747606	713046	736170	765666
Pura	>sp|P42669|PURA_MOUSE Transcriptional activator protein Pur-alpha OS=Mus musculus GN=Pura PE=1 SV=1	P42669	Transcriptional activator protein Pur-alpha	PURA_MOUSE	9	9	9	11	10	10	8	8	8	8	8	8	576900	584565	565466	401890	417981	464118
Htt	>sp|P42859|HD_MOUSE Huntingtin OS=Mus musculus GN=Htt PE=1 SV=2	P42859	Huntingtin	HD_MOUSE	8	6	5	11	7	6	7	7	7	7	7	7	1.55763e+06	1.55192e+06	1.43564e+06	1.31444e+06	1.29657e+06	1.53836e+06
Cct8	>sp|P42932|TCPQ_MOUSE T-complex protein 1 subunit theta OS=Mus musculus GN=Cct8 PE=1 SV=3	P42932	T-complex protein 1 subunit theta	TCPQ_MOUSE	38	37	37	36	37	36	37	37	37	37	37	37	27428794	28156002	27494994	17749192	20973496	21660688
Slc1a2	>sp|P43006|EAA2_MOUSE Excitatory amino acid transporter 2 OS=Mus musculus GN=Slc1a2 PE=1 SV=1	P43006	Excitatory amino acid transporter 2	EAA2_MOUSE	0	0	0	1	1	1	1	1	1	1	1	1	8722.67	12522.5	8593.16	20378.2	21886.5	22689.7
Cox6a1	>sp|P43024|CX6A1_MOUSE Cytochrome c oxidase subunit 6A1, mitochondrial OS=Mus musculus GN=Cox6a1 PE=1 SV=2	P43024	Cytochrome c oxidase subunit 6A1, mitochondrial	CX6A1_MOUSE	3	3	3	3	1	2	3	3	3	3	3	3	158186	162531	211718	206491	140667	191720
Msh2	>sp|P43247|MSH2_MOUSE DNA mismatch repair protein Msh2 OS=Mus musculus GN=Msh2 PE=1 SV=1	P43247	DNA mismatch repair protein Msh2	MSH2_MOUSE	32	30	28	31	34	31	33	33	33	33	33	33	1.94234e+06	1.92456e+06	1.93148e+06	1.8746e+06	2.04292e+06	2.01591e+06
Hist1h1e	>sp|P43274|H14_MOUSE Histone H1.4 OS=Mus musculus GN=Hist1h1e PE=1 SV=2	P43274	Histone H1.4	H14_MOUSE	3	3	3	3	2	2	3	3	3	3	3	3	14143395	12564344	12804853	10902036	9905292	6.77048e+06
Hist1h1b	>sp|P43276|H15_MOUSE Histone H1.5 OS=Mus musculus GN=Hist1h1b PE=1 SV=2	P43276	Histone H1.5	H15_MOUSE	7	6	7	6	6	5	6	6	6	6	6	6	23207916	20344514	21072258	20026186	19512820	14672476
Hist1h1d	>sp|P43277|H13_MOUSE Histone H1.3 OS=Mus musculus GN=Hist1h1d PE=1 SV=2	P43277	Histone H1.3	H13_MOUSE	9	10	10	9	10	9	1	1	1	1	1	1	679318	635081	668646	645416	653142	566866
Dck	>sp|P43346|DCK_MOUSE Deoxycytidine kinase OS=Mus musculus GN=Dck PE=1 SV=1	P43346	Deoxycytidine kinase	DCK_MOUSE	3	2	2	3	1	1	3	3	3	3	3	3	113815	99858.1	116641	55458.7	49955.7	50655.5
Zap70	>sp|P43404|ZAP70_MOUSE Tyrosine-protein kinase ZAP-70 OS=Mus musculus GN=Zap70 PE=1 SV=3	P43404	Tyrosine-protein kinase ZAP-70	ZAP70_MOUSE	1	0	2	0	1	2	0	0	0	0	0	0	n. def.	n. def.	n. def.	n. def.	n. def.	n. def.
Itgav	>sp|P43406|ITAV_MOUSE Integrin alpha-V OS=Mus musculus GN=Itgav PE=1 SV=2	P43406	Integrin alpha-V	ITAV_MOUSE	32	32	32	37	38	32	36	36	36	36	36	36	2.09953e+06	2038389	2109495	2.97099e+06	3214760	3.01948e+06
Plin2	>sp|P43883|PLIN2_MOUSE Perilipin-2 OS=Mus musculus GN=Plin2 PE=1 SV=2	P43883	Perilipin-2	PLIN2_MOUSE	4	5	3	1	2	1	3	3	3	3	3	3	186222	171442	204362	57621.8	96564.8	83743.1
Akr1b1	>sp|P45376|ALDR_MOUSE Aldose reductase OS=Mus musculus GN=Akr1b1 PE=1 SV=3	P45376	Aldose reductase	ALDR_MOUSE	18	17	18	19	21	23	20	20	20	20	20	20	11480800	14109370	10933535	8252648	8528787	10358486
Akr1b8	>sp|P45377|ALD2_MOUSE Aldose reductase-related protein 2 OS=Mus musculus GN=Akr1b8 PE=1 SV=2	P45377	Aldose reductase-related protein 2	ALD2_MOUSE	10	11	10	10	11	11	11	11	11	11	11	11	1.08539e+06	1.17324e+06	1.16264e+06	967872	1.0896e+06	1098992
Crebbp	>sp|P45481|CBP_MOUSE CREB-binding protein OS=Mus musculus GN=Crebbp PE=1 SV=3	P45481	CREB-binding protein	CBP_MOUSE	5	4	3	5	7	6	3	3	3	3	3	3	36471.7	36434.2	30487.3	43240	41873.7	26577
Cfl2	>sp|P45591|COF2_MOUSE Cofilin-2 OS=Mus musculus GN=Cfl2 PE=1 SV=1	P45591	Cofilin-2	COF2_MOUSE	8	8	8	7	8	8	8	8	8	8	8	8	1.31356e+06	1.36471e+06	1.45704e+06	1.17609e+06	1.04383e+06	1.08049e+06
Fkbp2	>sp|P45878|FKBP2_MOUSE Peptidyl-prolyl cis-trans isomerase FKBP2 OS=Mus musculus GN=Fkbp2 PE=1 SV=1	P45878	Peptidyl-prolyl cis-trans isomerase FKBP2	FKBP2_MOUSE	9	8	9	8	9	9	9	9	9	9	9	9	2207354	2114393	2222933	2.81031e+06	2775672	3.12489e+06
Acadm	>sp|P45952|ACADM_MOUSE Medium-chain specific acyl-CoA dehydrogenase, mitochondrial OS=Mus musculus GN=Acadm PE=1 SV=1	P45952	Medium-chain specific acyl-CoA dehydrogenase, mitochondrial	ACADM_MOUSE	20	21	20	22	21	21	22	22	22	22	22	22	6.51935e+06	7288508	6.34466e+06	11795674	12854487	14073048
Rangap1	>sp|P46061|RAGP1_MOUSE Ran GTPase-activating protein 1 OS=Mus musculus GN=Rangap1 PE=1 SV=2	P46061	Ran GTPase-activating protein 1	RAGP1_MOUSE	26	26	26	28	32	33	29	29	29	29	29	29	1.25728e+06	1.30664e+06	1359161	1.48238e+06	1.51837e+06	1.81186e+06
Sipa1	>sp|P46062|SIPA1_MOUSE Signal-induced proliferation-associated protein 1 OS=Mus musculus GN=Sipa1 PE=1 SV=2	P46062	Signal-induced proliferation-associated protein 1	SIPA1_MOUSE	5	3	0	6	2	2	4	4	4	4	4	4	14051.4	42982.7	15192.6	20171.9	19347	16820.7
Cdkn1b	>sp|P46414|CDN1B_MOUSE Cyclin-dependent kinase inhibitor 1B OS=Mus musculus GN=Cdkn1b PE=1 SV=2	P46414	Cyclin-dependent kinase inhibitor 1B	CDN1B_MOUSE	4	3	4	2	3	4	4	4	4	4	4	4	196368	203650	217592	166439	165962	255610
Nsf	>sp|P46460|NSF_MOUSE Vesicle-fusing ATPase OS=Mus musculus GN=Nsf PE=1 SV=2	P46460	Vesicle-fusing ATPase	NSF_MOUSE	36	35	36	35	34	32	37	37	37	37	37	37	3.25768e+06	4.12248e+06	3196870	3.54147e+06	2.65125e+06	2.97021e+06
Vps4b	>sp|P46467|VPS4B_MOUSE Vacuolar protein sorting-associated protein 4B OS=Mus musculus GN=Vps4b PE=1 SV=2	P46467	Vacuolar protein sorting-associated protein 4B	VPS4B_MOUSE	11	10	10	9	11	9	10	10	10	10	10	10	504113	544354	472808	417096	385264	432042
Psmc2	>sp|P46471|PRS7_MOUSE 26S protease regulatory subunit 7 OS=Mus musculus GN=Psmc2 PE=1 SV=5	P46471	26S protease regulatory subunit 7	PRS7_MOUSE	33	31	32	31	30	29	32	32	32	32	32	32	10521359	10893526	10736808	7994230	7.83356e+06	8566568
Rab11b	>sp|P46638|RB11B_MOUSE Ras-related protein Rab-11B OS=Mus musculus GN=Rab11b PE=1 SV=3	P46638	Ras-related protein Rab-11B	RB11B_MOUSE	13	11	12	12	13	14	2	2	2	2	2	2	263021	258486	248659	331034	346602	324114
Ina	>sp|P46660|AINX_MOUSE Alpha-internexin OS=Mus musculus GN=Ina PE=1 SV=3	P46660	Alpha-internexin	AINX_MOUSE	1	0	1	0	1	0	1	1	1	1	1	1	71534.5	72101.1	42521.4	76631.6	33108.6	44979.1
Nf2	>sp|P46662|MERL_MOUSE Merlin OS=Mus musculus GN=Nf2 PE=1 SV=2	P46662	Merlin	MERL_MOUSE	6	3	3	4	4	3	4	4	4	4	4	4	165445	196308	192031	180044	210989	223123
Adss	>sp|P46664|PURA2_MOUSE Adenylosuccinate synthetase isozyme 2 OS=Mus musculus GN=Adss PE=1 SV=2	P46664	Adenylosuccinate synthetase isozyme 2	PURA2_MOUSE	16	17	18	19	18	17	17	17	17	17	17	17	3.61767e+06	3.72423e+06	3990765	3.2255e+06	3204055	3.76668e+06
Pdcd2	>sp|P46718|PDCD2_MOUSE Programmed cell death protein 2 OS=Mus musculus GN=Pdcd2 PE=2 SV=2	P46718	Programmed cell death protein 2	PDCD2_MOUSE	3	1	1	1	1	1	1	1	1	1	1	1	28884	28621.6	31838.4	23010.7	24189.3	25536.1
Myo1b	>sp|P46735|MYO1B_MOUSE Unconventional myosin-Ib OS=Mus musculus GN=Myo1b PE=1 SV=3	P46735	Unconventional myosin-Ib	MYO1B_MOUSE	10	10	10	13	10	6	12	12	12	12	12	12	538012	551244	581253	603499	687505	562986
Brcc3	>sp|P46737|BRCC3_MOUSE Lys-63-specific deubiquitinase BRCC36 OS=Mus musculus GN=Brcc3 PE=1 SV=1	P46737	Lys-63-specific deubiquitinase BRCC36	BRCC3_MOUSE	5	5	6	7	6	4	6	6	6	6	6	6	173127	189316	183177	212949	230859	242756
Nedd4	>sp|P46935|NEDD4_MOUSE E3 ubiquitin-protein ligase NEDD4 OS=Mus musculus GN=Nedd4 PE=1 SV=3	P46935	E3 ubiquitin-protein ligase NEDD4	NEDD4_MOUSE	36	35	35	39	39	39	34	34	34	34	34	34	5306612	5179347	5.16286e+06	6.89781e+06	6.47419e+06	6.00371e+06
Yap1	>sp|P46938|YAP1_MOUSE Transcriptional coactivator YAP1 OS=Mus musculus GN=Yap1 PE=1 SV=2	P46938	Transcriptional coactivator YAP1	YAP1_MOUSE	11	10	10	10	7	10	11	11	11	11	11	11	416430	456645	467424	412934	354582	600526
Stt3a	>sp|P46978|STT3A_MOUSE Dolichyl-diphosphooligosaccharide--protein glycosyltransferase subunit STT3A OS=Mus musculus GN=Stt3a PE=1 SV=1	P46978	Dolichyl-diphosphooligosaccharide--protein glycosyltransferase subunit STT3A	STT3A_MOUSE	18	19	17	17	18	15	17	17	17	17	17	17	2.83676e+06	2.57455e+06	2576052	2.14759e+06	2.04318e+06	1.45602e+06
Cryz	>sp|P47199|QOR_MOUSE Quinone oxidoreductase OS=Mus musculus GN=Cryz PE=1 SV=1	P47199	Quinone oxidoreductase	QOR_MOUSE	15	14	14	13	13	15	15	15	15	15	15	15	1.47341e+06	1.54591e+06	1.55176e+06	1.31469e+06	1.30814e+06	1.49798e+06
Tes	>sp|P47226|TES_MOUSE Testin OS=Mus musculus GN=Tes PE=1 SV=1	P47226	Testin	TES_MOUSE	13	12	12	13	11	13	13	13	13	13	13	13	1.19087e+06	1.18432e+06	1.16463e+06	1.05223e+06	1.12325e+06	1.26004e+06
Pla2g4a	>sp|P47713|PA24A_MOUSE Cytosolic phospholipase A2 OS=Mus musculus GN=Pla2g4a PE=1 SV=1	P47713	Cytosolic phospholipase A2	PA24A_MOUSE	14	13	15	17	16	14	16	16	16	16	16	16	448420	442767	472475	541699	538271	468230
Aldh2	>sp|P47738|ALDH2_MOUSE Aldehyde dehydrogenase, mitochondrial OS=Mus musculus GN=Aldh2 PE=1 SV=1	P47738	Aldehyde dehydrogenase, mitochondrial	ALDH2_MOUSE	27	27	26	29	28	28	26	26	26	26	26	26	16599114	18037030	16890682	24974902	25597490	29608902
Aldh3a1	>sp|P47739|AL3A1_MOUSE Aldehyde dehydrogenase, dimeric NADP-preferring OS=Mus musculus GN=Aldh3a1 PE=1 SV=2	P47739	Aldehyde dehydrogenase, dimeric NADP-preferring	AL3A1_MOUSE	1	2	1	14	12	13	12	12	12	12	12	12	395459	548061	487884	586503	516938	725884
Aldh3a2	>sp|P47740|AL3A2_MOUSE Fatty aldehyde dehydrogenase OS=Mus musculus GN=Aldh3a2 PE=1 SV=2	P47740	Fatty aldehyde dehydrogenase	AL3A2_MOUSE	10	11	11	17	15	13	11	11	11	11	11	11	648476	559985	560697	1.06884e+06	1.02534e+06	841178
Capza1	>sp|P47753|CAZA1_MOUSE F-actin-capping protein subunit alpha-1 OS=Mus musculus GN=Capza1 PE=1 SV=4	P47753	F-actin-capping protein subunit alpha-1	CAZA1_MOUSE	16	16	15	17	17	17	10	10	10	10	10	10	4.46451e+06	4893814	4960571	4931170	4.80257e+06	5.67787e+06
Capza2	>sp|P47754|CAZA2_MOUSE F-actin-capping protein subunit alpha-2 OS=Mus musculus GN=Capza2 PE=1 SV=3	P47754	F-actin-capping protein subunit alpha-2	CAZA2_MOUSE	11	11	11	11	11	11	11	11	11	11	11	11	4932137	5.43218e+06	5.30765e+06	4627321	4562317	5410326
Capzb	>sp|P47757|CAPZB_MOUSE F-actin-capping protein subunit beta OS=Mus musculus GN=Capzb PE=1 SV=3	P47757	F-actin-capping protein subunit beta	CAPZB_MOUSE	13	13	12	12	13	13	13	13	13	13	13	13	6.02208e+06	6.46583e+06	6323594	5771693	6448388	7515981
Srprb	>sp|P47758|SRPRB_MOUSE Signal recognition particle receptor subunit beta OS=Mus musculus GN=Srprb PE=1 SV=1	P47758	Signal recognition particle receptor subunit beta	SRPRB_MOUSE	14	14	13	12	14	13	14	14	14	14	14	14	1.18871e+06	1.08661e+06	1.10713e+06	928391	930445	716760
Gsr	>sp|P47791|GSHR_MOUSE Glutathione reductase, mitochondrial OS=Mus musculus GN=Gsr PE=1 SV=3	P47791	Glutathione reductase, mitochondrial	GSHR_MOUSE	15	16	16	17	17	16	17	17	17	17	17	17	2.84797e+06	3.01483e+06	2.91576e+06	2.09151e+06	2.14334e+06	2.21863e+06
Mtx1	>sp|P47802|MTX1_MOUSE Metaxin-1 OS=Mus musculus GN=Mtx1 PE=1 SV=1	P47802	Metaxin-1	MTX1_MOUSE	10	10	8	8	10	8	9	9	9	9	9	9	745454	724504	721801	476975	618320	1.01677e+06
Map2k4	>sp|P47809|MP2K4_MOUSE Dual specificity mitogen-activated protein kinase kinase 4 OS=Mus musculus GN=Map2k4 PE=1 SV=2	P47809	Dual specificity mitogen-activated protein kinase kinase 4	MP2K4_MOUSE	9	8	8	7	8	9	7	7	7	7	7	7	269932	330389	286116	292195	336720	373723
Mapk14	>sp|P47811|MK14_MOUSE Mitogen-activated protein kinase 14 OS=Mus musculus GN=Mapk14 PE=1 SV=3	P47811	Mitogen-activated protein kinase 14	MK14_MOUSE	2	4	5	7	7	6	7	7	7	7	7	7	119392	144065	99051.9	166460	172277	215424
Gfpt1	>sp|P47856|GFPT1_MOUSE Glutamine--fructose-6-phosphate aminotransferase [isomerizing] 1 OS=Mus musculus GN=Gfpt1 PE=1 SV=3	P47856	Glutamine--fructose-6-phosphate aminotransferase [isomerizing] 1	GFPT1_MOUSE	32	32	27	23	21	19	21	21	21	21	21	21	2.33906e+06	2.18713e+06	2.30716e+06	1117694	1.06096e+06	899738
Pfkm	>sp|P47857|PFKAM_MOUSE ATP-dependent 6-phosphofructokinase, muscle type OS=Mus musculus GN=Pfkm PE=1 SV=3	P47857	ATP-dependent 6-phosphofructokinase, muscle type	PFKAM_MOUSE	29	28	26	29	30	29	25	25	25	25	25	25	3.461e+06	3.93852e+06	3881739	4.46824e+06	4395900	3845318
Scg3	>sp|P47867|SCG3_MOUSE Secretogranin-3 OS=Mus musculus GN=Scg3 PE=1 SV=1	P47867	Secretogranin-3	SCG3_MOUSE	0	0	0	1	1	0	1	1	1	1	1	1	26286.5	27115	13619	11525.5	10099.6	55583.4
Igfbp4	>sp|P47879|IBP4_MOUSE Insulin-like growth factor-binding protein 4 OS=Mus musculus GN=Igfbp4 PE=1 SV=2	P47879	Insulin-like growth factor-binding protein 4	IBP4_MOUSE	2	2	1	2	2	2	2	2	2	2	2	2	47301.9	50950.6	64538.1	51229	61987.5	81104.6
Rpl6	>sp|P47911|RL6_MOUSE 60S ribosomal protein L6 OS=Mus musculus GN=Rpl6 PE=1 SV=3	P47911	60S ribosomal protein L6	RL6_MOUSE	19	20	19	18	18	17	19	19	19	19	19	19	28712918	25753536	27490382	19344898	18057412	17026698
Rpl29	>sp|P47915|RL29_MOUSE 60S ribosomal protein L29 OS=Mus musculus GN=Rpl29 PE=2 SV=2	P47915	60S ribosomal protein L29	RL29_MOUSE	6	6	5	6	4	3	6	6	6	6	6	6	2.92069e+06	2.65585e+06	2.6389e+06	2425379	1.93007e+06	1.84705e+06
Fosl2	>sp|P47930|FOSL2_MOUSE Fos-related antigen 2 OS=Mus musculus GN=Fosl2 PE=1 SV=2	P47930	Fos-related antigen 2	FOSL2_MOUSE	3	4	3	1	2	2	3	3	3	3	3	3	55234.4	65067.6	61288.8	31808.4	25748.1	31827.2
Crat	>sp|P47934|CACP_MOUSE Carnitine O-acetyltransferase OS=Mus musculus GN=Crat PE=1 SV=3	P47934	Carnitine O-acetyltransferase	CACP_MOUSE	4	2	3	3	6	7	3	3	3	3	3	3	171362	145218	184396	144510	184905	219356
Crkl	>sp|P47941|CRKL_MOUSE Crk-like protein OS=Mus musculus GN=Crkl PE=1 SV=2	P47941	Crk-like protein	CRKL_MOUSE	10	9	10	12	12	13	12	12	12	12	12	12	1.14854e+06	1.20003e+06	1.3884e+06	1.47031e+06	1.52962e+06	1.91496e+06
Rplp1	>sp|P47955|RLA1_MOUSE 60S acidic ribosomal protein P1 OS=Mus musculus GN=Rplp1 PE=1 SV=1	P47955	60S acidic ribosomal protein P1	RLA1_MOUSE	3	3	3	3	3	3	3	3	3	3	3	3	17309190	22059672	22292134	18289220	15393783	21561982
Rpl5	>sp|P47962|RL5_MOUSE 60S ribosomal protein L5 OS=Mus musculus GN=Rpl5 PE=1 SV=3	P47962	60S ribosomal protein L5	RL5_MOUSE	23	23	23	23	22	23	23	23	23	23	23	23	23439320	24331394	24117304	19690848	20066278	18211344
Rpl13	>sp|P47963|RL13_MOUSE 60S ribosomal protein L13 OS=Mus musculus GN=Rpl13 PE=1 SV=3	P47963	60S ribosomal protein L13	RL13_MOUSE	13	14	14	14	13	13	14	14	14	14	14	14	35165372	31963812	32162534	24991944	23865664	20234982
Rpl36	>sp|P47964|RL36_MOUSE 60S ribosomal protein L36 OS=Mus musculus GN=Rpl36 PE=3 SV=2	P47964	60S ribosomal protein L36	RL36_MOUSE	6	6	6	6	6	6	5	5	5	5	5	5	6.99993e+06	6.51074e+06	7508957	5.60001e+06	5.19896e+06	5009473
Rpia	>sp|P47968|RPIA_MOUSE Ribose-5-phosphate isomerase OS=Mus musculus GN=Rpia PE=1 SV=2	P47968	Ribose-5-phosphate isomerase	RPIA_MOUSE	8	7	7	7	7	7	8	8	8	8	8	8	723614	686866	723638	508662	542396	395361
Eif1	>sp|P48024|EIF1_MOUSE Eukaryotic translation initiation factor 1 OS=Mus musculus GN=Eif1 PE=1 SV=2	P48024	Eukaryotic translation initiation factor 1	EIF1_MOUSE	1	1	1	1	1	1	1	1	1	1	1	1	107558	102925	139920	204689	171328	167846
Anxa5	>sp|P48036|ANXA5_MOUSE Annexin A5 OS=Mus musculus GN=Anxa5 PE=1 SV=1	P48036	Annexin A5	ANXA5_MOUSE	25	24	24	26	25	26	25	25	25	25	25	25	23805800	24350742	24766150	35446112	34527828	41360276
Epb41	>sp|P48193|41_MOUSE Protein 4.1 OS=Mus musculus GN=Epb41 PE=1 SV=2	P48193	Protein 4.1	41_MOUSE	4	5	5	6	5	4	5	5	5	5	5	5	679466	690052	1.01356e+06	568186	598036	734737
Rfx1	>sp|P48377|RFX1_MOUSE MHC class II regulatory factor RFX1 OS=Mus musculus GN=Rfx1 PE=1 SV=2	P48377	MHC class II regulatory factor RFX1	RFX1_MOUSE	2	2	2	2	3	1	2	2	2	2	2	2	63862.7	63085.8	9769.02	59199	38524.8	39059.3
Abcd1	>sp|P48410|ABCD1_MOUSE ATP-binding cassette sub-family D member 1 OS=Mus musculus GN=Abcd1 PE=1 SV=1	P48410	ATP-binding cassette sub-family D member 1	ABCD1_MOUSE	2	1	1	3	3	2	2	2	2	2	2	2	150615	151908	110848	166081	129920	139358
Tbca	>sp|P48428|TBCA_MOUSE Tubulin-specific chaperone A OS=Mus musculus GN=Tbca PE=1 SV=3	P48428	Tubulin-specific chaperone A	TBCA_MOUSE	7	7	7	8	8	8	8	8	8	8	8	8	1.74373e+06	1845306	1950076	1.93477e+06	1.60089e+06	2.34932e+06
Prox1	>sp|P48437|PROX1_MOUSE Prospero homeobox protein 1 OS=Mus musculus GN=Prox1 PE=1 SV=2	P48437	Prospero homeobox protein 1	PROX1_MOUSE	0	0	0	0	1	1	1	1	1	1	1	1	43274.7	34554.1	79517.5	8923.87	48128.5	98561.9
Ppp3cb	>sp|P48453|PP2BB_MOUSE Serine/threonine-protein phosphatase 2B catalytic subunit beta isoform OS=Mus musculus GN=Ppp3cb PE=1 SV=2	P48453	Serine/threonine-protein phosphatase 2B catalytic subunit beta isoform	PP2BB_MOUSE	1	2	0	0	1	1	1	1	1	1	1	1	16740.3	17016.1	17651.1	14687.2	17838	8435.27
Lmna	>sp|P48678|LMNA_MOUSE Prelamin-A/C OS=Mus musculus GN=Lmna PE=1 SV=2	P48678	Prelamin-A/C	LMNA_MOUSE	54	56	54	56	54	55	53	53	53	53	53	53	68899120	68659360	65996200	91472664	83927624	92508800
Hspa4l	>sp|P48722|HS74L_MOUSE Heat shock 70 kDa protein 4L OS=Mus musculus GN=Hspa4l PE=1 SV=2	P48722	Heat shock 70 kDa protein 4L	HS74L_MOUSE	33	33	31	41	41	41	41	41	41	41	41	41	3.01259e+06	3274773	3217059	3.81077e+06	4.15403e+06	4.87211e+06
Pcnt	>sp|P48725|PCNT_MOUSE Pericentrin OS=Mus musculus GN=Pcnt PE=1 SV=2	P48725	Pericentrin	PCNT_MOUSE	3	2	3	4	5	8	4	4	4	4	4	4	666745	554800	634548	461257	467458	486107
Brca1	>sp|P48754|BRCA1_MOUSE Breast cancer type 1 susceptibility protein homolog OS=Mus musculus GN=Brca1 PE=1 SV=3	P48754	Breast cancer type 1 susceptibility protein homolog	BRCA1_MOUSE	1	1	1	1	2	2	1	1	1	1	1	1	258651	225182	217915	165932	181563	215253
Cbr1	>sp|P48758|CBR1_MOUSE Carbonyl reductase [NADPH] 1 OS=Mus musculus GN=Cbr1 PE=1 SV=3	P48758	Carbonyl reductase [NADPH] 1	CBR1_MOUSE	14	13	13	12	14	13	13	13	13	13	13	13	668269	697022	665910	804814	773698	933720
Cox7a2	>sp|P48771|CX7A2_MOUSE Cytochrome c oxidase subunit 7A2, mitochondrial OS=Mus musculus GN=Cox7a2 PE=1 SV=2	P48771	Cytochrome c oxidase subunit 7A2, mitochondrial	CX7A2_MOUSE	2	2	2	3	3	2	2	2	2	2	2	2	328946	228702	258266	219362	214530	289190
Gstm5	>sp|P48774|GSTM5_MOUSE Glutathione S-transferase Mu 5 OS=Mus musculus GN=Gstm5 PE=1 SV=1	P48774	Glutathione S-transferase Mu 5	GSTM5_MOUSE	10	8	9	10	11	11	11	11	11	11	11	11	580306	469145	522777	783896	687052	678673
Spam1	>sp|P48794|HYALP_MOUSE Hyaluronidase PH-20 OS=Mus musculus GN=Spam1 PE=1 SV=2	P48794	Hyaluronidase PH-20	HYALP_MOUSE	2	0	0	1	1	1	1	1	1	1	1	1	164549	103744	206195	153220	131875	148103
Slc25a4	>sp|P48962|ADT1_MOUSE ADP/ATP translocase 1 OS=Mus musculus GN=Slc25a4 PE=1 SV=4	P48962	ADP/ATP translocase 1	ADT1_MOUSE	11	11	10	10	10	10	10	10	10	10	10	10	19277252	16661655	16352790	18875860	15673650	12212576
Mybl2	>sp|P48972|MYBB_MOUSE Myb-related protein B OS=Mus musculus GN=Mybl2 PE=1 SV=1	P48972	Myb-related protein B	MYBB_MOUSE	0	0	0	1	1	1	0	0	0	0	0	0	n. def.	n. def.	n. def.	n. def.	n. def.	n. def.
Camlg	>sp|P49070|CAMLG_MOUSE Calcium signal-modulating cyclophilin ligand OS=Mus musculus GN=Camlg PE=1 SV=2	P49070	Calcium signal-modulating cyclophilin ligand	CAMLG_MOUSE	2	2	1	1	0	0	2	2	2	2	2	2	10376.5	8643.84	10021.7	7205.21	7388.3	4953.91
Mapkapk2	>sp|P49138|MAPK2_MOUSE MAP kinase-activated protein kinase 2 OS=Mus musculus GN=Mapkapk2 PE=1 SV=2	P49138	MAP kinase-activated protein kinase 2	MAPK2_MOUSE	1	0	0	3	1	1	1	1	1	1	1	1	5031.81	73420.7	15160.4	22218.5	16233.5	19171
Serpind1	>sp|P49182|HEP2_MOUSE Heparin cofactor 2 OS=Mus musculus GN=Serpind1 PE=1 SV=1	P49182	Heparin cofactor 2	HEP2_MOUSE	0	0	0	1	1	0	1	1	1	1	1	1	88745.4	52312.9	73946.5	103512	71772.5	88515.7
Rbp3	>sp|P49194|RET3_MOUSE Retinol-binding protein 3 OS=Mus musculus GN=Rbp3 PE=2 SV=3	P49194	Retinol-binding protein 3	RET3_MOUSE	2	1	1	2	3	3	2	2	2	2	2	2	182091	177033	158418	201945	166796	166156
Slc11a2	>sp|P49282|NRAM2_MOUSE Natural resistance-associated macrophage protein 2 OS=Mus musculus GN=Slc11a2 PE=1 SV=2	P49282	Natural resistance-associated macrophage protein 2	NRAM2_MOUSE	0	0	0	1	2	1	1	1	1	1	1	1	103561	84658.3	103981	104975	75731.5	42526.3
Hnrnpa1	>sp|P49312|ROA1_MOUSE Heterogeneous nuclear ribonucleoprotein A1 OS=Mus musculus GN=Hnrnpa1 PE=1 SV=2	P49312	Heterogeneous nuclear ribonucleoprotein A1	ROA1_MOUSE	23	23	23	23	21	19	18	18	18	18	18	18	18994542	19105172	20084712	19409738	18832870	17744078
Inpp1	>sp|P49442|INPP_MOUSE Inositol polyphosphate 1-phosphatase OS=Mus musculus GN=Inpp1 PE=1 SV=2	P49442	Inositol polyphosphate 1-phosphatase	INPP_MOUSE	6	5	5	4	5	7	5	5	5	5	5	5	651980	171909	179867	179942	166024	176720
Ppm1a	>sp|P49443|PPM1A_MOUSE Protein phosphatase 1A OS=Mus musculus GN=Ppm1a PE=1 SV=1	P49443	Protein phosphatase 1A	PPM1A_MOUSE	9	9	10	10	11	11	9	9	9	9	9	9	218405	207236	235912	266003	270678	354530
Pcyt1a	>sp|P49586|PCY1A_MOUSE Choline-phosphate cytidylyltransferase A OS=Mus musculus GN=Pcyt1a PE=1 SV=1	P49586	Choline-phosphate cytidylyltransferase A	PCY1A_MOUSE	10	10	11	9	8	12	8	8	8	8	8	8	200099	199910	215167	184382	153051	170788
Cdk5	>sp|P49615|CDK5_MOUSE Cyclin-dependent-like kinase 5 OS=Mus musculus GN=Cdk5 PE=1 SV=1	P49615	Cyclin-dependent-like kinase 5	CDK5_MOUSE	7	4	8	7	7	9	7	7	7	7	7	7	208228	199496	205068	277783	302112	325643
Hnf4a	>sp|P49698|HNF4A_MOUSE Hepatocyte nuclear factor 4-alpha OS=Mus musculus GN=Hnf4a PE=1 SV=2	P49698	Hepatocyte nuclear factor 4-alpha	HNF4A_MOUSE	0	0	0	1	2	1	1	1	1	1	1	1	32374.2	42228.6	45053.4	40010.2	69014.4	73007.1
Mcm4	>sp|P49717|MCM4_MOUSE DNA replication licensing factor MCM4 OS=Mus musculus GN=Mcm4 PE=1 SV=1	P49717	DNA replication licensing factor MCM4	MCM4_MOUSE	35	32	37	26	27	29	33	33	33	33	33	33	3.6699e+06	3.79488e+06	3.67123e+06	2.58363e+06	2.53619e+06	2568583
Mcm5	>sp|P49718|MCM5_MOUSE DNA replication licensing factor MCM5 OS=Mus musculus GN=Mcm5 PE=1 SV=1	P49718	DNA replication licensing factor MCM5	MCM5_MOUSE	38	36	38	35	37	33	39	39	39	39	39	39	4.03194e+06	3.9443e+06	3.87494e+06	2679466	2.68906e+06	2.38186e+06
Psma2	>sp|P49722|PSA2_MOUSE Proteasome subunit alpha type-2 OS=Mus musculus GN=Psma2 PE=1 SV=3	P49722	Proteasome subunit alpha type-2	PSA2_MOUSE	12	12	12	12	13	13	12	12	12	12	12	12	5651848	6.27652e+06	5.47784e+06	6163924	6328786	7.04908e+06
Psen1	>sp|P49769|PSN1_MOUSE Presenilin-1 OS=Mus musculus GN=Psen1 PE=1 SV=1	P49769	Presenilin-1	PSN1_MOUSE	2	2	2	2	1	1	1	1	1	1	1	1	1588.49	1709.56	1320.38	632.105	1256.8	1
Cav1	>sp|P49817|CAV1_MOUSE Caveolin-1 OS=Mus musculus GN=Cav1 PE=1 SV=1	P49817	Caveolin-1	CAV1_MOUSE	6	6	6	8	9	8	6	6	6	6	6	6	1.00313e+06	839331	888358	1.41721e+06	1.30319e+06	1.00824e+06
Srp9	>sp|P49962|SRP09_MOUSE Signal recognition particle 9 kDa protein OS=Mus musculus GN=Srp9 PE=1 SV=2	P49962	Signal recognition particle 9 kDa protein	SRP09_MOUSE	3	3	3	3	2	4	3	3	3	3	3	3	162013	181740	177183	153077	159787	189688
Impdh1	>sp|P50096|IMDH1_MOUSE Inosine-5'-monophosphate dehydrogenase 1 OS=Mus musculus GN=Impdh1 PE=1 SV=2	P50096	Inosine-5'-monophosphate dehydrogenase 1	IMDH1_MOUSE	14	14	15	7	7	8	13	13	13	13	13	13	1657181	1.62893e+06	1589743	664809	560279	607084
Bckdha	>sp|P50136|ODBA_MOUSE 2-oxoisovalerate dehydrogenase subunit alpha, mitochondrial OS=Mus musculus GN=Bckdha PE=1 SV=1	P50136	2-oxoisovalerate dehydrogenase subunit alpha, mitochondrial	ODBA_MOUSE	1	1	1	0	1	1	1	1	1	1	1	1	1626.9	2253.9	1683.72	1730.14	1	958.219
Ahcy	>sp|P50247|SAHH_MOUSE Adenosylhomocysteinase OS=Mus musculus GN=Ahcy PE=1 SV=3	P50247	Adenosylhomocysteinase	SAHH_MOUSE	26	26	25	27	27	27	27	27	27	27	27	27	12684712	12561452	12340047	11738727	10808480	10730792
Nat2	>sp|P50295|ARY2_MOUSE Arylamine N-acetyltransferase 2 OS=Mus musculus GN=Nat2 PE=1 SV=1	P50295	Arylamine N-acetyltransferase 2	ARY2_MOUSE	2	2	3	1	3	2	1	1	1	1	1	1	22269.5	19532.3	22892.1	26210.4	25413.1	22825.5
Gdi1	>sp|P50396|GDIA_MOUSE Rab GDP dissociation inhibitor alpha OS=Mus musculus GN=Gdi1 PE=1 SV=3	P50396	Rab GDP dissociation inhibitor alpha	GDIA_MOUSE	17	18	17	18	16	17	17	17	17	17	17	17	2.95276e+06	2.99389e+06	3.13573e+06	3.1417e+06	3496315	3.74122e+06
Arsa	>sp|P50428|ARSA_MOUSE Arylsulfatase A OS=Mus musculus GN=Arsa PE=1 SV=2	P50428	Arylsulfatase A	ARSA_MOUSE	5	4	4	3	5	5	4	4	4	4	4	4	159245	165000	188280	145001	153582	189232
Arsb	>sp|P50429|ARSB_MOUSE Arylsulfatase B OS=Mus musculus GN=Arsb PE=1 SV=3	P50429	Arylsulfatase B	ARSB_MOUSE	4	2	4	6	6	7	5	5	5	5	5	5	37716.4	38872.4	40279.6	124531	137148	163767
Shmt1	>sp|P50431|GLYC_MOUSE Serine hydroxymethyltransferase, cytosolic OS=Mus musculus GN=Shmt1 PE=1 SV=3	P50431	Serine hydroxymethyltransferase, cytosolic	GLYC_MOUSE	16	14	14	14	18	17	15	15	15	15	15	15	2.30533e+06	2.46296e+06	2.3034e+06	1.53792e+06	1.55755e+06	1653931
Krt6a	>sp|P50446|K2C6A_MOUSE Keratin, type II cytoskeletal 6A OS=Mus musculus GN=Krt6a PE=1 SV=3	P50446	Keratin, type II cytoskeletal 6A	K2C6A_MOUSE	5	5	5	9	6	7	0	0	0	0	0	0	n. def.	n. def.	n. def.	n. def.	n. def.	n. def.
Csrp3	>sp|P50462|CSRP3_MOUSE Cysteine and glycine-rich protein 3 OS=Mus musculus GN=Csrp3 PE=1 SV=1	P50462	Cysteine and glycine-rich protein 3	CSRP3_MOUSE	1	1	0	1	1	1	1	1	1	1	1	1	103315	152944	75032	217359	326574	450420
Atp6v1a	>sp|P50516|VATA_MOUSE V-type proton ATPase catalytic subunit A OS=Mus musculus GN=Atp6v1a PE=1 SV=2	P50516	V-type proton ATPase catalytic subunit A	VATA_MOUSE	31	32	29	32	34	35	33	33	33	33	33	33	5775949	6169381	5.79224e+06	6.01742e+06	6604166	7446869
Atp6v1e1	>sp|P50518|VATE1_MOUSE V-type proton ATPase subunit E 1 OS=Mus musculus GN=Atp6v1e1 PE=1 SV=2	P50518	V-type proton ATPase subunit E 1	VATE1_MOUSE	8	10	9	10	10	10	8	8	8	8	8	8	1.56795e+06	1.63253e+06	1.52434e+06	1.66425e+06	1.3026e+06	1.53408e+06
S100a11	>sp|P50543|S10AB_MOUSE Protein S100-A11 OS=Mus musculus GN=S100a11 PE=1 SV=1	P50543	Protein S100-A11	S10AB_MOUSE	5	5	5	5	5	5	5	5	5	5	5	5	7228431	7.9585e+06	9773677	8097845	7152137	8303243
Acadvl	>sp|P50544|ACADV_MOUSE Very long-chain specific acyl-CoA dehydrogenase, mitochondrial OS=Mus musculus GN=Acadvl PE=1 SV=3	P50544	Very long-chain specific acyl-CoA dehydrogenase, mitochondrial	ACADV_MOUSE	27	28	26	32	35	34	32	32	32	32	32	32	2.46027e+06	2.48483e+06	2.49286e+06	3.64041e+06	3808423	3780866
Pa2g4	>sp|P50580|PA2G4_MOUSE Proliferation-associated protein 2G4 OS=Mus musculus GN=Pa2g4 PE=1 SV=3	P50580	Proliferation-associated protein 2G4	PA2G4_MOUSE	26	26	24	25	25	23	25	25	25	25	25	25	15884665	15644029	15764270	10711489	11818907	12484850
Tub;Tulp1	>sp|P50586|TUB_MOUSE Tubby protein OS=Mus musculus GN=Tub PE=1 SV=1;>sp|Q9Z273|TULP1_MOUSE Tubby-related protein 1 OS=Mus musculus GN=Tulp1 PE=1 SV=1	P50586;Q9Z273	Tubby protein;Tubby-related protein 1	TUB_MOUSE;TULP1_MOUSE	1	1	1	1	1	0	1	1	1	1	1	1	9904.37	9076.98	9870.79	7356.14	3067.67	3847.16
Btg3	>sp|P50615|BTG3_MOUSE Protein BTG3 OS=Mus musculus GN=Btg3 PE=2 SV=1	P50615	Protein BTG3	BTG3_MOUSE	1	1	1	1	1	1	1	1	1	1	1	1	913799	890802	969469	1.64054e+06	1.68534e+06	2.11417e+06
Tspo	>sp|P50637|TSPO_MOUSE Translocator protein OS=Mus musculus GN=Tspo PE=1 SV=1	P50637	Translocator protein	TSPO_MOUSE	4	2	1	4	4	3	4	4	4	4	4	4	125659	114084	116320	301675	333394	277654
Cast	>sp|P51125|ICAL_MOUSE Calpastatin OS=Mus musculus GN=Cast PE=1 SV=2	P51125	Calpastatin	ICAL_MOUSE	20	20	20	27	26	28	26	26	26	26	26	26	2583044	2.75255e+06	2.78919e+06	3.6104e+06	3.27586e+06	4427110
Rab7a	>sp|P51150|RAB7A_MOUSE Ras-related protein Rab-7a OS=Mus musculus GN=Rab7a PE=1 SV=2	P51150	Ras-related protein Rab-7a	RAB7A_MOUSE	15	15	15	15	16	16	14	14	14	14	14	14	7.08982e+06	6548070	6.78787e+06	5128141	4989947	4.15589e+06
Acadl	>sp|P51174|ACADL_MOUSE Long-chain specific acyl-CoA dehydrogenase, mitochondrial OS=Mus musculus GN=Acadl PE=1 SV=2	P51174	Long-chain specific acyl-CoA dehydrogenase, mitochondrial	ACADL_MOUSE	16	16	15	20	19	18	19	19	19	19	19	19	2.54461e+06	2590300	2.484e+06	3.26649e+06	3.77836e+06	4482098
Ppox	>sp|P51175|PPOX_MOUSE Protoporphyrinogen oxidase OS=Mus musculus GN=Ppox PE=1 SV=1	P51175	Protoporphyrinogen oxidase	PPOX_MOUSE	6	6	5	7	7	4	6	6	6	6	6	6	2.32869e+06	2.49596e+06	2.57575e+06	2.22601e+06	1.94377e+06	1.84633e+06
Rpl9	>sp|P51410|RL9_MOUSE 60S ribosomal protein L9 OS=Mus musculus GN=Rpl9 PE=2 SV=2	P51410	60S ribosomal protein L9	RL9_MOUSE	12	12	12	12	12	12	12	12	12	12	12	12	17117358	16387524	15233022	14162396	15360516	14682064
Plcb3	>sp|P51432|PLCB3_MOUSE 1-phosphatidylinositol 4,5-bisphosphate phosphodiesterase beta-3 OS=Mus musculus GN=Plcb3 PE=1 SV=2	P51432	1-phosphatidylinositol 4,5-bisphosphate phosphodiesterase beta-3	PLCB3_MOUSE	23	24	21	27	32	29	29	29	29	29	29	29	1.18027e+06	1.14775e+06	1164132	1.40538e+06	1.42165e+06	1.54999e+06
Gla	>sp|P51569|AGAL_MOUSE Alpha-galactosidase A OS=Mus musculus GN=Gla PE=1 SV=1	P51569	Alpha-galactosidase A	AGAL_MOUSE	4	5	3	6	5	4	4	4	4	4	4	4	77617.1	77375.4	77812.7	123771	102311	113104
Gpc4	>sp|P51655|GPC4_MOUSE Glypican-4 OS=Mus musculus GN=Gpc4 PE=1 SV=2	P51655	Glypican-4	GPC4_MOUSE	1	2	2	0	1	1	1	1	1	1	1	1	22899.4	27870.6	8355.5	12942.4	16267.4	15968.8
Hsd17b4	>sp|P51660|DHB4_MOUSE Peroxisomal multifunctional enzyme type 2 OS=Mus musculus GN=Hsd17b4 PE=1 SV=3	P51660	Peroxisomal multifunctional enzyme type 2	DHB4_MOUSE	24	25	25	28	27	28	27	27	27	27	27	27	2.41661e+06	2.43663e+06	2.44775e+06	3094276	3.44442e+06	3.38916e+06
Clcn3	>sp|P51791|CLCN3_MOUSE H(+)/Cl(-) exchange transporter 3 OS=Mus musculus GN=Clcn3 PE=1 SV=2	P51791	H(+)/Cl(-) exchange transporter 3	CLCN3_MOUSE	2	2	3	2	2	2	1	1	1	1	1	1	19324.1	17964.1	23515	19018.7	29375.7	44486.9
Dynlt1	>sp|P51807|DYLT1_MOUSE Dynein light chain Tctex-type 1 OS=Mus musculus GN=Dynlt1 PE=1 SV=1	P51807	Dynein light chain Tctex-type 1	DYLT1_MOUSE	4	4	4	4	4	4	4	4	4	4	4	4	459778	489541	478169	543558	521509	600475
Adcy7	>sp|P51829|ADCY7_MOUSE Adenylate cyclase type 7 OS=Mus musculus GN=Adcy7 PE=2 SV=2	P51829	Adenylate cyclase type 7	ADCY7_MOUSE	1	0	2	1	2	0	1	1	1	1	1	1	25145.1	34568.8	25533.7	44904.2	211680	33577.4
Gss	>sp|P51855|GSHB_MOUSE Glutathione synthetase OS=Mus musculus GN=Gss PE=1 SV=1	P51855	Glutathione synthetase	GSHB_MOUSE	9	10	9	12	16	15	14	14	14	14	14	14	407726	443303	425028	670696	707745	798815
Hdgf	>sp|P51859|HDGF_MOUSE Hepatoma-derived growth factor OS=Mus musculus GN=Hdgf PE=1 SV=2	P51859	Hepatoma-derived growth factor	HDGF_MOUSE	12	11	12	10	12	12	12	12	12	12	12	12	3.42226e+06	3.77129e+06	3.84096e+06	3.5292e+06	2964775	4.54356e+06
Atp6v0d1	>sp|P51863|VA0D1_MOUSE V-type proton ATPase subunit d 1 OS=Mus musculus GN=Atp6v0d1 PE=1 SV=2	P51863	V-type proton ATPase subunit d 1	VA0D1_MOUSE	10	10	9	9	11	11	10	10	10	10	10	10	761573	788425	724401	794503	762627	730405
Slc25a5	>sp|P51881|ADT2_MOUSE ADP/ATP translocase 2 OS=Mus musculus GN=Slc25a5 PE=1 SV=3	P51881	ADP/ATP translocase 2	ADT2_MOUSE	19	20	20	20	20	20	9	9	9	9	9	9	10216775	9723263	9207034	11220643	7.07449e+06	5.69046e+06
Lum	>sp|P51885|LUM_MOUSE Lumican OS=Mus musculus GN=Lum PE=1 SV=2	P51885	Lumican	LUM_MOUSE	0	1	0	1	2	1	1	1	1	1	1	1	175754	195804	170598	380209	315228	395679
Slc1a5	>sp|P51912|AAAT_MOUSE Neutral amino acid transporter B(0) OS=Mus musculus GN=Slc1a5 PE=1 SV=2	P51912	Neutral amino acid transporter B(0)	AAAT_MOUSE	6	6	6	5	4	2	6	6	6	6	6	6	557768	539701	514569	258839	211890	139600
Matn1	>sp|P51942|MATN1_MOUSE Cartilage matrix protein OS=Mus musculus GN=Matn1 PE=2 SV=2	P51942	Cartilage matrix protein	MATN1_MOUSE	1	0	1	0	1	1	1	1	1	1	1	1	18104.4	19094	21044.7	15628.3	35297.2	58251.8
Ccna2	>sp|P51943|CCNA2_MOUSE Cyclin-A2 OS=Mus musculus GN=Ccna2 PE=1 SV=2	P51943	Cyclin-A2	CCNA2_MOUSE	1	1	1	0	0	0	1	1	1	1	1	1	2718.2	2625.39	2612.92	477.533	1	329.024
Mnat1	>sp|P51949|MAT1_MOUSE CDK-activating kinase assembly factor MAT1 OS=Mus musculus GN=Mnat1 PE=1 SV=2	P51949	CDK-activating kinase assembly factor MAT1	MAT1_MOUSE	3	1	2	3	4	5	3	3	3	3	3	3	60152.2	2.40572e+06	43714	170090	108213	248543
Nek1	>sp|P51954|NEK1_MOUSE Serine/threonine-protein kinase Nek1 OS=Mus musculus GN=Nek1 PE=1 SV=2	P51954	Serine/threonine-protein kinase Nek1	NEK1_MOUSE	1	1	1	1	1	1	1	1	1	1	1	1	8042.81	7374.98	5313.64	3909.61	5542.24	2507.95
Sqle	>sp|P52019|ERG1_MOUSE Squalene monooxygenase OS=Mus musculus GN=Sqle PE=2 SV=1	P52019	Squalene monooxygenase	ERG1_MOUSE	2	3	2	4	3	2	3	3	3	3	3	3	47823.4	48349.2	41843.9	43141.1	62603.1	44028.8
Tst	>sp|P52196|THTR_MOUSE Thiosulfate sulfurtransferase OS=Mus musculus GN=Tst PE=1 SV=3	P52196	Thiosulfate sulfurtransferase	THTR_MOUSE	1	2	1	2	3	2	1	1	1	1	1	1	21275	19937.8	17938.7	25785.5	30851	51026
Kpna2	>sp|P52293|IMA1_MOUSE Importin subunit alpha-1 OS=Mus musculus GN=Kpna2 PE=1 SV=2	P52293	Importin subunit alpha-1	IMA1_MOUSE	13	11	12	13	14	12	14	14	14	14	14	14	1.95448e+06	1989777	1.93423e+06	1.82427e+06	1.7451e+06	1867458
Pold1	>sp|P52431|DPOD1_MOUSE DNA polymerase delta catalytic subunit OS=Mus musculus GN=Pold1 PE=1 SV=2	P52431	DNA polymerase delta catalytic subunit	DPOD1_MOUSE	14	12	11	16	16	5	15	15	15	15	15	15	240697	228557	202045	225574	235959	178269
Polr1c	>sp|P52432|RPAC1_MOUSE DNA-directed RNA polymerases I and III subunit RPAC1 OS=Mus musculus GN=Polr1c PE=1 SV=3	P52432	DNA-directed RNA polymerases I and III subunit RPAC1	RPAC1_MOUSE	4	5	4	5	4	4	4	4	4	4	4	4	199803	192785	189227	231867	256504	315213
Usp10	>sp|P52479|UBP10_MOUSE Ubiquitin carboxyl-terminal hydrolase 10 OS=Mus musculus GN=Usp10 PE=1 SV=3	P52479	Ubiquitin carboxyl-terminal hydrolase 10	UBP10_MOUSE	10	12	10	12	10	9	12	12	12	12	12	12	610333	634007	623298	562458	573190	614205
Pkm	>sp|P52480|KPYM_MOUSE Pyruvate kinase PKM OS=Mus musculus GN=Pkm PE=1 SV=4	P52480	Pyruvate kinase PKM	KPYM_MOUSE	52	53	53	52	54	54	51	51	51	51	51	51	296944192	300666592	314952480	284267200	243122240	245400192
Ube2e1	>sp|P52482|UB2E1_MOUSE Ubiquitin-conjugating enzyme E2 E1 OS=Mus musculus GN=Ube2e1 PE=1 SV=1	P52482	Ubiquitin-conjugating enzyme E2 E1	UB2E1_MOUSE	3	2	2	1	2	2	1	1	1	1	1	1	171668	208280	210503	179939	117120	161501
Ndufs6	>sp|P52503|NDUS6_MOUSE NADH dehydrogenase [ubiquinone] iron-sulfur protein 6, mitochondrial OS=Mus musculus GN=Ndufs6 PE=1 SV=2	P52503	NADH dehydrogenase [ubiquinone] iron-sulfur protein 6, mitochondrial	NDUS6_MOUSE	3	3	3	4	2	2	3	3	3	3	3	3	101315	128149	127545	186940	127198	191199
S1pr2	>sp|P52592|S1PR2_MOUSE Sphingosine 1-phosphate receptor 2 OS=Mus musculus GN=S1pr2 PE=1 SV=3	P52592	Sphingosine 1-phosphate receptor 2	S1PR2_MOUSE	0	0	1	0	1	1	1	1	1	1	1	1	33767.9	31065.6	24625.1	4609.35	6864.62	9886.94
Uck1	>sp|P52623|UCK1_MOUSE Uridine-cytidine kinase 1 OS=Mus musculus GN=Uck1 PE=1 SV=2	P52623	Uridine-cytidine kinase 1	UCK1_MOUSE	1	1	1	2	4	3	1	1	1	1	1	1	3768.67	4191.77	4377.74	8080.61	11280.2	8385.67
Upp1	>sp|P52624|UPP1_MOUSE Uridine phosphorylase 1 OS=Mus musculus GN=Upp1 PE=1 SV=2	P52624	Uridine phosphorylase 1	UPP1_MOUSE	1	1	1	0	0	0	1	1	1	1	1	1	16899.5	16960	15661.5	3533.8	1901.09	5374
Stat6	>sp|P52633|STAT6_MOUSE Signal transducer and transcription activator 6 OS=Mus musculus GN=Stat6 PE=1 SV=2	P52633	Signal transducer and transcription activator 6	STAT6_MOUSE	5	3	3	8	7	6	4	4	4	4	4	4	82054.4	67917.2	64116.2	104281	102629	75922.6
Rhox5	>sp|P52651|RHOX5_MOUSE Homeobox protein Rhox5 OS=Mus musculus GN=Rhox5 PE=2 SV=1	P52651	Homeobox protein Rhox5	RHOX5_MOUSE	2	2	1	3	2	2	2	2	2	2	2	2	32730.7	42754.1	36913.1	61061.6	56100.5	63785
Hrsp12	>sp|P52760|UK114_MOUSE Ribonuclease UK114 OS=Mus musculus GN=Hrsp12 PE=1 SV=3	P52760	Ribonuclease UK114	UK114_MOUSE	4	5	4	7	6	6	6	6	6	6	6	6	471436	482931	561233	583521	586194	765468
Efnb1	>sp|P52795|EFNB1_MOUSE Ephrin-B1 OS=Mus musculus GN=Efnb1 PE=1 SV=1	P52795	Ephrin-B1	EFNB1_MOUSE	0	1	0	1	1	1	1	1	1	1	1	1	15715.5	18919.1	12436	20812.7	21193.2	14423.4
Cpt2	>sp|P52825|CPT2_MOUSE Carnitine O-palmitoyltransferase 2, mitochondrial OS=Mus musculus GN=Cpt2 PE=1 SV=2	P52825	Carnitine O-palmitoyltransferase 2, mitochondrial	CPT2_MOUSE	16	15	16	21	17	19	18	18	18	18	18	18	579898	681059	586392	715324	699967	794704
Tmem165	>sp|P52875|TM165_MOUSE Transmembrane protein 165 OS=Mus musculus GN=Tmem165 PE=1 SV=2	P52875	Transmembrane protein 165	TM165_MOUSE	4	3	2	3	5	3	4	4	4	4	4	4	280189	264107	258909	382664	395896	280011
Tia1	>sp|P52912|TIA1_MOUSE Nucleolysin TIA-1 OS=Mus musculus GN=Tia1 PE=1 SV=1	P52912	Nucleolysin TIA-1	TIA1_MOUSE	6	6	6	5	4	5	2	2	2	2	2	2	17045.4	19455.8	21315	14704	16153.2	26969.7
Hmga2	>sp|P52927|HMGA2_MOUSE High mobility group protein HMGI-C OS=Mus musculus GN=Hmga2 PE=1 SV=1	P52927	High mobility group protein HMGI-C	HMGA2_MOUSE	4	3	4	3	3	3	3	3	3	3	3	3	1.2786e+06	1.21419e+06	1.30864e+06	723876	845270	868402
Rpl10a	>sp|P53026|RL10A_MOUSE 60S ribosomal protein L10a OS=Mus musculus GN=Rpl10a PE=1 SV=3	P53026	60S ribosomal protein L10a	RL10A_MOUSE	11	9	11	12	11	11	12	12	12	12	12	12	8120832	6.63547e+06	7.59267e+06	6.50792e+06	5.63031e+06	4298167
Dbt	>sp|P53395|ODB2_MOUSE Lipoamide acyltransferase component of branched-chain alpha-keto acid dehydrogenase complex, mitochondrial OS=Mus musculus GN=Dbt PE=1 SV=2	P53395	Lipoamide acyltransferase component of branched-chain alpha-keto acid dehydrogenase complex, mitochondrial	ODB2_MOUSE	7	8	6	5	5	2	8	8	8	8	8	8	141242	170985	163550	134434	76740.7	81825.7
Cux1	>sp|P53564|CUX1_MOUSE Homeobox protein cut-like 1 OS=Mus musculus GN=Cux1 PE=1 SV=3	P53564	Homeobox protein cut-like 1	CUX1_MOUSE	14	14	13	16	12	12	6	6	6	6	6	6	145878	156845	140108	184963	189253	204004
Cebpz	>sp|P53569|CEBPZ_MOUSE CCAAT/enhancer-binding protein zeta OS=Mus musculus GN=Cebpz PE=1 SV=2	P53569	CCAAT/enhancer-binding protein zeta	CEBPZ_MOUSE	9	8	9	5	5	6	7	7	7	7	7	7	278459	240935	249144	158445	163154	117993
Rabggtb	>sp|P53612|PGTB2_MOUSE Geranylgeranyl transferase type-2 subunit beta OS=Mus musculus GN=Rabggtb PE=1 SV=2	P53612	Geranylgeranyl transferase type-2 subunit beta	PGTB2_MOUSE	1	1	2	2	1	2	2	2	2	2	2	2	45672.2	43786.6	38230.2	45034.8	26909.1	36655
Pklr	>sp|P53657|KPYR_MOUSE Pyruvate kinase PKLR OS=Mus musculus GN=Pklr PE=1 SV=1	P53657	Pyruvate kinase PKLR	KPYR_MOUSE	2	2	2	1	2	1	2	2	2	2	2	2	780398	741182	761889	115920	504620	546100
Mmp14	>sp|P53690|MMP14_MOUSE Matrix metalloproteinase-14 OS=Mus musculus GN=Mmp14 PE=2 SV=3	P53690	Matrix metalloproteinase-14	MMP14_MOUSE	3	3	4	11	12	8	7	7	7	7	7	7	488439	537832	550628	736087	887173	832268
Hccs	>sp|P53702|CCHL_MOUSE Cytochrome c-type heme lyase OS=Mus musculus GN=Hccs PE=1 SV=2	P53702	Cytochrome c-type heme lyase	CCHL_MOUSE	8	7	8	3	6	7	8	8	8	8	8	8	136093	155186	154815	105852	124720	149210
Arnt	>sp|P53762|ARNT_MOUSE Aryl hydrocarbon receptor nuclear translocator OS=Mus musculus GN=Arnt PE=1 SV=3	P53762	Aryl hydrocarbon receptor nuclear translocator	ARNT_MOUSE	1	2	2	3	3	1	2	2	2	2	2	2	58782	428370	418693	873784	756861	596540
Fdft1	>sp|P53798|FDFT_MOUSE Squalene synthase OS=Mus musculus GN=Fdft1 PE=1 SV=2	P53798	Squalene synthase	FDFT_MOUSE	2	0	1	2	5	1	2	2	2	2	2	2	77116	40910.2	28346.8	85040.2	93148.9	96524.4
Pitpna	>sp|P53810|PIPNA_MOUSE Phosphatidylinositol transfer protein alpha isoform OS=Mus musculus GN=Pitpna PE=1 SV=2	P53810	Phosphatidylinositol transfer protein alpha isoform	PIPNA_MOUSE	13	14	12	17	16	13	17	17	17	17	17	17	1.5756e+06	1.79873e+06	1.75341e+06	1.51416e+06	1.57272e+06	1.74454e+06
Pitpnb	>sp|P53811|PIPNB_MOUSE Phosphatidylinositol transfer protein beta isoform OS=Mus musculus GN=Pitpnb PE=1 SV=2	P53811	Phosphatidylinositol transfer protein beta isoform	PIPNB_MOUSE	15	14	14	15	14	14	12	12	12	12	12	12	732672	741110	741399	748936	670521	719985
Slc16a1	>sp|P53986|MOT1_MOUSE Monocarboxylate transporter 1 OS=Mus musculus GN=Slc16a1 PE=1 SV=1	P53986	Monocarboxylate transporter 1	MOT1_MOUSE	11	11	12	11	11	11	10	10	10	10	10	10	1.15543e+06	1.07441e+06	1.11128e+06	1.32184e+06	1.45756e+06	1.07127e+06
Rab2a	>sp|P53994|RAB2A_MOUSE Ras-related protein Rab-2A OS=Mus musculus GN=Rab2a PE=1 SV=1	P53994	Ras-related protein Rab-2A	RAB2A_MOUSE	14	13	13	14	15	12	6	6	6	6	6	6	1.8161e+06	1.66795e+06	1.77676e+06	1.34736e+06	1.19883e+06	984878
Anapc1	>sp|P53995|APC1_MOUSE Anaphase-promoting complex subunit 1 OS=Mus musculus GN=Anapc1 PE=1 SV=2	P53995	Anaphase-promoting complex subunit 1	APC1_MOUSE	12	11	4	16	15	9	12	12	12	12	12	12	242591	187744	241648	265453	219238	251481
Cnbp	>sp|P53996|CNBP_MOUSE Cellular nucleic acid-binding protein OS=Mus musculus GN=Cnbp PE=1 SV=2	P53996	Cellular nucleic acid-binding protein	CNBP_MOUSE	6	6	6	6	5	5	6	6	6	6	6	6	604173	259410	297131	225195	260813	851910
Idh2	>sp|P54071|IDHP_MOUSE Isocitrate dehydrogenase [NADP], mitochondrial OS=Mus musculus GN=Idh2 PE=1 SV=3	P54071	Isocitrate dehydrogenase [NADP], mitochondrial	IDHP_MOUSE	32	31	30	31	30	29	32	32	32	32	32	32	10935629	12242392	10643127	8867723	9721723	11321780
Dnajc2	>sp|P54103|DNJC2_MOUSE DnaJ homolog subfamily C member 2 OS=Mus musculus GN=Dnajc2 PE=1 SV=2	P54103	DnaJ homolog subfamily C member 2	DNJC2_MOUSE	17	16	17	16	14	13	17	17	17	17	17	17	1.12811e+06	1.10385e+06	1.07424e+06	819951	879729	862212
Stom	>sp|P54116|STOM_MOUSE Erythrocyte band 7 integral membrane protein OS=Mus musculus GN=Stom PE=1 SV=3	P54116	Erythrocyte band 7 integral membrane protein	STOM_MOUSE	3	2	2	7	8	6	5	5	5	5	5	5	58750.7	68047.6	53912.8	218179	227189	161880
Stmn1	>sp|P54227|STMN1_MOUSE Stathmin OS=Mus musculus GN=Stmn1 PE=1 SV=2	P54227	Stathmin	STMN1_MOUSE	8	7	7	7	7	7	6	6	6	6	6	6	2693644	2.70538e+06	3.41401e+06	3.4425e+06	2.89296e+06	4.33846e+06
Msh6	>sp|P54276|MSH6_MOUSE DNA mismatch repair protein Msh6 OS=Mus musculus GN=Msh6 PE=1 SV=3	P54276	DNA mismatch repair protein Msh6	MSH6_MOUSE	32	29	28	34	37	29	34	34	34	34	34	34	1.50333e+06	1.33943e+06	1.44956e+06	1.58309e+06	1.51289e+06	1.58462e+06
Cacnb3	>sp|P54285|CACB3_MOUSE Voltage-dependent L-type calcium channel subunit beta-3 OS=Mus musculus GN=Cacnb3 PE=1 SV=2	P54285	Voltage-dependent L-type calcium channel subunit beta-3	CACB3_MOUSE	0	1	1	1	3	1	0	0	0	0	0	0	n. def.	n. def.	n. def.	n. def.	n. def.	n. def.
Rad23a	>sp|P54726|RD23A_MOUSE UV excision repair protein RAD23 homolog A OS=Mus musculus GN=Rad23a PE=1 SV=2	P54726	UV excision repair protein RAD23 homolog A	RD23A_MOUSE	11	11	10	9	11	12	9	9	9	9	9	9	1.22766e+06	1.2119e+06	1.16503e+06	1.01578e+06	986209	1.29165e+06
Rad23b	>sp|P54728|RD23B_MOUSE UV excision repair protein RAD23 homolog B OS=Mus musculus GN=Rad23b PE=1 SV=2	P54728	UV excision repair protein RAD23 homolog B	RD23B_MOUSE	11	12	12	12	13	11	12	12	12	12	12	12	5365724	5.82282e+06	6.28538e+06	4623368	4.63561e+06	6751645
Nub1	>sp|P54729|NUB1_MOUSE NEDD8 ultimate buster 1 OS=Mus musculus GN=Nub1 PE=1 SV=2	P54729	NEDD8 ultimate buster 1	NUB1_MOUSE	16	15	13	17	19	15	17	17	17	17	17	17	2797868	2.71264e+06	2543511	1913272	2.03128e+06	2125020
Faf1	>sp|P54731|FAF1_MOUSE FAS-associated factor 1 OS=Mus musculus GN=Faf1 PE=1 SV=2	P54731	FAS-associated factor 1	FAF1_MOUSE	8	9	8	10	10	11	11	11	11	11	11	11	481543	472983	487661	385288	353828	424115
Ephb3	>sp|P54754|EPHB3_MOUSE Ephrin type-B receptor 3 OS=Mus musculus GN=Ephb3 PE=1 SV=2	P54754	Ephrin type-B receptor 3	EPHB3_MOUSE	1	0	0	3	2	0	1	1	1	1	1	1	2623.64	16014	17278.5	2907.22	5853.41	4615.33
Ephb4	>sp|P54761|EPHB4_MOUSE Ephrin type-B receptor 4 OS=Mus musculus GN=Ephb4 PE=1 SV=2	P54761	Ephrin type-B receptor 4	EPHB4_MOUSE	11	10	9	14	14	11	7	7	7	7	7	7	256149	242307	229101	334460	340405	260125
Ephb2	>sp|P54763|EPHB2_MOUSE Ephrin type-B receptor 2 OS=Mus musculus GN=Ephb2 PE=1 SV=3	P54763	Ephrin type-B receptor 2	EPHB2_MOUSE	7	6	6	7	8	3	5	5	5	5	5	5	93837.2	92733.1	95871.6	99757.4	94045.6	92278
Psmc4	>sp|P54775|PRS6B_MOUSE 26S protease regulatory subunit 6B OS=Mus musculus GN=Psmc4 PE=1 SV=2	P54775	26S protease regulatory subunit 6B	PRS6B_MOUSE	23	23	26	21	22	26	25	25	25	25	25	25	4.116e+06	4315843	4617591	3.54505e+06	3.5767e+06	4821143
Adsl	>sp|P54822|PUR8_MOUSE Adenylosuccinate lyase OS=Mus musculus GN=Adsl PE=1 SV=2	P54822	Adenylosuccinate lyase	PUR8_MOUSE	22	24	21	24	23	20	23	23	23	23	23	23	2.43497e+06	2.36185e+06	2.56958e+06	2.05346e+06	2.15383e+06	2.61784e+06
Ddx6	>sp|P54823|DDX6_MOUSE Probable ATP-dependent RNA helicase DDX6 OS=Mus musculus GN=Ddx6 PE=1 SV=1	P54823	Probable ATP-dependent RNA helicase DDX6	DDX6_MOUSE	22	21	22	22	24	21	22	22	22	22	22	22	3277035	3170302	3.29601e+06	3095835	3.22968e+06	2.83322e+06
Adprh	>sp|P54923|ADPRH_MOUSE [Protein ADP-ribosylarginine] hydrolase OS=Mus musculus GN=Adprh PE=1 SV=1	P54923	[Protein ADP-ribosylarginine] hydrolase	ADPRH_MOUSE	14	13	13	13	11	10	13	13	13	13	13	13	1.42707e+06	1.50294e+06	1.45678e+06	1.75122e+06	1.76263e+06	1.93966e+06
Slc12a2	>sp|P55012|S12A2_MOUSE Solute carrier family 12 member 2 OS=Mus musculus GN=Slc12a2 PE=1 SV=2	P55012	Solute carrier family 12 member 2	S12A2_MOUSE	8	7	8	6	4	2	8	8	8	8	8	8	276822	279714	257500	194463	200121	178048
Ncan	>sp|P55066|NCAN_MOUSE Neurocan core protein OS=Mus musculus GN=Ncan PE=1 SV=1	P55066	Neurocan core protein	NCAN_MOUSE	0	0	0	1	1	1	1	1	1	1	1	1	933.251	4331.84	1481.95	5982.58	14020.5	13714.4
Aqp4	>sp|P55088|AQP4_MOUSE Aquaporin-4 OS=Mus musculus GN=Aqp4 PE=1 SV=2	P55088	Aquaporin-4	AQP4_MOUSE	0	0	0	1	1	1	1	1	1	1	1	1	47395.4	50849.7	55055	86798.9	76376.7	121488
Abcd3	>sp|P55096|ABCD3_MOUSE ATP-binding cassette sub-family D member 3 OS=Mus musculus GN=Abcd3 PE=1 SV=2	P55096	ATP-binding cassette sub-family D member 3	ABCD3_MOUSE	13	11	12	13	15	15	14	14	14	14	14	14	710922	658070	650708	887606	842078	691217
Sh3bp1	>sp|P55194|3BP1_MOUSE SH3 domain-binding protein 1 OS=Mus musculus GN=Sh3bp1 PE=1 SV=2	P55194	SH3 domain-binding protein 1	3BP1_MOUSE	7	7	7	16	16	11	11	11	11	11	11	11	208346	223982	210857	321114	327895	367564
Rab8a	>sp|P55258|RAB8A_MOUSE Ras-related protein Rab-8A OS=Mus musculus GN=Rab8a PE=1 SV=2	P55258	Ras-related protein Rab-8A	RAB8A_MOUSE	10	10	9	11	11	9	5	5	5	5	5	5	380784	359921	373853	445509	388317	269226
Adk	>sp|P55264|ADK_MOUSE Adenosine kinase OS=Mus musculus GN=Adk PE=1 SV=2	P55264	Adenosine kinase	ADK_MOUSE	14	14	12	15	14	15	15	15	15	15	15	15	2.16081e+06	2.15153e+06	2.18808e+06	1.97742e+06	2.38196e+06	2.59724e+06
Cdkn2b	>sp|P55271|CDN2B_MOUSE Cyclin-dependent kinase 4 inhibitor B OS=Mus musculus GN=Cdkn2b PE=1 SV=1	P55271	Cyclin-dependent kinase 4 inhibitor B	CDN2B_MOUSE	2	2	2	2	2	2	2	2	2	2	2	2	60023.7	67187.6	78711.7	107914	87947.3	111958
Lrpap1	>sp|P55302|AMRP_MOUSE Alpha-2-macroglobulin receptor-associated protein OS=Mus musculus GN=Lrpap1 PE=1 SV=1	P55302	Alpha-2-macroglobulin receptor-associated protein	AMRP_MOUSE	12	13	12	14	13	13	13	13	13	13	13	13	1.7791e+06	1.56366e+06	1.81057e+06	1.35314e+06	1.28223e+06	1.7687e+06
Stmn2	>sp|P55821|STMN2_MOUSE Stathmin-2 OS=Mus musculus GN=Stmn2 PE=1 SV=1	P55821	Stathmin-2	STMN2_MOUSE	1	1	1	1	1	1	1	1	1	1	1	1	48770.8	46390.4	49391.2	59956.8	68682.4	119172
Golga3	>sp|P55937|GOGA3_MOUSE Golgin subfamily A member 3 OS=Mus musculus GN=Golga3 PE=1 SV=3	P55937	Golgin subfamily A member 3	GOGA3_MOUSE	18	18	21	12	11	14	20	20	20	20	20	20	1.79586e+06	1.98782e+06	2.13811e+06	1.36482e+06	1.16988e+06	1665750
Atp5j2	>sp|P56135|ATPK_MOUSE ATP synthase subunit f, mitochondrial OS=Mus musculus GN=Atp5j2 PE=1 SV=3	P56135	ATP synthase subunit f, mitochondrial	ATPK_MOUSE	3	2	2	3	2	3	3	3	3	3	3	3	3.44671e+06	2.80663e+06	2.90396e+06	3.19774e+06	2273122	1.92598e+06
Rrp1	>sp|P56183|RRP1_MOUSE Ribosomal RNA processing protein 1 homolog A OS=Mus musculus GN=Rrp1 PE=1 SV=2	P56183	Ribosomal RNA processing protein 1 homolog A	RRP1_MOUSE	8	7	8	7	7	8	8	8	8	8	8	8	524786	575181	518169	708693	926438	1.26744e+06
Arpp19	>sp|P56212|ARP19_MOUSE cAMP-regulated phosphoprotein 19 OS=Mus musculus GN=Arpp19 PE=1 SV=2	P56212	cAMP-regulated phosphoprotein 19	ARP19_MOUSE	4	4	5	4	4	5	3	3	3	3	3	3	307977	309861	396704	295270	399359	628373
Gfer	>sp|P56213|ALR_MOUSE FAD-linked sulfhydryl oxidase ALR OS=Mus musculus GN=Gfer PE=1 SV=2	P56213	FAD-linked sulfhydryl oxidase ALR	ALR_MOUSE	6	5	3	3	3	5	4	4	4	4	4	4	74993.5	69647.5	75992.8	67584.5	65047.8	83742.6
Rab4a	>sp|P56371|RAB4A_MOUSE Ras-related protein Rab-4A OS=Mus musculus GN=Rab4a PE=1 SV=2	P56371	Ras-related protein Rab-4A	RAB4A_MOUSE	1	1	0	1	1	2	1	1	1	1	1	1	16709.4	19067.8	19727	18302.4	20567.7	14444.9
Acyp2	>sp|P56375|ACYP2_MOUSE Acylphosphatase-2 OS=Mus musculus GN=Acyp2 PE=1 SV=2	P56375	Acylphosphatase-2	ACYP2_MOUSE	1	0	1	1	2	2	1	1	1	1	1	1	9069.17	10100.8	10085.9	17522.1	15698.4	18328.7
Acyp1	>sp|P56376|ACYP1_MOUSE Acylphosphatase-1 OS=Mus musculus GN=Acyp1 PE=1 SV=2	P56376	Acylphosphatase-1	ACYP1_MOUSE	4	3	4	5	4	4	4	4	4	4	4	4	370299	386969	340924	542784	604313	648182
Mp68	>sp|P56379|68MP_MOUSE 6.8 kDa mitochondrial proteolipid OS=Mus musculus GN=Mp68 PE=1 SV=1	P56379	6.8 kDa mitochondrial proteolipid	68MP_MOUSE	1	1	1	1	1	1	1	1	1	1	1	1	188397	158966	198230	177318	129864	119099
Nudt2	>sp|P56380|AP4A_MOUSE Bis(5'-nucleosyl)-tetraphosphatase [asymmetrical] OS=Mus musculus GN=Nudt2 PE=1 SV=3	P56380	Bis(5'-nucleosyl)-tetraphosphatase [asymmetrical]	AP4A_MOUSE	9	11	9	11	9	10	10	10	10	10	10	10	768223	822006	844940	877393	796049	917514
Atp5e	>sp|P56382|ATP5E_MOUSE ATP synthase subunit epsilon, mitochondrial OS=Mus musculus GN=Atp5e PE=1 SV=2	P56382	ATP synthase subunit epsilon, mitochondrial	ATP5E_MOUSE	3	3	3	3	4	3	4	4	4	4	4	4	315585	353161	346606	350568	454174	372506
Cda	>sp|P56389|CDD_MOUSE Cytidine deaminase OS=Mus musculus GN=Cda PE=1 SV=2	P56389	Cytidine deaminase	CDD_MOUSE	1	2	2	2	3	2	2	2	2	2	2	2	97803.5	95494.5	120833	123091	110691	154559
Cox6b1	>sp|P56391|CX6B1_MOUSE Cytochrome c oxidase subunit 6B1 OS=Mus musculus GN=Cox6b1 PE=1 SV=2	P56391	Cytochrome c oxidase subunit 6B1	CX6B1_MOUSE	4	4	4	5	5	5	5	5	5	5	5	5	689357	669543	842978	1.06935e+06	1.07446e+06	1.20147e+06
Cox7b	>sp|P56393|COX7B_MOUSE Cytochrome c oxidase subunit 7B, mitochondrial OS=Mus musculus GN=Cox7b PE=3 SV=1	P56393	Cytochrome c oxidase subunit 7B, mitochondrial	COX7B_MOUSE	2	3	2	3	2	3	3	3	3	3	3	3	42005.2	47201.7	47513.3	54382.3	55681	81343.5
Cox17	>sp|P56394|COX17_MOUSE Cytochrome c oxidase copper chaperone OS=Mus musculus GN=Cox17 PE=1 SV=2	P56394	Cytochrome c oxidase copper chaperone	COX17_MOUSE	2	1	2	2	1	1	2	2	2	2	2	2	17777.4	29437.9	28160.4	32334.3	14446	26562.1
Cyb5a	>sp|P56395|CYB5_MOUSE Cytochrome b5 OS=Mus musculus GN=Cyb5a PE=1 SV=2	P56395	Cytochrome b5	CYB5_MOUSE	5	4	4	4	3	3	4	4	4	4	4	4	993955	1.06648e+06	1.0408e+06	1.4705e+06	1.46276e+06	1.71549e+06
Usp5	>sp|P56399|UBP5_MOUSE Ubiquitin carboxyl-terminal hydrolase 5 OS=Mus musculus GN=Usp5 PE=1 SV=1	P56399	Ubiquitin carboxyl-terminal hydrolase 5	UBP5_MOUSE	39	36	36	36	35	35	37	37	37	37	37	37	10932326	11461887	11835738	9484768	9587532	11030423
Atp5b	>sp|P56480|ATPB_MOUSE ATP synthase subunit beta, mitochondrial OS=Mus musculus GN=Atp5b PE=1 SV=2	P56480	ATP synthase subunit beta, mitochondrial	ATPB_MOUSE	31	30	30	30	29	29	30	30	30	30	30	30	103171432	104140720	110817352	95051648	94041400	101840776
Ucp3	>sp|P56501|UCP3_MOUSE Mitochondrial uncoupling protein 3 OS=Mus musculus GN=Ucp3 PE=1 SV=1	P56501	Mitochondrial uncoupling protein 3	UCP3_MOUSE	2	1	1	2	1	1	1	1	1	1	1	1	114682	103472	35070.8	90554.7	51742	46819
Ctbp2	>sp|P56546|CTBP2_MOUSE C-terminal-binding protein 2 OS=Mus musculus GN=Ctbp2 PE=1 SV=2	P56546	C-terminal-binding protein 2	CTBP2_MOUSE	9	7	7	10	9	9	5	5	5	5	5	5	163790	171161	171376	136443	160603	176281
Slc1a3	>sp|P56564|EAA1_MOUSE Excitatory amino acid transporter 1 OS=Mus musculus GN=Slc1a3 PE=1 SV=2	P56564	Excitatory amino acid transporter 1	EAA1_MOUSE	1	1	1	1	1	1	1	1	1	1	1	1	16138.2	14754.1	12178.6	23944.5	17367.5	9207.11
S100a1	>sp|P56565|S10A1_MOUSE Protein S100-A1 OS=Mus musculus GN=S100a1 PE=1 SV=2	P56565	Protein S100-A1	S10A1_MOUSE	1	0	1	2	2	2	2	2	2	2	2	2	134956	105471	98482.2	211217	129551	189253
Tdg	>sp|P56581|TDG_MOUSE G/T mismatch-specific thymine DNA glycosylase OS=Mus musculus GN=Tdg PE=1 SV=2	P56581	G/T mismatch-specific thymine DNA glycosylase	TDG_MOUSE	1	1	1	1	1	1	2	2	2	2	2	2	82194.8	59658	69554.6	53197	43729.5	39722.2
Maz	>sp|P56671|MAZ_MOUSE Myc-associated zinc finger protein OS=Mus musculus GN=Maz PE=1 SV=1	P56671	Myc-associated zinc finger protein	MAZ_MOUSE	0	0	1	2	1	0	1	1	1	1	1	1	4186.43	3535.19	3654.81	1470.42	1329.05	1318.89
Wfs1	>sp|P56695|WFS1_MOUSE Wolframin OS=Mus musculus GN=Wfs1 PE=1 SV=1	P56695	Wolframin	WFS1_MOUSE	5	3	5	2	2	3	5	5	5	5	5	5	92901	79149.9	86416.2	1.05769e+06	1.2397e+06	176791
Smo	>sp|P56726|SMO_MOUSE Smoothened homolog OS=Mus musculus GN=Smo PE=1 SV=2	P56726	Smoothened homolog	SMO_MOUSE	1	1	0	0	1	1	1	1	1	1	1	1	972255	895759	1.038e+06	953678	1.58812e+06	1.10456e+06
Pdcd5	>sp|P56812|PDCD5_MOUSE Programmed cell death protein 5 OS=Mus musculus GN=Pdcd5 PE=1 SV=3	P56812	Programmed cell death protein 5	PDCD5_MOUSE	6	6	6	5	6	6	6	6	6	6	6	6	1.34134e+06	1.332e+06	1.63065e+06	911094	723109	1.09695e+06
Sssca1	>sp|P56873|SSA27_MOUSE Sjoegren syndrome/scleroderma autoantigen 1 homolog OS=Mus musculus GN=Sssca1 PE=1 SV=1	P56873	Sjoegren syndrome/scleroderma autoantigen 1 homolog	SSA27_MOUSE	6	6	7	7	7	7	7	7	7	7	7	7	334264	396775	422947	479383	539608	748041
Fus	>sp|P56959|FUS_MOUSE RNA-binding protein FUS OS=Mus musculus GN=Fus PE=1 SV=1	P56959	RNA-binding protein FUS	FUS_MOUSE	11	11	11	10	10	11	11	11	11	11	11	11	7.62139e+06	6.81364e+06	7618284	6338727	7594387	8967889
Exosc10	>sp|P56960|EXOSX_MOUSE Exosome component 10 OS=Mus musculus GN=Exosc10 PE=1 SV=2	P56960	Exosome component 10	EXOSX_MOUSE	19	18	17	19	21	15	21	21	21	21	21	21	498417	623311	598992	635478	558560	517779
Ncstn	>sp|P57716|NICA_MOUSE Nicastrin OS=Mus musculus GN=Ncstn PE=1 SV=3	P57716	Nicastrin	NICA_MOUSE	10	8	8	9	8	7	9	9	9	9	9	9	525752	477833	539364	627379	572081	541009
Pcbp3	>sp|P57722|PCBP3_MOUSE Poly(rC)-binding protein 3 OS=Mus musculus GN=Pcbp3 PE=1 SV=3	P57722	Poly(rC)-binding protein 3	PCBP3_MOUSE	3	3	2	3	4	4	3	3	3	3	3	3	32943.6	38817.1	33828.1	38425.4	107748	55066.5
Pcbp4	>sp|P57724|PCBP4_MOUSE Poly(rC)-binding protein 4 OS=Mus musculus GN=Pcbp4 PE=1 SV=1	P57724	Poly(rC)-binding protein 4	PCBP4_MOUSE	4	3	4	5	4	5	5	5	5	5	5	5	107202	117639	104258	93594.3	93653	105232
Atp6v1d	>sp|P57746|VATD_MOUSE V-type proton ATPase subunit D OS=Mus musculus GN=Atp6v1d PE=1 SV=1	P57746	V-type proton ATPase subunit D	VATD_MOUSE	6	7	7	9	6	8	7	7	7	7	7	7	207590	188574	194088	207460	188049	278040
Erp29	>sp|P57759|ERP29_MOUSE Endoplasmic reticulum resident protein 29 OS=Mus musculus GN=Erp29 PE=1 SV=2	P57759	Endoplasmic reticulum resident protein 29	ERP29_MOUSE	14	13	13	12	13	14	14	14	14	14	14	14	3.05441e+06	3463220	3190869	2.76017e+06	3.01019e+06	3.49843e+06
Eef1d	>sp|P57776|EF1D_MOUSE Elongation factor 1-delta OS=Mus musculus GN=Eef1d PE=1 SV=3	P57776	Elongation factor 1-delta	EF1D_MOUSE	13	14	13	13	14	14	14	14	14	14	14	14	15921081	16985292	18789176	12197146	11917387	15884138
Actn4	>sp|P57780|ACTN4_MOUSE Alpha-actinin-4 OS=Mus musculus GN=Actn4 PE=1 SV=1	P57780	Alpha-actinin-4	ACTN4_MOUSE	43	43	42	45	43	40	43	43	43	43	43	43	18719940	18251464	19636046	21166296	21048142	21744984
Snrpa1	>sp|P57784|RU2A_MOUSE U2 small nuclear ribonucleoprotein A' OS=Mus musculus GN=Snrpa1 PE=1 SV=2	P57784	U2 small nuclear ribonucleoprotein A'	RU2A_MOUSE	15	16	15	14	14	12	15	15	15	15	15	15	3.07586e+06	2.962e+06	3178077	2.21599e+06	2220777	2678745
Lefty2;Lefty1	>sp|P57785|LFTY2_MOUSE Left-right determination factor 2 OS=Mus musculus GN=Lefty2 PE=2 SV=2;>sp|Q64280|LFTY1_MOUSE Left-right determination factor 1 OS=Mus musculus GN=Lefty1 PE=2 SV=1	P57785;Q64280	Left-right determination factor 2;Left-right determination factor 1	LFTY2_MOUSE;LFTY1_MOUSE	0	0	0	1	1	1	1	1	1	1	1	1	12169.7	9920.14	9739.18	110334	116912	123887
Rce1	>sp|P57791|FACE2_MOUSE CAAX prenyl protease 2 OS=Mus musculus GN=Rce1 PE=2 SV=1	P57791	CAAX prenyl protease 2	FACE2_MOUSE	1	1	1	1	1	0	1	1	1	1	1	1	33529.4	29890.9	29258.6	31033.3	27378.7	17956.2
Tm9sf2	>sp|P58021|TM9S2_MOUSE Transmembrane 9 superfamily member 2 OS=Mus musculus GN=Tm9sf2 PE=1 SV=1	P58021	Transmembrane 9 superfamily member 2	TM9S2_MOUSE	10	9	10	10	9	9	10	10	10	10	10	10	430380	403601	382584	429768	398710	255488
Idi1	>sp|P58044|IDI1_MOUSE Isopentenyl-diphosphate Delta-isomerase 1 OS=Mus musculus GN=Idi1 PE=1 SV=1	P58044	Isopentenyl-diphosphate Delta-isomerase 1	IDI1_MOUSE	11	11	11	11	11	11	11	11	11	11	11	11	1.66847e+06	1.76767e+06	1.72101e+06	1.99527e+06	2.19377e+06	2.65169e+06
Nadk	>sp|P58058|NADK_MOUSE NAD kinase OS=Mus musculus GN=Nadk PE=1 SV=2	P58058	NAD kinase	NADK_MOUSE	0	1	1	0	2	2	1	1	1	1	1	1	17857.3	21041.5	17037	22705.5	18265.3	19587
Mrps21	>sp|P58059|RT21_MOUSE 28S ribosomal protein S21, mitochondrial OS=Mus musculus GN=Mrps21 PE=1 SV=1	P58059	28S ribosomal protein S21, mitochondrial	RT21_MOUSE	2	2	3	3	3	2	3	3	3	3	3	3	147981	144005	155039	177399	234062	220552
Mrps6	>sp|P58064|RT06_MOUSE 28S ribosomal protein S6, mitochondrial OS=Mus musculus GN=Mrps6 PE=1 SV=3	P58064	28S ribosomal protein S6, mitochondrial	RT06_MOUSE	5	3	5	7	7	6	7	7	7	7	7	7	216339	221559	195695	217070	178136	217691
Smpdl3b	>sp|P58242|ASM3B_MOUSE Acid sphingomyelinase-like phosphodiesterase 3b OS=Mus musculus GN=Smpdl3b PE=1 SV=1	P58242	Acid sphingomyelinase-like phosphodiesterase 3b	ASM3B_MOUSE	6	7	7	6	8	4	6	6	6	6	6	6	568739	564822	537379	491983	429051	415109
Eef2	>sp|P58252|EF2_MOUSE Elongation factor 2 OS=Mus musculus GN=Eef2 PE=1 SV=2	P58252	Elongation factor 2	EF2_MOUSE	58	58	58	57	53	52	58	58	58	58	58	58	131406296	125813728	132834016	96199536	90873648	90970024
Opa1	>sp|P58281|OPA1_MOUSE Dynamin-like 120 kDa protein, mitochondrial OS=Mus musculus GN=Opa1 PE=1 SV=1	P58281	Dynamin-like 120 kDa protein, mitochondrial	OPA1_MOUSE	19	17	19	23	23	21	20	20	20	20	20	20	838294	351853	363068	694218	422509	430611
Rnf216	>sp|P58283|RN216_MOUSE E3 ubiquitin-protein ligase RNF216 OS=Mus musculus GN=Rnf216 PE=1 SV=3	P58283	E3 ubiquitin-protein ligase RNF216	RN216_MOUSE	0	0	1	0	1	1	1	1	1	1	1	1	37409.7	31688.2	23744.2	2817.4	31959.6	18651.7
Ppp2r4	>sp|P58389|PTPA_MOUSE Serine/threonine-protein phosphatase 2A activator OS=Mus musculus GN=Ppp2r4 PE=1 SV=1	P58389	Serine/threonine-protein phosphatase 2A activator	PTPA_MOUSE	13	11	12	13	11	11	12	12	12	12	12	12	1.18447e+06	1.17122e+06	1.30766e+06	1261700	1.63371e+06	1.38994e+06
Strn4	>sp|P58404|STRN4_MOUSE Striatin-4 OS=Mus musculus GN=Strn4 PE=1 SV=2	P58404	Striatin-4	STRN4_MOUSE	12	11	6	9	6	8	7	7	7	7	7	7	1.19567e+06	1.14882e+06	1.18151e+06	1.04711e+06	1.09406e+06	1.19926e+06
Foxp1	>sp|P58462|FOXP1_MOUSE Forkhead box protein P1 OS=Mus musculus GN=Foxp1 PE=1 SV=1	P58462	Forkhead box protein P1	FOXP1_MOUSE	2	1	0	1	1	1	1	1	1	1	1	1	26916.9	31548.8	28320.6	27756.7	17530.3	20174.6
Fam207a	>sp|P58468|F207A_MOUSE Protein FAM207A OS=Mus musculus GN=Fam207a PE=1 SV=1	P58468	Protein FAM207A	F207A_MOUSE	4	1	2	2	2	3	2	2	2	2	2	2	43923.7	47298	43449.1	36436.2	38550.6	38630
Paxbp1	>sp|P58501|PAXB1_MOUSE PAX3- and PAX7-binding protein 1 OS=Mus musculus GN=Paxbp1 PE=1 SV=3	P58501	PAX3- and PAX7-binding protein 1	PAXB1_MOUSE	5	0	1	2	2	1	2	2	2	2	2	2	233575	224631	226557	272487	210545	280450
Aaas	>sp|P58742|AAAS_MOUSE Aladin OS=Mus musculus GN=Aaas PE=1 SV=1	P58742	Aladin	AAAS_MOUSE	10	9	10	9	9	6	11	11	11	11	11	11	601414	613438	595224	519289	465174	426879
Tpm1	>sp|P58771|TPM1_MOUSE Tropomyosin alpha-1 chain OS=Mus musculus GN=Tpm1 PE=1 SV=1	P58771	Tropomyosin alpha-1 chain	TPM1_MOUSE	11	10	10	10	9	7	10	10	10	10	10	10	3.64752e+06	4.10249e+06	4.5364e+06	2110879	1.59128e+06	3.07097e+06
Tpm2	>sp|P58774|TPM2_MOUSE Tropomyosin beta chain OS=Mus musculus GN=Tpm2 PE=1 SV=1	P58774	Tropomyosin beta chain	TPM2_MOUSE	8	8	9	9	10	8	4	4	4	4	4	4	441361	554383	604140	404486	331192	488973
Ripk2	>sp|P58801|RIPK2_MOUSE Receptor-interacting serine/threonine-protein kinase 2 OS=Mus musculus GN=Ripk2 PE=1 SV=1	P58801	Receptor-interacting serine/threonine-protein kinase 2	RIPK2_MOUSE	2	1	1	1	3	3	2	2	2	2	2	2	66705.2	125771	105919	137471	257530	380086
Tbc1d10a	>sp|P58802|TB10A_MOUSE TBC1 domain family member 10A OS=Mus musculus GN=Tbc1d10a PE=1 SV=1	P58802	TBC1 domain family member 10A	TB10A_MOUSE	3	2	2	2	1	1	2	2	2	2	2	2	54708.9	55032.7	59056.1	49659.1	41689.8	30608.6
Tubgcp3	>sp|P58854|GCP3_MOUSE Gamma-tubulin complex component 3 OS=Mus musculus GN=Tubgcp3 PE=1 SV=2	P58854	Gamma-tubulin complex component 3	GCP3_MOUSE	11	6	9	8	13	4	10	10	10	10	10	10	639197	204601	222128	212014	187169	146015
Tnks1bp1	>sp|P58871|TB182_MOUSE 182 kDa tankyrase-1-binding protein OS=Mus musculus GN=Tnks1bp1 PE=1 SV=2	P58871	182 kDa tankyrase-1-binding protein	TB182_MOUSE	46	44	47	58	56	61	52	52	52	52	52	52	3.62967e+06	3.7678e+06	4.46693e+06	5.6443e+06	5.63655e+06	7.25741e+06
Gmeb2	>sp|P58929|GMEB2_MOUSE Glucocorticoid modulatory element-binding protein 2 OS=Mus musculus GN=Gmeb2 PE=2 SV=2	P58929	Glucocorticoid modulatory element-binding protein 2	GMEB2_MOUSE	2	1	2	0	0	0	2	2	2	2	2	2	21756.6	24568	25819.4	17038.5	392219	421275
Vps33b	>sp|P59016|VP33B_MOUSE Vacuolar protein sorting-associated protein 33B OS=Mus musculus GN=Vps33b PE=1 SV=1	P59016	Vacuolar protein sorting-associated protein 33B	VP33B_MOUSE	2	0	1	2	2	2	1	1	1	1	1	1	4302.6	2693.77	3407.68	3620.55	3475.03	2419.61
Bcl2l13	>sp|P59017|B2L13_MOUSE Bcl-2-like protein 13 OS=Mus musculus GN=Bcl2l13 PE=1 SV=2	P59017	Bcl-2-like protein 13	B2L13_MOUSE	8	6	6	5	7	6	8	8	8	8	8	8	419475	419117	433776	406910	347506	351317
Fkbp14	>sp|P59024|FKB14_MOUSE Peptidyl-prolyl cis-trans isomerase FKBP14 OS=Mus musculus GN=Fkbp14 PE=1 SV=1	P59024	Peptidyl-prolyl cis-trans isomerase FKBP14	FKB14_MOUSE	3	1	1	1	1	2	1	1	1	1	1	1	11521.6	9990.13	22236.6	11138.3	14051.5	11287
Pdrg1	>sp|P59048|PDRG1_MOUSE p53 and DNA damage-regulated protein 1 OS=Mus musculus GN=Pdrg1 PE=2 SV=1	P59048	p53 and DNA damage-regulated protein 1	PDRG1_MOUSE	1	1	1	0	0	1	1	1	1	1	1	1	32264.8	31889.7	31442.4	17723.8	20833.8	27564
Senp1	>sp|P59110|SENP1_MOUSE Sentrin-specific protease 1 OS=Mus musculus GN=Senp1 PE=2 SV=1	P59110	Sentrin-specific protease 1	SENP1_MOUSE	2	2	2	2	3	0	1	1	1	1	1	1	6814.06	6689.65	7616.29	8756.85	6799.13	3805.33
Pcif1	>sp|P59114|PCIF1_MOUSE Phosphorylated CTD-interacting factor 1 OS=Mus musculus GN=Pcif1 PE=1 SV=1	P59114	Phosphorylated CTD-interacting factor 1	PCIF1_MOUSE	2	1	1	0	1	0	1	1	1	1	1	1	17665	18813.9	15702.9	9111.16	1501.96	3392.7
Scarf2	>sp|P59222|SREC2_MOUSE Scavenger receptor class F member 2 OS=Mus musculus GN=Scarf2 PE=1 SV=1	P59222	Scavenger receptor class F member 2	SREC2_MOUSE	2	0	1	4	4	2	1	1	1	1	1	1	11705.5	10463.4	10074.5	22488.5	25223.5	34091
Nup43	>sp|P59235|NUP43_MOUSE Nucleoporin Nup43 OS=Mus musculus GN=Nup43 PE=1 SV=2	P59235	Nucleoporin Nup43	NUP43_MOUSE	5	7	5	6	4	7	6	6	6	6	6	6	250079	279367	318295	205030	570151	605543
Nphp4	>sp|P59240|NPHP4_MOUSE Nephrocystin-4 OS=Mus musculus GN=Nphp4 PE=1 SV=2	P59240	Nephrocystin-4	NPHP4_MOUSE	2	1	1	1	2	2	2	2	2	2	2	2	78796.6	74887.9	77655.5	68097.3	107305	197659
Cgn	>sp|P59242|CING_MOUSE Cingulin OS=Mus musculus GN=Cgn PE=1 SV=1	P59242	Cingulin	CING_MOUSE	2	2	2	2	2	2	1	1	1	1	1	1	110335	105221	112321	108070	132682	133394
Eif5	>sp|P59325|IF5_MOUSE Eukaryotic translation initiation factor 5 OS=Mus musculus GN=Eif5 PE=1 SV=1	P59325	Eukaryotic translation initiation factor 5	IF5_MOUSE	15	17	18	18	18	16	18	18	18	18	18	18	1.5029e+06	1494810	1.6066e+06	1.41588e+06	1.4025e+06	1.62489e+06
Ythdf1	>sp|P59326|YTHD1_MOUSE YTH domain-containing family protein 1 OS=Mus musculus GN=Ythdf1 PE=1 SV=1	P59326	YTH domain-containing family protein 1	YTHD1_MOUSE	6	7	6	6	7	7	6	6	6	6	6	6	718700	767616	785223	876523	987025	916006
Wdhd1	>sp|P59328|WDHD1_MOUSE WD repeat and HMG-box DNA-binding protein 1 OS=Mus musculus GN=Wdhd1 PE=1 SV=2	P59328	WD repeat and HMG-box DNA-binding protein 1	WDHD1_MOUSE	2	2	0	1	1	1	1	1	1	1	1	1	10012.5	12821.6	12500.3	13815.7	14593.1	19444.5
Polr3b	>sp|P59470|RPC2_MOUSE DNA-directed RNA polymerase III subunit RPC2 OS=Mus musculus GN=Polr3b PE=1 SV=2	P59470	DNA-directed RNA polymerase III subunit RPC2	RPC2_MOUSE	1	2	1	1	1	1	1	1	1	1	1	1	136638	127927	148400	56449.6	48690.4	63714.5
Anks1a	>sp|P59672|ANS1A_MOUSE Ankyrin repeat and SAM domain-containing protein 1A OS=Mus musculus GN=Anks1a PE=1 SV=3	P59672	Ankyrin repeat and SAM domain-containing protein 1A	ANS1A_MOUSE	1	1	1	1	1	1	1	1	1	1	1	1	9034.98	8587.13	10320.3	6873.15	6889	5417.93
Sf3b6	>sp|P59708|SF3B6_MOUSE Splicing factor 3B subunit 6 OS=Mus musculus GN=Sf3b6 PE=1 SV=1	P59708	Splicing factor 3B subunit 6	SF3B6_MOUSE	5	5	5	5	5	5	5	5	5	5	5	5	587227	556336	553279	511288	529802	556698
Mkl2	>sp|P59759|MKL2_MOUSE MKL/myocardin-like protein 2 OS=Mus musculus GN=Mkl2 PE=1 SV=1	P59759	MKL/myocardin-like protein 2	MKL2_MOUSE	1	0	1	2	3	5	2	2	2	2	2	2	1696.17	3305.38	31652	6906.92	8696.73	10980.6
Dock4	>sp|P59764|DOCK4_MOUSE Dedicator of cytokinesis protein 4 OS=Mus musculus GN=Dock4 PE=1 SV=1	P59764	Dedicator of cytokinesis protein 4	DOCK4_MOUSE	1	0	1	1	0	0	1	1	1	1	1	1	32058.6	20619.2	21660.7	1572.8	8794.08	6357.06
Kdm2a	>sp|P59997|KDM2A_MOUSE Lysine-specific demethylase 2A OS=Mus musculus GN=Kdm2a PE=1 SV=2	P59997	Lysine-specific demethylase 2A	KDM2A_MOUSE	1	1	0	8	6	2	2	2	2	2	2	2	249791	207637	230610	409628	387315	339598
Arpc4	>sp|P59999|ARPC4_MOUSE Actin-related protein 2/3 complex subunit 4 OS=Mus musculus GN=Arpc4 PE=1 SV=3	P59999	Actin-related protein 2/3 complex subunit 4	ARPC4_MOUSE	8	9	8	9	10	10	10	10	10	10	10	10	3.05075e+06	2.68738e+06	3.15986e+06	2.67413e+06	2.46349e+06	2750392
Ruvbl1	>sp|P60122|RUVB1_MOUSE RuvB-like 1 OS=Mus musculus GN=Ruvbl1 PE=1 SV=1	P60122	RuvB-like 1	RUVB1_MOUSE	26	26	26	26	25	25	26	26	26	26	26	26	6.57732e+06	6.90931e+06	6428653	4.34857e+06	4.10401e+06	5059685
Eif3e	>sp|P60229|EIF3E_MOUSE Eukaryotic translation initiation factor 3 subunit E OS=Mus musculus GN=Eif3e PE=1 SV=1	P60229	Eukaryotic translation initiation factor 3 subunit E	EIF3E_MOUSE	25	23	23	23	24	23	24	24	24	24	24	24	5.57208e+06	5172214	5240550	4.69046e+06	4808262	3991013
Espl1	>sp|P60330|ESPL1_MOUSE Separin OS=Mus musculus GN=Espl1 PE=1 SV=1	P60330	Separin	ESPL1_MOUSE	1	1	1	0	0	1	1	1	1	1	1	1	98340	88833.8	77759.6	76161.4	62506.9	67711.6
Cdo1	>sp|P60334|CDO1_MOUSE Cysteine dioxygenase type 1 OS=Mus musculus GN=Cdo1 PE=1 SV=1	P60334	Cysteine dioxygenase type 1	CDO1_MOUSE	0	0	0	0	1	1	1	1	1	1	1	1	17673	2472.59	9999.36	20707.3	29064.3	17324.7
Pcbp1	>sp|P60335|PCBP1_MOUSE Poly(rC)-binding protein 1 OS=Mus musculus GN=Pcbp1 PE=1 SV=1	P60335	Poly(rC)-binding protein 1	PCBP1_MOUSE	12	12	12	11	12	12	12	12	12	12	12	12	12496553	12688278	13008156	7.77623e+06	9066340	9430336
Ppfia3	>sp|P60469|LIPA3_MOUSE Liprin-alpha-3 OS=Mus musculus GN=Ppfia3 PE=1 SV=2	P60469	Liprin-alpha-3	LIPA3_MOUSE	2	2	2	1	2	1	2	2	2	2	2	2	203428	208332	219949	129967	140568	189803
Pdxp	>sp|P60487|PLPP_MOUSE Pyridoxal phosphate phosphatase OS=Mus musculus GN=Pdxp PE=1 SV=1	P60487	Pyridoxal phosphate phosphatase	PLPP_MOUSE	3	3	4	2	1	1	3	3	3	3	3	3	61667.6	62175.8	61524.2	47205.2	56000.5	61118
Gabarapl2	>sp|P60521|GBRL2_MOUSE Gamma-aminobutyric acid receptor-associated protein-like 2 OS=Mus musculus GN=Gabarapl2 PE=1 SV=1	P60521	Gamma-aminobutyric acid receptor-associated protein-like 2	GBRL2_MOUSE	1	1	1	1	1	1	1	1	1	1	1	1	18667.8	18374	20257.5	19564	14977.9	14221.4
Romo1	>sp|P60603|ROMO1_MOUSE Reactive oxygen species modulator 1 OS=Mus musculus GN=Romo1 PE=2 SV=1	P60603	Reactive oxygen species modulator 1	ROMO1_MOUSE	1	1	2	2	1	1	1	1	1	1	1	1	76540.5	83943.5	78676.5	86033.6	100739	121018
Ube2g2	>sp|P60605|UB2G2_MOUSE Ubiquitin-conjugating enzyme E2 G2 OS=Mus musculus GN=Ube2g2 PE=1 SV=1	P60605	Ubiquitin-conjugating enzyme E2 G2	UB2G2_MOUSE	3	3	1	1	3	1	3	3	3	3	3	3	79263.3	93443.3	92454.1	132577	43310	60750.7
Nploc4	>sp|P60670|NPL4_MOUSE Nuclear protein localization protein 4 homolog OS=Mus musculus GN=Nploc4 PE=1 SV=3	P60670	Nuclear protein localization protein 4 homolog	NPL4_MOUSE	19	17	17	17	21	22	22	22	22	22	22	22	2093675	1.45544e+06	1.72462e+06	1.64065e+06	1438709	1.59612e+06
Actb	>sp|P60710|ACTB_MOUSE Actin, cytoplasmic 1 OS=Mus musculus GN=Actb PE=1 SV=1	P60710	Actin, cytoplasmic 1	ACTB_MOUSE	13	14	13	15	14	14	1	1	1	1	1	1	15784.3	7641.04	6236.81	19801.3	30693	68444.8
Mdga2	>sp|P60755|MDGA2_MOUSE MAM domain-containing glycosylphosphatidylinositol anchor protein 2 OS=Mus musculus GN=Mdga2 PE=1 SV=1	P60755	MAM domain-containing glycosylphosphatidylinositol anchor protein 2	MDGA2_MOUSE	1	1	1	1	1	1	1	1	1	1	1	1	386541	352985	362564	237545	12510.2	175537
Morf4l1	>sp|P60762|MO4L1_MOUSE Mortality factor 4-like protein 1 OS=Mus musculus GN=Morf4l1 PE=1 SV=2	P60762	Mortality factor 4-like protein 1	MO4L1_MOUSE	1	1	1	1	1	2	1	1	1	1	1	1	7396.98	5945.91	6436.47	6665.16	5087.22	2012.69
Cdc42	>sp|P60766|CDC42_MOUSE Cell division control protein 42 homolog OS=Mus musculus GN=Cdc42 PE=1 SV=2	P60766	Cell division control protein 42 homolog	CDC42_MOUSE	8	8	8	8	9	8	8	8	8	8	8	8	5.05878e+06	4706272	4857794	5.26938e+06	4889488	4.14221e+06
Cirbp	>sp|P60824|CIRBP_MOUSE Cold-inducible RNA-binding protein OS=Mus musculus GN=Cirbp PE=1 SV=1	P60824	Cold-inducible RNA-binding protein	CIRBP_MOUSE	2	2	1	2	3	3	2	2	2	2	2	2	54275.9	45403.4	55503.8	94946.8	90122.4	96839.6
Ensa	>sp|P60840|ENSA_MOUSE Alpha-endosulfine OS=Mus musculus GN=Ensa PE=1 SV=1	P60840	Alpha-endosulfine	ENSA_MOUSE	2	1	2	3	3	3	3	3	3	3	3	3	238258	241380	260994	279592	277750	357146
Eif4a1	>sp|P60843|IF4A1_MOUSE Eukaryotic initiation factor 4A-I OS=Mus musculus GN=Eif4a1 PE=1 SV=1	P60843	Eukaryotic initiation factor 4A-I	IF4A1_MOUSE	33	33	31	32	31	30	19	19	19	19	19	19	16894194	17279088	16898718	14397429	13103516	14701215
Rps20	>sp|P60867|RS20_MOUSE 40S ribosomal protein S20 OS=Mus musculus GN=Rps20 PE=1 SV=1	P60867	40S ribosomal protein S20	RS20_MOUSE	4	4	4	4	4	4	4	4	4	4	4	4	6884457	6.39812e+06	6.52218e+06	4387778	3.89762e+06	3.61521e+06
Snap25	>sp|P60879|SNP25_MOUSE Synaptosomal-associated protein 25 OS=Mus musculus GN=Snap25 PE=1 SV=1	P60879	Synaptosomal-associated protein 25	SNP25_MOUSE	1	1	0	1	0	0	1	1	1	1	1	1	44284.7	50067.3	39783.7	44478	57333.6	67988.1
Polr2i	>sp|P60898|RPB9_MOUSE DNA-directed RNA polymerase II subunit RPB9 OS=Mus musculus GN=Polr2i PE=1 SV=1	P60898	DNA-directed RNA polymerase II subunit RPB9	RPB9_MOUSE	1	2	0	0	0	0	1	1	1	1	1	1	6842.72	5786.92	6821.94	5432.78	2462.68	2449.2
Dnajc5	>sp|P60904|DNJC5_MOUSE DnaJ homolog subfamily C member 5 OS=Mus musculus GN=Dnajc5 PE=1 SV=1	P60904	DnaJ homolog subfamily C member 5	DNJC5_MOUSE	3	3	3	5	4	4	4	4	4	4	4	4	83997.9	89746.9	81683.9	224598	236485	159976
Rab5b	>sp|P61021|RAB5B_MOUSE Ras-related protein Rab-5B OS=Mus musculus GN=Rab5b PE=1 SV=1	P61021	Ras-related protein Rab-5B	RAB5B_MOUSE	6	6	6	6	5	5	6	6	6	6	6	6	577783	536606	531649	679184	675822	551919
Chp1	>sp|P61022|CHP1_MOUSE Calcineurin B homologous protein 1 OS=Mus musculus GN=Chp1 PE=1 SV=2	P61022	Calcineurin B homologous protein 1	CHP1_MOUSE	7	7	7	7	9	8	7	7	7	7	7	7	449620	468214	494282	365392	303214	407546
Rab10	>sp|P61027|RAB10_MOUSE Ras-related protein Rab-10 OS=Mus musculus GN=Rab10 PE=1 SV=1	P61027	Ras-related protein Rab-10	RAB10_MOUSE	9	7	8	9	9	9	9	9	9	9	9	9	1.70266e+06	1.4563e+06	1.44754e+06	1.43612e+06	1.73479e+06	1.66402e+06
Rab8b	>sp|P61028|RAB8B_MOUSE Ras-related protein Rab-8B OS=Mus musculus GN=Rab8b PE=1 SV=1	P61028	Ras-related protein Rab-8B	RAB8B_MOUSE	2	3	3	5	4	4	4	4	4	4	4	4	162253	153834	163246	189321	170552	170151
Ube2d3	>sp|P61079|UB2D3_MOUSE Ubiquitin-conjugating enzyme E2 D3 OS=Mus musculus GN=Ube2d3 PE=1 SV=1	P61079	Ubiquitin-conjugating enzyme E2 D3	UB2D3_MOUSE	1	1	1	1	1	1	1	1	1	1	1	1	348474	336933	306030	346357	275120	267316
Ube2d1	>sp|P61080|UB2D1_MOUSE Ubiquitin-conjugating enzyme E2 D1 OS=Mus musculus GN=Ube2d1 PE=2 SV=1	P61080	Ubiquitin-conjugating enzyme E2 D1	UB2D1_MOUSE	2	2	1	1	3	2	2	2	2	2	2	2	36379.9	38122.7	45386.2	55946.8	49646.5	44994.3
Ube2m	>sp|P61082|UBC12_MOUSE NEDD8-conjugating enzyme Ubc12 OS=Mus musculus GN=Ube2m PE=1 SV=1	P61082	NEDD8-conjugating enzyme Ubc12	UBC12_MOUSE	7	7	7	7	7	7	7	7	7	7	7	7	1.0265e+06	1106155	998812	892270	876530	1.00623e+06
Ube2k	>sp|P61087|UBE2K_MOUSE Ubiquitin-conjugating enzyme E2 K OS=Mus musculus GN=Ube2k PE=1 SV=3	P61087	Ubiquitin-conjugating enzyme E2 K	UBE2K_MOUSE	12	12	12	12	13	12	12	12	12	12	12	12	2.85383e+06	3.05865e+06	2.89783e+06	2.54114e+06	2656827	2.88417e+06
Ube2n	>sp|P61089|UBE2N_MOUSE Ubiquitin-conjugating enzyme E2 N OS=Mus musculus GN=Ube2n PE=1 SV=1	P61089	Ubiquitin-conjugating enzyme E2 N	UBE2N_MOUSE	9	8	9	9	8	8	8	8	8	8	8	8	7.44272e+06	8.05881e+06	7.60339e+06	7299007	6791500	7.52814e+06
Actr2	>sp|P61161|ARP2_MOUSE Actin-related protein 2 OS=Mus musculus GN=Actr2 PE=1 SV=1	P61161	Actin-related protein 2	ARP2_MOUSE	18	17	16	18	18	18	18	18	18	18	18	18	5451599	5430767	5.54355e+06	5336212	5350299	4807087
Actr1a	>sp|P61164|ACTZ_MOUSE Alpha-centractin OS=Mus musculus GN=Actr1a PE=1 SV=1	P61164	Alpha-centractin	ACTZ_MOUSE	15	14	14	13	15	15	4	4	4	4	4	4	2305034	2178879	2.08457e+06	2128467	1719883	2.20709e+06
Cops2	>sp|P61202|CSN2_MOUSE COP9 signalosome complex subunit 2 OS=Mus musculus GN=Cops2 PE=1 SV=1	P61202	COP9 signalosome complex subunit 2	CSN2_MOUSE	21	20	20	21	21	19	21	21	21	21	21	21	2082832	2.00083e+06	2.12994e+06	1.72633e+06	1.7044e+06	1.8075e+06
Arf3	>sp|P61205|ARF3_MOUSE ADP-ribosylation factor 3 OS=Mus musculus GN=Arf3 PE=2 SV=2	P61205	ADP-ribosylation factor 3	ARF3_MOUSE	13	14	14	14	14	13	1	1	1	1	1	1	200670	161073	162142	138029	194209	224263
Arl1	>sp|P61211|ARL1_MOUSE ADP-ribosylation factor-like protein 1 OS=Mus musculus GN=Arl1 PE=1 SV=1	P61211	ADP-ribosylation factor-like protein 1	ARL1_MOUSE	7	6	6	7	9	7	8	8	8	8	8	8	511540	710217	746140	782628	711625	723449
Polr2f	>sp|P61219|RPAB2_MOUSE DNA-directed RNA polymerases I, II, and III subunit RPABC2 OS=Mus musculus GN=Polr2f PE=2 SV=1	P61219	DNA-directed RNA polymerases I, II, and III subunit RPABC2	RPAB2_MOUSE	1	1	0	0	0	0	1	1	1	1	1	1	21069.5	27455.7	25220.6	26537.2	21155.3	7314.16
Abce1	>sp|P61222|ABCE1_MOUSE ATP-binding cassette sub-family E member 1 OS=Mus musculus GN=Abce1 PE=1 SV=1	P61222	ATP-binding cassette sub-family E member 1	ABCE1_MOUSE	31	32	31	32	34	31	34	34	34	34	34	34	7300818	6947320	6856094	6207863	6.50884e+06	6.18017e+06
Rap2b	>sp|P61226|RAP2B_MOUSE Ras-related protein Rap-2b OS=Mus musculus GN=Rap2b PE=1 SV=1	P61226	Ras-related protein Rap-2b	RAP2B_MOUSE	2	2	4	2	3	2	3	3	3	3	3	3	89126.7	123685	90302.9	82629.5	79188.6	70305.4
Rpl26	>sp|P61255|RL26_MOUSE 60S ribosomal protein L26 OS=Mus musculus GN=Rpl26 PE=1 SV=1	P61255	60S ribosomal protein L26	RL26_MOUSE	12	12	12	12	9	9	11	11	11	11	11	11	14151378	13425556	12736337	10526654	9990896	8809089
Psme3	>sp|P61290|PSME3_MOUSE Proteasome activator complex subunit 3 OS=Mus musculus GN=Psme3 PE=1 SV=1	P61290	Proteasome activator complex subunit 3	PSME3_MOUSE	10	11	10	11	10	11	11	11	11	11	11	11	758505	785822	759496	556659	589417	775082
Rab6b	>sp|P61294|RAB6B_MOUSE Ras-related protein Rab-6B OS=Mus musculus GN=Rab6b PE=1 SV=1	P61294	Ras-related protein Rab-6B	RAB6B_MOUSE	8	8	6	11	12	11	4	4	4	4	4	4	255960	110676	111991	145608	144078	222515
Magoh;Magohb	>sp|P61327|MGN_MOUSE Protein mago nashi homolog OS=Mus musculus GN=Magoh PE=2 SV=1;>sp|Q9CQL1|MGN2_MOUSE Protein mago nashi homolog 2 OS=Mus musculus GN=Magohb PE=2 SV=1	P61327;Q9CQL1	Protein mago nashi homolog;Protein mago nashi homolog 2	MGN_MOUSE;MGN2_MOUSE	4	5	5	5	6	8	6	6	6	6	6	6	1.15935e+06	1.12304e+06	1.32016e+06	1.23164e+06	1.12539e+06	1.26177e+06
Rpl27	>sp|P61358|RL27_MOUSE 60S ribosomal protein L27 OS=Mus musculus GN=Rpl27 PE=1 SV=2	P61358	60S ribosomal protein L27	RL27_MOUSE	10	10	10	10	10	10	10	10	10	10	10	10	23397344	19372836	20834454	16571358	15245310	13624538
Smg6	>sp|P61406|EST1A_MOUSE Telomerase-binding protein EST1A OS=Mus musculus GN=Smg6 PE=1 SV=1	P61406	Telomerase-binding protein EST1A	EST1A_MOUSE	2	2	2	7	5	5	4	4	4	4	4	4	3.61238e+06	2.87587e+06	3663274	1814089	1727253	1.85639e+06
Rpl37a	>sp|P61514|RL37A_MOUSE 60S ribosomal protein L37a OS=Mus musculus GN=Rpl37a PE=1 SV=2	P61514	60S ribosomal protein L37a	RL37A_MOUSE	8	8	8	8	7	7	8	8	8	8	8	8	4.17067e+06	3822530	3.80357e+06	2.76087e+06	2.75071e+06	3245047
Naa20	>sp|P61600|NAA20_MOUSE N-alpha-acetyltransferase 20 OS=Mus musculus GN=Naa20 PE=1 SV=1	P61600	N-alpha-acetyltransferase 20	NAA20_MOUSE	2	2	2	2	2	3	2	2	2	2	2	2	188930	201696	368055	125713	95972.4	165546
Sec61a1	>sp|P61620|S61A1_MOUSE Protein transport protein Sec61 subunit alpha isoform 1 OS=Mus musculus GN=Sec61a1 PE=1 SV=2	P61620	Protein transport protein Sec61 subunit alpha isoform 1	S61A1_MOUSE	8	8	8	7	6	5	8	8	8	8	8	8	1.53595e+06	1.39529e+06	1.40036e+06	781526	795771	588384
Itga11	>sp|P61622|ITA11_MOUSE Integrin alpha-11 OS=Mus musculus GN=Itga11 PE=1 SV=1	P61622	Integrin alpha-11	ITA11_MOUSE	3	3	3	11	10	5	7	7	7	7	7	7	504489	507444	641006	222940	148128	170232
Arf4	>sp|P61750|ARF4_MOUSE ADP-ribosylation factor 4 OS=Mus musculus GN=Arf4 PE=1 SV=2	P61750	ADP-ribosylation factor 4	ARF4_MOUSE	5	5	5	5	5	5	5	5	5	5	5	5	2.81049e+06	2.62769e+06	2.90644e+06	2.70944e+06	2.68544e+06	2269503
Vbp1	>sp|P61759|PFD3_MOUSE Prefoldin subunit 3 OS=Mus musculus GN=Vbp1 PE=1 SV=2	P61759	Prefoldin subunit 3	PFD3_MOUSE	11	10	12	11	11	12	12	12	12	12	12	12	1.1729e+06	1.15785e+06	1.23624e+06	980121	966370	1.2042e+06
Dad1	>sp|P61804|DAD1_MOUSE Dolichyl-diphosphooligosaccharide--protein glycosyltransferase subunit DAD1 OS=Mus musculus GN=Dad1 PE=1 SV=3	P61804	Dolichyl-diphosphooligosaccharide--protein glycosyltransferase subunit DAD1	DAD1_MOUSE	3	3	3	3	2	2	3	3	3	3	3	3	748671	746950	732098	514948	649551	552594
Abat	>sp|P61922|GABT_MOUSE 4-aminobutyrate aminotransferase, mitochondrial OS=Mus musculus GN=Abat PE=1 SV=1	P61922	4-aminobutyrate aminotransferase, mitochondrial	GABT_MOUSE	0	0	0	2	3	2	2	2	2	2	2	2	40969.2	52939.4	71112.6	59622.1	61489.1	55172.7
Copz1	>sp|P61924|COPZ1_MOUSE Coatomer subunit zeta-1 OS=Mus musculus GN=Copz1 PE=1 SV=1	P61924	Coatomer subunit zeta-1	COPZ1_MOUSE	5	5	5	4	5	5	5	5	5	5	5	5	1.30621e+06	1.3021e+06	1.32794e+06	1.23759e+06	1.17527e+06	1.09353e+06
Sumo2	>sp|P61957|SUMO2_MOUSE Small ubiquitin-related modifier 2 OS=Mus musculus GN=Sumo2 PE=1 SV=1	P61957	Small ubiquitin-related modifier 2	SUMO2_MOUSE	4	4	4	3	4	4	1	1	1	1	1	1	111940	160041	148487	151859	130203	182117
Ufm1	>sp|P61961|UFM1_MOUSE Ubiquitin-fold modifier 1 OS=Mus musculus GN=Ufm1 PE=1 SV=1	P61961	Ubiquitin-fold modifier 1	UFM1_MOUSE	2	1	2	2	2	2	2	2	2	2	2	2	118062	110409	138927	128007	141629	165345
Dcaf7	>sp|P61963|DCAF7_MOUSE DDB1- and CUL4-associated factor 7 OS=Mus musculus GN=Dcaf7 PE=1 SV=1	P61963	DDB1- and CUL4-associated factor 7	DCAF7_MOUSE	3	3	4	2	3	4	3	3	3	3	3	3	106982	112026	117081	97242.4	83309.7	109752
Wdr5	>sp|P61965|WDR5_MOUSE WD repeat-containing protein 5 OS=Mus musculus GN=Wdr5 PE=1 SV=1	P61965	WD repeat-containing protein 5	WDR5_MOUSE	6	7	8	7	9	9	8	8	8	8	8	8	453488	477725	404820	409414	483228	540033
Ap1s1	>sp|P61967|AP1S1_MOUSE AP-1 complex subunit sigma-1A OS=Mus musculus GN=Ap1s1 PE=1 SV=1	P61967	AP-1 complex subunit sigma-1A	AP1S1_MOUSE	4	3	4	5	5	4	4	4	4	4	4	4	293194	279151	285614	428055	392340	356802
Nutf2	>sp|P61971|NTF2_MOUSE Nuclear transport factor 2 OS=Mus musculus GN=Nutf2 PE=1 SV=1	P61971	Nuclear transport factor 2	NTF2_MOUSE	5	6	6	6	7	7	6	6	6	6	6	6	2161550	2.59482e+06	2953505	2.03491e+06	1.79652e+06	2.87163e+06
Hnrnpk	>sp|P61979|HNRPK_MOUSE Heterogeneous nuclear ribonucleoprotein K OS=Mus musculus GN=Hnrnpk PE=1 SV=1	P61979	Heterogeneous nuclear ribonucleoprotein K	HNRPK_MOUSE	30	30	30	31	29	29	31	31	31	31	31	31	44865648	41928856	47186540	45338904	40430824	45212568
Ywhag	>sp|P61982|1433G_MOUSE 14-3-3 protein gamma OS=Mus musculus GN=Ywhag PE=1 SV=2	P61982	14-3-3 protein gamma	1433G_MOUSE	23	22	23	21	21	21	15	15	15	15	15	15	12753834	15077739	13982179	15776735	11366909	14999454
Lrch1	>sp|P62046|LRCH1_MOUSE Leucine-rich repeat and calponin homology domain-containing protein 1 OS=Mus musculus GN=Lrch1 PE=1 SV=2	P62046	Leucine-rich repeat and calponin homology domain-containing protein 1	LRCH1_MOUSE	1	2	0	2	3	2	3	3	3	3	3	3	70539	67546.7	61943	61086.6	73199.9	71426.3
Rras2	>sp|P62071|RRAS2_MOUSE Ras-related protein R-Ras2 OS=Mus musculus GN=Rras2 PE=1 SV=1	P62071	Ras-related protein R-Ras2	RRAS2_MOUSE	3	5	4	4	5	3	4	4	4	4	4	4	145000	151232	153922	145006	161906	138602
Timm10	>sp|P62073|TIM10_MOUSE Mitochondrial import inner membrane translocase subunit Tim10 OS=Mus musculus GN=Timm10 PE=1 SV=1	P62073	Mitochondrial import inner membrane translocase subunit Tim10	TIM10_MOUSE	1	1	3	4	1	2	3	3	3	3	3	3	37486.3	47152.4	54536.2	55054.8	28510.4	43855.5
Timm13	>sp|P62075|TIM13_MOUSE Mitochondrial import inner membrane translocase subunit Tim13 OS=Mus musculus GN=Timm13 PE=1 SV=1	P62075	Mitochondrial import inner membrane translocase subunit Tim13	TIM13_MOUSE	4	4	4	4	4	5	4	4	4	4	4	4	1.50035e+06	1.59728e+06	1.85364e+06	2.06507e+06	2.18633e+06	2.40805e+06
Timm8b	>sp|P62077|TIM8B_MOUSE Mitochondrial import inner membrane translocase subunit Tim8 B OS=Mus musculus GN=Timm8b PE=1 SV=1	P62077	Mitochondrial import inner membrane translocase subunit Tim8 B	TIM8B_MOUSE	2	2	2	2	2	2	2	2	2	2	2	2	64727.3	91276.4	102492	99748.9	81919.6	120992
Rps7	>sp|P62082|RS7_MOUSE 40S ribosomal protein S7 OS=Mus musculus GN=Rps7 PE=2 SV=1	P62082	40S ribosomal protein S7	RS7_MOUSE	14	15	15	15	15	15	16	16	16	16	16	16	13570012	14036718	13436817	10542190	10100369	10453217
Ppp1ca	>sp|P62137|PP1A_MOUSE Serine/threonine-protein phosphatase PP1-alpha catalytic subunit OS=Mus musculus GN=Ppp1ca PE=1 SV=1	P62137	Serine/threonine-protein phosphatase PP1-alpha catalytic subunit	PP1A_MOUSE	7	8	7	7	7	7	6	6	6	6	6	6	1.80074e+06	2.11445e+06	1.87124e+06	2108501	1.87688e+06	2.09836e+06
Ppp1cb	>sp|P62141|PP1B_MOUSE Serine/threonine-protein phosphatase PP1-beta catalytic subunit OS=Mus musculus GN=Ppp1cb PE=1 SV=3	P62141	Serine/threonine-protein phosphatase PP1-beta catalytic subunit	PP1B_MOUSE	8	8	5	7	6	6	8	8	8	8	8	8	718442	807973	621056	648316	727903	865180
Psmc1	>sp|P62192|PRS4_MOUSE 26S protease regulatory subunit 4 OS=Mus musculus GN=Psmc1 PE=1 SV=1	P62192	26S protease regulatory subunit 4	PRS4_MOUSE	22	21	20	20	20	19	21	21	21	21	21	21	6478027	6391334	6711838	4.65724e+06	4.48919e+06	4805014
Psmc5	>sp|P62196|PRS8_MOUSE 26S protease regulatory subunit 8 OS=Mus musculus GN=Psmc5 PE=1 SV=1	P62196	26S protease regulatory subunit 8	PRS8_MOUSE	22	22	23	24	23	23	21	21	21	21	21	21	5.92704e+06	5972684	5723430	4757534	5048790	5.71372e+06
Calm1	>sp|P62204|CALM_MOUSE Calmodulin OS=Mus musculus GN=Calm1 PE=1 SV=2	P62204	Calmodulin	CALM_MOUSE	10	10	11	10	9	9	3	3	3	3	3	3	6566724	9023392	8020740	10709969	6493140	11611493
Rps8	>sp|P62242|RS8_MOUSE 40S ribosomal protein S8 OS=Mus musculus GN=Rps8 PE=1 SV=2	P62242	40S ribosomal protein S8	RS8_MOUSE	16	18	18	17	15	14	17	17	17	17	17	17	41076972	37627616	37716916	28931152	26991712	26150880
Rps15a	>sp|P62245|RS15A_MOUSE 40S ribosomal protein S15a OS=Mus musculus GN=Rps15a PE=1 SV=2	P62245	40S ribosomal protein S15a	RS15A_MOUSE	8	9	8	8	8	7	7	7	7	7	7	7	14101116	13024523	13248162	10380906	9163156	8643627
Ube2g1	>sp|P62254|UB2G1_MOUSE Ubiquitin-conjugating enzyme E2 G1 OS=Mus musculus GN=Ube2g1 PE=1 SV=3	P62254	Ubiquitin-conjugating enzyme E2 G1	UB2G1_MOUSE	4	4	4	4	2	3	4	4	4	4	4	4	209404	220900	221936	197228	259498	253841
Ube2h	>sp|P62257|UBE2H_MOUSE Ubiquitin-conjugating enzyme E2 H OS=Mus musculus GN=Ube2h PE=1 SV=1	P62257	Ubiquitin-conjugating enzyme E2 H	UBE2H_MOUSE	2	2	2	2	3	3	2	2	2	2	2	2	62544.7	83681.9	79824.9	147951	151614	174469
Ywhae	>sp|P62259|1433E_MOUSE 14-3-3 protein epsilon OS=Mus musculus GN=Ywhae PE=1 SV=1	P62259	14-3-3 protein epsilon	1433E_MOUSE	19	19	19	20	18	18	20	20	20	20	20	20	37326612	37337912	36836436	31262598	32776102	34459664
Rps14	>sp|P62264|RS14_MOUSE 40S ribosomal protein S14 OS=Mus musculus GN=Rps14 PE=1 SV=3	P62264	40S ribosomal protein S14	RS14_MOUSE	10	10	10	10	8	8	10	10	10	10	10	10	15097287	14485460	14919704	11973578	12850839	10727166
Rps23	>sp|P62267|RS23_MOUSE 40S ribosomal protein S23 OS=Mus musculus GN=Rps23 PE=1 SV=3	P62267	40S ribosomal protein S23	RS23_MOUSE	8	8	8	8	7	7	8	8	8	8	8	8	8344401	8106163	8282573	6.22674e+06	5.97237e+06	5526160
Rps18	>sp|P62270|RS18_MOUSE 40S ribosomal protein S18 OS=Mus musculus GN=Rps18 PE=1 SV=3	P62270	40S ribosomal protein S18	RS18_MOUSE	12	13	12	12	11	12	12	12	12	12	12	12	22211378	21960092	20733208	16677124	14810555	14194334
Rps29	>sp|P62274|RS29_MOUSE 40S ribosomal protein S29 OS=Mus musculus GN=Rps29 PE=3 SV=2	P62274	40S ribosomal protein S29	RS29_MOUSE	3	3	3	3	3	3	3	3	3	3	3	3	2.45143e+06	2131792	2.11559e+06	1.50112e+06	1.2133e+06	1.17783e+06
Rps11	>sp|P62281|RS11_MOUSE 40S ribosomal protein S11 OS=Mus musculus GN=Rps11 PE=1 SV=3	P62281	40S ribosomal protein S11	RS11_MOUSE	14	14	14	13	14	14	14	14	14	14	14	14	16580586	16401119	17417300	12608019	10535727	9803587
Rps13	>sp|P62301|RS13_MOUSE 40S ribosomal protein S13 OS=Mus musculus GN=Rps13 PE=1 SV=2	P62301	40S ribosomal protein S13	RS13_MOUSE	10	10	10	10	8	8	10	10	10	10	10	10	15879375	13106772	16321183	12259077	10578258	9902733
Snrpe	>sp|P62305|RUXE_MOUSE Small nuclear ribonucleoprotein E OS=Mus musculus GN=Snrpe PE=1 SV=1	P62305	Small nuclear ribonucleoprotein E	RUXE_MOUSE	3	4	3	4	4	4	4	4	4	4	4	4	728743	732764	668226	537222	622000	550527
Snrpf	>sp|P62307|RUXF_MOUSE Small nuclear ribonucleoprotein F OS=Mus musculus GN=Snrpf PE=1 SV=1	P62307	Small nuclear ribonucleoprotein F	RUXF_MOUSE	3	3	3	2	2	2	3	3	3	3	3	3	652183	803797	811160	680212	676994	811589
Snrpg	>sp|P62309|RUXG_MOUSE Small nuclear ribonucleoprotein G OS=Mus musculus GN=Snrpg PE=1 SV=1	P62309	Small nuclear ribonucleoprotein G	RUXG_MOUSE	5	4	4	4	4	4	4	4	4	4	4	4	1408779	1.40443e+06	1.4304e+06	1.10925e+06	1.08895e+06	1.15143e+06
Lsm3	>sp|P62311|LSM3_MOUSE U6 snRNA-associated Sm-like protein LSm3 OS=Mus musculus GN=Lsm3 PE=1 SV=2	P62311	U6 snRNA-associated Sm-like protein LSm3	LSM3_MOUSE	3	4	4	4	4	4	4	4	4	4	4	4	628175	754214	814584	459923	366761	527358
Lsm6	>sp|P62313|LSM6_MOUSE U6 snRNA-associated Sm-like protein LSm6 OS=Mus musculus GN=Lsm6 PE=1 SV=1	P62313	U6 snRNA-associated Sm-like protein LSm6	LSM6_MOUSE	3	4	4	4	4	4	4	4	4	4	4	4	237137	221649	219509	205664	206416	275142
Snrpd1	>sp|P62315|SMD1_MOUSE Small nuclear ribonucleoprotein Sm D1 OS=Mus musculus GN=Snrpd1 PE=1 SV=1	P62315	Small nuclear ribonucleoprotein Sm D1	SMD1_MOUSE	5	5	5	4	5	5	5	5	5	5	5	5	2.12768e+06	1.94144e+06	1.76454e+06	1.49592e+06	1.38593e+06	1.09519e+06
Snrpd2	>sp|P62317|SMD2_MOUSE Small nuclear ribonucleoprotein Sm D2 OS=Mus musculus GN=Snrpd2 PE=1 SV=1	P62317	Small nuclear ribonucleoprotein Sm D2	SMD2_MOUSE	8	8	8	8	8	8	8	8	8	8	8	8	4588772	4.38105e+06	4715304	3458885	3733802	3.91795e+06
Snrpd3	>sp|P62320|SMD3_MOUSE Small nuclear ribonucleoprotein Sm D3 OS=Mus musculus GN=Snrpd3 PE=1 SV=1	P62320	Small nuclear ribonucleoprotein Sm D3	SMD3_MOUSE	4	4	4	4	4	4	4	4	4	4	4	4	4.76269e+06	4.68049e+06	4873779	4.15697e+06	3620147	3.49362e+06
Lsm5	>sp|P62322|LSM5_MOUSE U6 snRNA-associated Sm-like protein LSm5 OS=Mus musculus GN=Lsm5 PE=3 SV=2	P62322	U6 snRNA-associated Sm-like protein LSm5	LSM5_MOUSE	1	1	1	1	1	1	1	1	1	1	1	1	81118.8	110507	91436.1	76905.2	51540.9	102007
Arf6	>sp|P62331|ARF6_MOUSE ADP-ribosylation factor 6 OS=Mus musculus GN=Arf6 PE=1 SV=2	P62331	ADP-ribosylation factor 6	ARF6_MOUSE	8	8	8	8	9	9	9	9	9	9	9	9	1.20044e+06	1.14307e+06	1.22449e+06	1.41789e+06	1.44802e+06	1.28406e+06
Psmc6	>sp|P62334|PRS10_MOUSE 26S protease regulatory subunit 10B OS=Mus musculus GN=Psmc6 PE=1 SV=1	P62334	26S protease regulatory subunit 10B	PRS10_MOUSE	21	24	22	24	21	20	22	22	22	22	22	22	7258696	7.6409e+06	7205580	5798914	5977341	6.90491e+06
Kcnab2	>sp|P62482|KCAB2_MOUSE Voltage-gated potassium channel subunit beta-2 OS=Mus musculus GN=Kcnab2 PE=1 SV=1	P62482	Voltage-gated potassium channel subunit beta-2	KCAB2_MOUSE	4	4	1	9	8	9	7	7	7	7	7	7	181526	168272	191463	359485	330307	311339
Abi2	>sp|P62484|ABI2_MOUSE Abl interactor 2 OS=Mus musculus GN=Abi2 PE=1 SV=1	P62484	Abl interactor 2	ABI2_MOUSE	2	2	2	1	4	5	1	1	1	1	1	1	6547.06	8851.14	10173.6	2787.95	6333.9	6984.01
Polr2g	>sp|P62488|RPB7_MOUSE DNA-directed RNA polymerase II subunit RPB7 OS=Mus musculus GN=Polr2g PE=1 SV=1	P62488	DNA-directed RNA polymerase II subunit RPB7	RPB7_MOUSE	4	3	3	5	3	5	4	4	4	4	4	4	80005.7	95388.6	80694.6	87154.6	80288.5	123360
Rab11a	>sp|P62492|RB11A_MOUSE Ras-related protein Rab-11A OS=Mus musculus GN=Rab11a PE=1 SV=3	P62492	Ras-related protein Rab-11A	RB11A_MOUSE	1	1	1	1	1	1	1	1	1	1	1	1	51211.6	45417.8	67345	73764.3	85582.1	66847.1
Tsc22d1	>sp|P62500|T22D1_MOUSE TSC22 domain family protein 1 OS=Mus musculus GN=Tsc22d1 PE=1 SV=2	P62500	TSC22 domain family protein 1	T22D1_MOUSE	2	2	2	2	2	2	2	2	2	2	2	2	301752	369821	350768	371328	213938	365649
Dynlrb1	>sp|P62627|DLRB1_MOUSE Dynein light chain roadblock-type 1 OS=Mus musculus GN=Dynlrb1 PE=1 SV=3	P62627	Dynein light chain roadblock-type 1	DLRB1_MOUSE	4	4	5	5	5	5	5	5	5	5	5	5	1198768	1.36873e+06	1.56623e+06	1.46937e+06	1.36701e+06	1859805
Eef1a2	>sp|P62631|EF1A2_MOUSE Elongation factor 1-alpha 2 OS=Mus musculus GN=Eef1a2 PE=1 SV=1	P62631	Elongation factor 1-alpha 2	EF1A2_MOUSE	15	15	14	15	15	16	5	5	5	5	5	5	7.20905e+06	7.613e+06	7623252	5.72966e+06	11607681	16587995
Ypel5	>sp|P62700|YPEL5_MOUSE Protein yippee-like 5 OS=Mus musculus GN=Ypel5 PE=1 SV=1	P62700	Protein yippee-like 5	YPEL5_MOUSE	1	1	0	0	1	0	1	1	1	1	1	1	8108.75	4737.81	6414.97	4847.88	6996.5	9294.56
Rps4x	>sp|P62702|RS4X_MOUSE 40S ribosomal protein S4, X isoform OS=Mus musculus GN=Rps4x PE=1 SV=2	P62702	40S ribosomal protein S4, X isoform	RS4X_MOUSE	27	25	25	27	24	23	27	27	27	27	27	27	37794984	34991820	35917612	26441676	25369014	25400324
Ppp2cb	>sp|P62715|PP2AB_MOUSE Serine/threonine-protein phosphatase 2A catalytic subunit beta isoform OS=Mus musculus GN=Ppp2cb PE=1 SV=1	P62715	Serine/threonine-protein phosphatase 2A catalytic subunit beta isoform	PP2AB_MOUSE	2	2	2	2	2	2	2	2	2	2	2	2	84038.4	89870.2	82652.1	76469.1	82933.1	87938.1
Rpl18a	>sp|P62717|RL18A_MOUSE 60S ribosomal protein L18a OS=Mus musculus GN=Rpl18a PE=1 SV=1	P62717	60S ribosomal protein L18a	RL18A_MOUSE	12	13	12	12	12	12	12	12	12	12	12	12	7799245	8116522	8.117e+06	6590244	7566270	6.67377e+06
Ap2s1	>sp|P62743|AP2S1_MOUSE AP-2 complex subunit sigma OS=Mus musculus GN=Ap2s1 PE=1 SV=1	P62743	AP-2 complex subunit sigma	AP2S1_MOUSE	5	4	5	6	6	6	6	6	6	6	6	6	450211	407254	428758	637389	583878	469892
Rhob	>sp|P62746|RHOB_MOUSE Rho-related GTP-binding protein RhoB OS=Mus musculus GN=Rhob PE=1 SV=1	P62746	Rho-related GTP-binding protein RhoB	RHOB_MOUSE	3	3	3	4	3	4	4	4	4	4	4	4	499051	791635	1.07969e+06	728713	643969	368192
Hpcal1	>sp|P62748|HPCL1_MOUSE Hippocalcin-like protein 1 OS=Mus musculus GN=Hpcal1 PE=1 SV=2	P62748	Hippocalcin-like protein 1	HPCL1_MOUSE	6	8	6	9	11	8	5	5	5	5	5	5	123300	107833	124924	135370	175646	219475
Rpl23a	>sp|P62751|RL23A_MOUSE 60S ribosomal protein L23a OS=Mus musculus GN=Rpl23a PE=1 SV=1	P62751	60S ribosomal protein L23a	RL23A_MOUSE	14	13	14	14	12	11	14	14	14	14	14	14	11768727	11117448	12561497	8688958	8640876	8686859
Rps6	>sp|P62754|RS6_MOUSE 40S ribosomal protein S6 OS=Mus musculus GN=Rps6 PE=1 SV=1	P62754	40S ribosomal protein S6	RS6_MOUSE	13	13	12	13	14	14	11	11	11	11	11	11	20309498	20624768	21340102	15698870	13549551	13755323
Mtpn	>sp|P62774|MTPN_MOUSE Myotrophin OS=Mus musculus GN=Mtpn PE=1 SV=2	P62774	Myotrophin	MTPN_MOUSE	5	5	6	5	5	6	6	6	6	6	6	6	1.94525e+06	2.6955e+06	2.57072e+06	1.73578e+06	1321073	1.8813e+06
Hist1h4a	>sp|P62806|H4_MOUSE Histone H4 OS=Mus musculus GN=Hist1h4a PE=1 SV=2	P62806	Histone H4	H4_MOUSE	14	14	14	13	12	11	14	14	14	14	14	14	240387632	230413808	235295792	198019680	136802784	140667600
Atp6v1b2	>sp|P62814|VATB2_MOUSE V-type proton ATPase subunit B, brain isoform OS=Mus musculus GN=Atp6v1b2 PE=1 SV=1	P62814	V-type proton ATPase subunit B, brain isoform	VATB2_MOUSE	25	24	25	25	25	25	25	25	25	25	25	25	6938169	7.36061e+06	6948575	6611171	6.9764e+06	8688206
Rab1A	>sp|P62821|RAB1A_MOUSE Ras-related protein Rab-1A OS=Mus musculus GN=Rab1A PE=1 SV=3	P62821	Ras-related protein Rab-1A	RAB1A_MOUSE	12	12	11	12	12	11	8	8	8	8	8	8	3.11955e+06	3030555	3.30986e+06	2.71062e+06	2.40088e+06	2.01229e+06
Rab3c	>sp|P62823|RAB3C_MOUSE Ras-related protein Rab-3C OS=Mus musculus GN=Rab3c PE=1 SV=1	P62823	Ras-related protein Rab-3C	RAB3C_MOUSE	1	1	2	0	0	0	1	1	1	1	1	1	99801.3	85189.2	79348.3	62078.7	46084.7	30528.4
Ran	>sp|P62827|RAN_MOUSE GTP-binding nuclear protein Ran OS=Mus musculus GN=Ran PE=1 SV=3	P62827	GTP-binding nuclear protein Ran	RAN_MOUSE	12	12	12	12	12	13	7	7	7	7	7	7	24324590	25665220	24159742	18160922	16655358	17761480
Rpl23	>sp|P62830|RL23_MOUSE 60S ribosomal protein L23 OS=Mus musculus GN=Rpl23 PE=1 SV=1	P62830	60S ribosomal protein L23	RL23_MOUSE	9	9	8	9	9	7	9	9	9	9	9	9	23979314	24488322	25938152	18623170	17092662	16679579
Rap1a	>sp|P62835|RAP1A_MOUSE Ras-related protein Rap-1A OS=Mus musculus GN=Rap1a PE=1 SV=1	P62835	Ras-related protein Rap-1A	RAP1A_MOUSE	11	10	9	10	11	9	3	3	3	3	3	3	178421	165652	177698	182214	194434	196394
Ube2d2	>sp|P62838|UB2D2_MOUSE Ubiquitin-conjugating enzyme E2 D2 OS=Mus musculus GN=Ube2d2 PE=1 SV=1	P62838	Ubiquitin-conjugating enzyme E2 D2	UB2D2_MOUSE	5	5	5	5	5	5	1	1	1	1	1	1	41092.3	44959.7	39578.5	46705.8	47605.9	50811.6
Rps15	>sp|P62843|RS15_MOUSE 40S ribosomal protein S15 OS=Mus musculus GN=Rps15 PE=1 SV=2	P62843	40S ribosomal protein S15	RS15_MOUSE	8	8	8	8	9	9	8	8	8	8	8	8	13212264	12690234	11150885	10306603	9799153	9843083
Rps24	>sp|P62849|RS24_MOUSE 40S ribosomal protein S24 OS=Mus musculus GN=Rps24 PE=1 SV=1	P62849	40S ribosomal protein S24	RS24_MOUSE	5	5	5	5	5	5	5	5	5	5	5	5	5946530	5.39583e+06	5972437	4.23728e+06	3998202	3.48743e+06
Rps25	>sp|P62852|RS25_MOUSE 40S ribosomal protein S25 OS=Mus musculus GN=Rps25 PE=1 SV=1	P62852	40S ribosomal protein S25	RS25_MOUSE	4	5	5	5	4	4	5	5	5	5	5	5	15937642	14333481	15425849	11329718	9512626	8690196
Rps26	>sp|P62855|RS26_MOUSE 40S ribosomal protein S26 OS=Mus musculus GN=Rps26 PE=1 SV=3	P62855	40S ribosomal protein S26	RS26_MOUSE	6	6	5	6	5	4	6	6	6	6	6	6	4.89122e+06	4.61489e+06	4.51922e+06	3.60051e+06	3514817	3450694
Rps28	>sp|P62858|RS28_MOUSE 40S ribosomal protein S28 OS=Mus musculus GN=Rps28 PE=1 SV=1	P62858	40S ribosomal protein S28	RS28_MOUSE	5	5	5	4	3	3	5	5	5	5	5	5	6421866	5.54486e+06	7427798	5.61443e+06	5.07947e+06	5.48989e+06
Fau	>sp|P62862|RS30_MOUSE 40S ribosomal protein S30 OS=Mus musculus GN=Fau PE=1 SV=1	P62862	40S ribosomal protein S30	RS30_MOUSE	5	5	5	5	4	4	5	5	5	5	5	5	9660210	8891095	8525808	6527515	6159094	7.41161e+06
Tceb2	>sp|P62869|ELOB_MOUSE Transcription elongation factor B polypeptide 2 OS=Mus musculus GN=Tceb2 PE=1 SV=1	P62869	Transcription elongation factor B polypeptide 2	ELOB_MOUSE	10	10	10	9	10	10	10	10	10	10	10	10	2.95451e+06	3.12338e+06	3.34101e+06	2.57184e+06	2.65099e+06	2.57876e+06
Gnb1	>sp|P62874|GBB1_MOUSE Guanine nucleotide-binding protein G(I)/G(S)/G(T) subunit beta-1 OS=Mus musculus GN=Gnb1 PE=1 SV=3	P62874	Guanine nucleotide-binding protein G(I)/G(S)/G(T) subunit beta-1	GBB1_MOUSE	6	5	5	5	5	5	5	5	5	5	5	5	696786	713716	880500	796122	879349	918935
Polr2l	>sp|P62876|RPAB5_MOUSE DNA-directed RNA polymerases I, II, and III subunit RPABC5 OS=Mus musculus GN=Polr2l PE=3 SV=1	P62876	DNA-directed RNA polymerases I, II, and III subunit RPABC5	RPAB5_MOUSE	2	1	1	2	2	2	2	2	2	2	2	2	51257	53797.4	58148	69459.4	71992.9	94265.9
Rbx1	>sp|P62878|RBX1_MOUSE E3 ubiquitin-protein ligase RBX1 OS=Mus musculus GN=Rbx1 PE=1 SV=1	P62878	E3 ubiquitin-protein ligase RBX1	RBX1_MOUSE	0	0	0	1	2	2	0	0	0	0	0	0	n. def.	n. def.	n. def.	n. def.	n. def.	n. def.
Gnb2	>sp|P62880|GBB2_MOUSE Guanine nucleotide-binding protein G(I)/G(S)/G(T) subunit beta-2 OS=Mus musculus GN=Gnb2 PE=1 SV=3	P62880	Guanine nucleotide-binding protein G(I)/G(S)/G(T) subunit beta-2	GBB2_MOUSE	13	13	13	13	14	14	6	6	6	6	6	6	5051214	5216053	5.57886e+06	6088435	6014019	6701424
Rpl30	>sp|P62889|RL30_MOUSE 60S ribosomal protein L30 OS=Mus musculus GN=Rpl30 PE=1 SV=2	P62889	60S ribosomal protein L30	RL30_MOUSE	8	9	8	9	8	7	9	9	9	9	9	9	13532003	14746321	13721813	12018229	10822201	9979410
Rpl39	>sp|P62892|RL39_MOUSE 60S ribosomal protein L39 OS=Mus musculus GN=Rpl39 PE=1 SV=2	P62892	60S ribosomal protein L39	RL39_MOUSE	1	1	1	1	2	2	1	1	1	1	1	1	4157606	3292375	3.46258e+06	2975271	2.67849e+06	1.96567e+06
Cycs	>sp|P62897|CYC_MOUSE Cytochrome c, somatic OS=Mus musculus GN=Cycs PE=1 SV=2	P62897	Cytochrome c, somatic	CYC_MOUSE	7	8	6	7	8	7	5	5	5	5	5	5	1.25334e+06	1.2206e+06	1.31228e+06	1.00685e+06	1.13306e+06	1.0861e+06
Rpl31	>sp|P62900|RL31_MOUSE 60S ribosomal protein L31 OS=Mus musculus GN=Rpl31 PE=1 SV=1	P62900	60S ribosomal protein L31	RL31_MOUSE	5	5	5	5	5	5	5	5	5	5	5	5	9318735	8611878	8839438	6342657	6.09208e+06	5.4613e+06
Rps3	>sp|P62908|RS3_MOUSE 40S ribosomal protein S3 OS=Mus musculus GN=Rps3 PE=1 SV=1	P62908	40S ribosomal protein S3	RS3_MOUSE	20	19	20	21	20	18	20	20	20	20	20	20	23681242	22688716	23857988	20021162	18759678	18440290
Rpl32	>sp|P62911|RL32_MOUSE 60S ribosomal protein L32 OS=Mus musculus GN=Rpl32 PE=1 SV=2	P62911	60S ribosomal protein L32	RL32_MOUSE	9	9	9	9	9	9	7	7	7	7	7	7	6.47864e+06	6.19429e+06	6.51889e+06	4.57608e+06	4957148	4495105
Gtf2b	>sp|P62915|TF2B_MOUSE Transcription initiation factor IIB OS=Mus musculus GN=Gtf2b PE=1 SV=1	P62915	Transcription initiation factor IIB	TF2B_MOUSE	5	5	5	7	7	10	8	8	8	8	8	8	392690	471940	431302	425332	408403	459250
Rpl8	>sp|P62918|RL8_MOUSE 60S ribosomal protein L8 OS=Mus musculus GN=Rpl8 PE=1 SV=2	P62918	60S ribosomal protein L8	RL8_MOUSE	19	19	19	19	17	17	19	19	19	19	19	19	18087370	17052856	18537360	13261207	12346579	10849780
Ybx1	>sp|P62960|YBOX1_MOUSE Nuclease-sensitive element-binding protein 1 OS=Mus musculus GN=Ybx1 PE=1 SV=3	P62960	Nuclease-sensitive element-binding protein 1	YBOX1_MOUSE	17	18	17	17	18	18	13	13	13	13	13	13	25443700	26455294	25717346	25302950	27811564	29082998
Pfn1	>sp|P62962|PROF1_MOUSE Profilin-1 OS=Mus musculus GN=Pfn1 PE=1 SV=2	P62962	Profilin-1	PROF1_MOUSE	11	11	11	11	9	10	11	11	11	11	11	11	62445728	63894668	61843456	56846928	45512104	49187340
Rps27a	>sp|P62983|RS27A_MOUSE Ubiquitin-40S ribosomal protein S27a OS=Mus musculus GN=Rps27a PE=1 SV=2	P62983	Ubiquitin-40S ribosomal protein S27a	RS27A_MOUSE	9	9	8	8	8	8	4	4	4	4	4	4	3.91786e+06	3967193	3.93715e+06	2668461	2.48266e+06	2956092
Uba52	>sp|P62984|RL40_MOUSE Ubiquitin-60S ribosomal protein L40 OS=Mus musculus GN=Uba52 PE=1 SV=2	P62984	Ubiquitin-60S ribosomal protein L40	RL40_MOUSE	1	1	1	1	1	1	1	1	1	1	1	1	308300	353754	315487	202322	266752	262167
Tra2b	>sp|P62996|TRA2B_MOUSE Transformer-2 protein homolog beta OS=Mus musculus GN=Tra2b PE=1 SV=1	P62996	Transformer-2 protein homolog beta	TRA2B_MOUSE	9	11	10	10	10	8	8	8	8	8	8	8	3164693	3.15708e+06	3340795	2.84236e+06	2.77048e+06	2.70128e+06
Rac1	>sp|P63001|RAC1_MOUSE Ras-related C3 botulinum toxin substrate 1 OS=Mus musculus GN=Rac1 PE=1 SV=1	P63001	Ras-related C3 botulinum toxin substrate 1	RAC1_MOUSE	12	12	12	13	12	11	4	4	4	4	4	4	4267061	3.77169e+06	4.19856e+06	4304302	2.99172e+06	2.0338e+06
Aes	>sp|P63002|AES_MOUSE Amino-terminal enhancer of split OS=Mus musculus GN=Aes PE=1 SV=1	P63002	Amino-terminal enhancer of split	AES_MOUSE	0	0	0	1	1	1	1	1	1	1	1	1	147.078	100.813	1208.05	1026.53	1750.48	2171.34
Pafah1b1	>sp|P63005|LIS1_MOUSE Platelet-activating factor acetylhydrolase IB subunit alpha OS=Mus musculus GN=Pafah1b1 PE=1 SV=2	P63005	Platelet-activating factor acetylhydrolase IB subunit alpha	LIS1_MOUSE	27	26	26	27	25	23	27	27	27	27	27	27	2.60759e+06	2.90757e+06	2602871	3.26764e+06	3.8884e+06	4207623
Rab3a	>sp|P63011|RAB3A_MOUSE Ras-related protein Rab-3A OS=Mus musculus GN=Rab3a PE=1 SV=1	P63011	Ras-related protein Rab-3A	RAB3A_MOUSE	1	1	1	1	1	0	1	1	1	1	1	1	29767.9	30508.5	29489.1	39259.9	36666.1	9567.36
Prrx1	>sp|P63013|PRRX1_MOUSE Paired mesoderm homeobox protein 1 OS=Mus musculus GN=Prrx1 PE=1 SV=1	P63013	Paired mesoderm homeobox protein 1	PRRX1_MOUSE	0	1	0	2	3	3	2	2	2	2	2	2	12783.3	10480.8	8164.51	46824	58817.3	79421.3
Pax6	>sp|P63015|PAX6_MOUSE Paired box protein Pax-6 OS=Mus musculus GN=Pax6 PE=1 SV=1	P63015	Paired box protein Pax-6	PAX6_MOUSE	0	0	0	1	1	1	1	1	1	1	1	1	5142.6	3268.15	7590.19	21554.1	29329.8	27100
Hspa8	>sp|P63017|HSP7C_MOUSE Heat shock cognate 71 kDa protein OS=Mus musculus GN=Hspa8 PE=1 SV=1	P63017	Heat shock cognate 71 kDa protein	HSP7C_MOUSE	44	44	44	47	46	43	29	29	29	29	29	29	224987648	224303104	253569552	176060768	154243584	145901072
Vamp3	>sp|P63024|VAMP3_MOUSE Vesicle-associated membrane protein 3 OS=Mus musculus GN=Vamp3 PE=1 SV=1	P63024	Vesicle-associated membrane protein 3	VAMP3_MOUSE	1	1	1	1	1	1	1	1	1	1	1	1	400245	396142	416119	546210	572799	457000
Tpt1	>sp|P63028|TCTP_MOUSE Translationally-controlled tumor protein OS=Mus musculus GN=Tpt1 PE=1 SV=1	P63028	Translationally-controlled tumor protein	TCTP_MOUSE	10	10	10	10	10	11	10	10	10	10	10	10	7.41108e+06	8280206	8917527	3.97962e+06	3.33697e+06	4.30351e+06
Mpc1	>sp|P63030|MPC1_MOUSE Mitochondrial pyruvate carrier 1 OS=Mus musculus GN=Mpc1 PE=1 SV=1	P63030	Mitochondrial pyruvate carrier 1	MPC1_MOUSE	0	1	0	1	2	2	1	1	1	1	1	1	2437.11	7025.8	8613.59	11507.5	11701	7818.08
Dnaja1	>sp|P63037|DNJA1_MOUSE DnaJ homolog subfamily A member 1 OS=Mus musculus GN=Dnaja1 PE=1 SV=1	P63037	DnaJ homolog subfamily A member 1	DNJA1_MOUSE	20	18	19	20	19	19	18	18	18	18	18	18	2.48894e+06	2272524	2.39441e+06	2.67733e+06	2565686	3.03351e+06
Hspd1	>sp|P63038|CH60_MOUSE 60 kDa heat shock protein, mitochondrial OS=Mus musculus GN=Hspd1 PE=1 SV=1	P63038	60 kDa heat shock protein, mitochondrial	CH60_MOUSE	44	45	44	43	44	42	45	45	45	45	45	45	143515232	146341808	150862192	97954776	97926336	110979944
Vamp2	>sp|P63044|VAMP2_MOUSE Vesicle-associated membrane protein 2 OS=Mus musculus GN=Vamp2 PE=1 SV=2	P63044	Vesicle-associated membrane protein 2	VAMP2_MOUSE	3	3	3	4	4	4	1	1	1	1	1	1	162247	157104	164004	265880	263914	217201
Eif4e	>sp|P63073|IF4E_MOUSE Eukaryotic translation initiation factor 4E OS=Mus musculus GN=Eif4e PE=1 SV=1	P63073	Eukaryotic translation initiation factor 4E	IF4E_MOUSE	6	6	6	6	6	6	6	6	6	6	6	6	1.66228e+06	1.75584e+06	1.61117e+06	1.29918e+06	1.31785e+06	1.57633e+06
Atp6v0c	>sp|P63082|VATL_MOUSE V-type proton ATPase 16 kDa proteolipid subunit OS=Mus musculus GN=Atp6v0c PE=1 SV=1	P63082	V-type proton ATPase 16 kDa proteolipid subunit	VATL_MOUSE	2	2	2	2	2	2	2	2	2	2	2	2	160724	168306	158436	166435	178496	150331
Mapk1	>sp|P63085|MK01_MOUSE Mitogen-activated protein kinase 1 OS=Mus musculus GN=Mapk1 PE=1 SV=3	P63085	Mitogen-activated protein kinase 1	MK01_MOUSE	20	17	17	16	20	22	15	15	15	15	15	15	1.45329e+06	1433962	1.40783e+06	1.56324e+06	1.92878e+06	1.93598e+06
Ppp1cc	>sp|P63087|PP1G_MOUSE Serine/threonine-protein phosphatase PP1-gamma catalytic subunit OS=Mus musculus GN=Ppp1cc PE=1 SV=1	P63087	Serine/threonine-protein phosphatase PP1-gamma catalytic subunit	PP1G_MOUSE	20	18	19	18	19	18	3	3	3	3	3	3	460547	484453	418234	334402	335934	380753
Ywhaz	>sp|P63101|1433Z_MOUSE 14-3-3 protein zeta/delta OS=Mus musculus GN=Ywhaz PE=1 SV=1	P63101	14-3-3 protein zeta/delta	1433Z_MOUSE	17	17	17	17	15	14	17	17	17	17	17	17	15333928	16276622	15420236	16410011	16208745	17189534
Nfyb	>sp|P63139|NFYB_MOUSE Nuclear transcription factor Y subunit beta OS=Mus musculus GN=Nfyb PE=1 SV=1	P63139	Nuclear transcription factor Y subunit beta	NFYB_MOUSE	2	2	2	2	2	3	2	2	2	2	2	2	78555.2	89973	94656	59315.2	44225	57560.8
Ube2b	>sp|P63147|UBE2B_MOUSE Ubiquitin-conjugating enzyme E2 B OS=Mus musculus GN=Ube2b PE=1 SV=1	P63147	Ubiquitin-conjugating enzyme E2 B	UBE2B_MOUSE	1	0	1	1	1	0	1	1	1	1	1	1	132482	122076	108914	140890	101598	166100
Crnkl1	>sp|P63154|CRNL1_MOUSE Crooked neck-like protein 1 OS=Mus musculus GN=Crnkl1 PE=1 SV=1	P63154	Crooked neck-like protein 1	CRNL1_MOUSE	6	4	3	7	11	5	7	7	7	7	7	7	126619	119225	106150	175100	135775	168860
Hmgb1	>sp|P63158|HMGB1_MOUSE High mobility group protein B1 OS=Mus musculus GN=Hmgb1 PE=1 SV=2	P63158	High mobility group protein B1	HMGB1_MOUSE	14	15	15	14	15	14	14	14	14	14	14	14	20990082	20398420	22672872	14802724	12350570	13026878
Snrpn	>sp|P63163|RSMN_MOUSE Small nuclear ribonucleoprotein-associated protein N OS=Mus musculus GN=Snrpn PE=1 SV=1	P63163	Small nuclear ribonucleoprotein-associated protein N	RSMN_MOUSE	9	8	8	9	10	9	1	1	1	1	1	1	25389.9	25637.2	22224.7	20455.1	15091.9	18810.1
Sumo1	>sp|P63166|SUMO1_MOUSE Small ubiquitin-related modifier 1 OS=Mus musculus GN=Sumo1 PE=1 SV=1	P63166	Small ubiquitin-related modifier 1	SUMO1_MOUSE	2	1	1	3	4	4	3	3	3	3	3	3	198157	222953	238806	268875	220889	258219
Dynll1	>sp|P63168|DYL1_MOUSE Dynein light chain 1, cytoplasmic OS=Mus musculus GN=Dynll1 PE=1 SV=1	P63168	Dynein light chain 1, cytoplasmic	DYL1_MOUSE	6	6	6	6	5	4	3	3	3	3	3	3	1.54627e+06	1.73481e+06	1.60215e+06	1.80344e+06	1.51275e+06	1.50482e+06
Gng2	>sp|P63213|GBG2_MOUSE Guanine nucleotide-binding protein G(I)/G(S)/G(O) subunit gamma-2 OS=Mus musculus GN=Gng2 PE=1 SV=2	P63213	Guanine nucleotide-binding protein G(I)/G(S)/G(O) subunit gamma-2	GBG2_MOUSE	2	2	2	1	2	0	2	2	2	2	2	2	86650	88480.9	60980.8	31922.7	109534	11115.2
Gng3	>sp|P63216|GBG3_MOUSE Guanine nucleotide-binding protein G(I)/G(S)/G(O) subunit gamma-3 OS=Mus musculus GN=Gng3 PE=1 SV=1	P63216	Guanine nucleotide-binding protein G(I)/G(S)/G(O) subunit gamma-3	GBG3_MOUSE	1	1	1	2	1	1	1	1	1	1	1	1	22970.9	28172.3	24672.6	24432.5	29191.7	29423.9
Eif5a	>sp|P63242|IF5A1_MOUSE Eukaryotic translation initiation factor 5A-1 OS=Mus musculus GN=Eif5a PE=1 SV=2	P63242	Eukaryotic translation initiation factor 5A-1	IF5A1_MOUSE	11	11	11	11	11	11	5	5	5	5	5	5	20097432	19083202	24862588	16699356	14723786	19147938
Supt4h1a;Supt4h1b	>sp|P63271|SPT4A_MOUSE Transcription elongation factor SPT4-A OS=Mus musculus GN=Supt4h1a PE=2 SV=1;>sp|Q9Z199|SPT4B_MOUSE Transcription elongation factor SPT4-B OS=Mus musculus GN=Supt4h1b PE=2 SV=1	P63271;Q9Z199	Transcription elongation factor SPT4-A;Transcription elongation factor SPT4-B	SPT4A_MOUSE;SPT4B_MOUSE	2	2	1	1	1	2	2	2	2	2	2	2	70149.8	66085.9	82072.1	85671	75226.8	78622.7
Rps17	>sp|P63276|RS17_MOUSE 40S ribosomal protein S17 OS=Mus musculus GN=Rps17 PE=1 SV=2	P63276	40S ribosomal protein S17	RS17_MOUSE	10	10	10	10	10	10	10	10	10	10	10	10	14880513	14373167	14832348	11454117	9626951	9674432
Ube2i	>sp|P63280|UBC9_MOUSE SUMO-conjugating enzyme UBC9 OS=Mus musculus GN=Ube2i PE=1 SV=1	P63280	SUMO-conjugating enzyme UBC9	UBC9_MOUSE	8	9	8	9	9	9	9	9	9	9	9	9	2727371	2822021	2.92999e+06	2.69296e+06	2.7412e+06	3.16432e+06
Sepw1	>sp|P63300|SELW_MOUSE Selenoprotein W OS=Mus musculus GN=Sepw1 PE=1 SV=3	P63300	Selenoprotein W	SELW_MOUSE	0	1	1	1	1	0	1	1	1	1	1	1	60514.2	67786.5	88271	86160.5	82341.8	125350
Rala	>sp|P63321|RALA_MOUSE Ras-related protein Ral-A OS=Mus musculus GN=Rala PE=1 SV=1	P63321	Ras-related protein Ral-A	RALA_MOUSE	8	6	6	10	9	9	4	4	4	4	4	4	77734.5	91106.9	95796.4	138701	110211	110308
Rps12	>sp|P63323|RS12_MOUSE 40S ribosomal protein S12 OS=Mus musculus GN=Rps12 PE=1 SV=2	P63323	40S ribosomal protein S12	RS12_MOUSE	6	6	6	6	6	6	6	6	6	6	6	6	6.10268e+06	6228443	8260960	4.43048e+06	4.36291e+06	5.42584e+06
Rps10	>sp|P63325|RS10_MOUSE 40S ribosomal protein S10 OS=Mus musculus GN=Rps10 PE=1 SV=1	P63325	40S ribosomal protein S10	RS10_MOUSE	16	16	15	16	16	14	17	17	17	17	17	17	7459504	7878564	7505328	6843747	9668406	10301895
Ppp3ca	>sp|P63328|PP2BA_MOUSE Serine/threonine-protein phosphatase 2B catalytic subunit alpha isoform OS=Mus musculus GN=Ppp3ca PE=1 SV=1	P63328	Serine/threonine-protein phosphatase 2B catalytic subunit alpha isoform	PP2BA_MOUSE	14	14	14	17	17	16	10	10	10	10	10	10	650069	656408	643771	1.10333e+06	1.19139e+06	1.1667e+06
Ppp2ca	>sp|P63330|PP2AA_MOUSE Serine/threonine-protein phosphatase 2A catalytic subunit alpha isoform OS=Mus musculus GN=Ppp2ca PE=1 SV=1	P63330	Serine/threonine-protein phosphatase 2A catalytic subunit alpha isoform	PP2AA_MOUSE	17	17	17	17	16	17	2	2	2	2	2	2	1.15329e+06	1114054	1.24549e+06	961734	866773	1012274
Phb	>sp|P67778|PHB_MOUSE Prohibitin OS=Mus musculus GN=Phb PE=1 SV=1	P67778	Prohibitin	PHB_MOUSE	21	22	21	19	21	21	21	21	21	21	21	21	10017213	10722962	9962535	5.61504e+06	5392502	6058110
Csnk2b	>sp|P67871|CSK2B_MOUSE Casein kinase II subunit beta OS=Mus musculus GN=Csnk2b PE=1 SV=1	P67871	Casein kinase II subunit beta	CSK2B_MOUSE	10	10	10	10	10	9	10	10	10	10	10	10	3.0379e+06	3.3189e+06	3.2256e+06	3.13819e+06	3.33226e+06	4032285
Rpl22	>sp|P67984|RL22_MOUSE 60S ribosomal protein L22 OS=Mus musculus GN=Rpl22 PE=1 SV=2	P67984	60S ribosomal protein L22	RL22_MOUSE	7	7	6	7	6	5	6	6	6	6	6	6	12314087	11769022	11471408	9596608	9411520	9391980
Actc1	>sp|P68033|ACTC_MOUSE Actin, alpha cardiac muscle 1 OS=Mus musculus GN=Actc1 PE=1 SV=1	P68033	Actin, alpha cardiac muscle 1	ACTC_MOUSE	23	23	22	22	22	21	0	0	0	0	0	0	n. def.	n. def.	n. def.	n. def.	n. def.	n. def.
Ube2l3	>sp|P68037|UB2L3_MOUSE Ubiquitin-conjugating enzyme E2 L3 OS=Mus musculus GN=Ube2l3 PE=1 SV=1	P68037	Ubiquitin-conjugating enzyme E2 L3	UB2L3_MOUSE	8	8	8	9	8	8	8	8	8	8	8	8	6.12309e+06	5727640	7.15159e+06	6.08981e+06	6657311	8037828
Rack1	>sp|P68040|RACK1_MOUSE Receptor of activated protein C kinase 1 OS=Mus musculus GN=Rack1 PE=1 SV=3	P68040	Receptor of activated protein C kinase 1	RACK1_MOUSE	22	22	22	22	21	21	22	22	22	22	22	22	40907108	47699300	39971832	35291692	36674668	40100508
Acta1	>sp|P68134|ACTS_MOUSE Actin, alpha skeletal muscle OS=Mus musculus GN=Acta1 PE=1 SV=1	P68134	Actin, alpha skeletal muscle	ACTS_MOUSE	1	1	1	1	2	2	2	2	2	2	2	2	1.58041e+06	1.44341e+06	1.5306e+06	1.80045e+06	2362880	3287528
Prkacb	>sp|P68181|KAPCB_MOUSE cAMP-dependent protein kinase catalytic subunit beta OS=Mus musculus GN=Prkacb PE=1 SV=2	P68181	cAMP-dependent protein kinase catalytic subunit beta	KAPCB_MOUSE	8	7	9	10	11	11	5	5	5	5	5	5	233448	208680	233668	375813	419064	403421
Ywhaq	>sp|P68254|1433T_MOUSE 14-3-3 protein theta OS=Mus musculus GN=Ywhaq PE=1 SV=1	P68254	14-3-3 protein theta	1433T_MOUSE	17	19	18	20	18	17	16	16	16	16	16	16	5.3883e+06	6415700	5.81177e+06	5.42603e+06	6085623	6622567
Tuba4a	>sp|P68368|TBA4A_MOUSE Tubulin alpha-4A chain OS=Mus musculus GN=Tuba4a PE=1 SV=1	P68368	Tubulin alpha-4A chain	TBA4A_MOUSE	1	1	1	0	1	1	1	1	1	1	1	1	85040.5	93202	112163	142157	242497	236852
Tuba1a	>sp|P68369|TBA1A_MOUSE Tubulin alpha-1A chain OS=Mus musculus GN=Tuba1a PE=1 SV=1	P68369	Tubulin alpha-1A chain	TBA1A_MOUSE	3	3	3	3	3	2	0	0	0	0	0	0	n. def.	n. def.	n. def.	n. def.	n. def.	n. def.
Tubb4b	>sp|P68372|TBB4B_MOUSE Tubulin beta-4B chain OS=Mus musculus GN=Tubb4b PE=1 SV=1	P68372	Tubulin beta-4B chain	TBB4B_MOUSE	30	29	27	29	27	27	1	1	1	1	1	1	2.52888e+06	2.96567e+06	2.96032e+06	2.76015e+06	3238119	3.47265e+06
Tuba1c	>sp|P68373|TBA1C_MOUSE Tubulin alpha-1C chain OS=Mus musculus GN=Tuba1c PE=1 SV=1	P68373	Tubulin alpha-1C chain	TBA1C_MOUSE	1	1	1	1	2	2	1	1	1	1	1	1	2.12342e+06	2.32459e+06	4220621	4.07657e+06	1.87478e+06	3.44058e+06
Prkcb	>sp|P68404|KPCB_MOUSE Protein kinase C beta type OS=Mus musculus GN=Prkcb PE=1 SV=4	P68404	Protein kinase C beta type	KPCB_MOUSE	0	1	1	1	2	1	1	1	1	1	1	1	14844.3	13249.6	11162.3	11589.7	12137.8	12463.1
Hist1h3a	>sp|P68433|H31_MOUSE Histone H3.1 OS=Mus musculus GN=Hist1h3a PE=1 SV=2	P68433	Histone H3.1	H31_MOUSE	1	1	1	1	1	1	1	1	1	1	1	1	4.59815e+06	4.27747e+06	5.24841e+06	5057664	5.46145e+06	4.72323e+06
Ywhah	>sp|P68510|1433F_MOUSE 14-3-3 protein eta OS=Mus musculus GN=Ywhah PE=1 SV=2	P68510	14-3-3 protein eta	1433F_MOUSE	11	10	11	11	10	10	10	10	10	10	10	10	8173530	8984608	10262489	9083492	9148357	11526806
Ranbp9	>sp|P69566|RANB9_MOUSE Ran-binding protein 9 OS=Mus musculus GN=Ranbp9 PE=1 SV=1	P69566	Ran-binding protein 9	RANB9_MOUSE	4	3	2	3	6	4	2	2	2	2	2	2	26083.1	25979.7	26318.6	27172.8	36530.1	42714.7
Sbds	>sp|P70122|SBDS_MOUSE Ribosome maturation protein SBDS OS=Mus musculus GN=Sbds PE=1 SV=4	P70122	Ribosome maturation protein SBDS	SBDS_MOUSE	15	15	12	16	15	14	16	16	16	16	16	16	1.19719e+06	1175703	1.25661e+06	1.77012e+06	1.59922e+06	1584437
Kpnb1	>sp|P70168|IMB1_MOUSE Importin subunit beta-1 OS=Mus musculus GN=Kpnb1 PE=1 SV=2	P70168	Importin subunit beta-1	IMB1_MOUSE	37	37	37	38	39	39	37	37	37	37	37	37	32114134	31180444	32275112	34881812	35806896	30436318
Npr3	>sp|P70180|ANPRC_MOUSE Atrial natriuretic peptide receptor 3 OS=Mus musculus GN=Npr3 PE=1 SV=3	P70180	Atrial natriuretic peptide receptor 3	ANPRC_MOUSE	5	3	4	3	1	3	4	4	4	4	4	4	23634	18766.1	23567.2	22936.9	114595	72416.2
Pip5k1a	>sp|P70182|PI51A_MOUSE Phosphatidylinositol 4-phosphate 5-kinase type-1 alpha OS=Mus musculus GN=Pip5k1a PE=1 SV=2	P70182	Phosphatidylinositol 4-phosphate 5-kinase type-1 alpha	PI51A_MOUSE	3	3	1	4	5	2	2	2	2	2	2	2	20934.6	24724.3	19755.6	47575.5	10803.3	14684.4
Kifap3	>sp|P70188|KIFA3_MOUSE Kinesin-associated protein 3 OS=Mus musculus GN=Kifap3 PE=1 SV=1	P70188	Kinesin-associated protein 3	KIFA3_MOUSE	0	2	1	6	1	1	3	3	3	3	3	3	24574	40066.5	13101.6	24110.4	26178.7	26093.9
Psmb7	>sp|P70195|PSB7_MOUSE Proteasome subunit beta type-7 OS=Mus musculus GN=Psmb7 PE=1 SV=1	P70195	Proteasome subunit beta type-7	PSB7_MOUSE	10	11	10	11	12	12	12	12	12	12	12	12	3.3432e+06	3.38476e+06	3.23799e+06	3.6351e+06	3.30866e+06	3423022
Lxn	>sp|P70202|LXN_MOUSE Latexin OS=Mus musculus GN=Lxn PE=1 SV=2	P70202	Latexin	LXN_MOUSE	4	5	4	5	5	6	5	5	5	5	5	5	390171	366985	401331	600324	657812	725823
Plxna1	>sp|P70206|PLXA1_MOUSE Plexin-A1 OS=Mus musculus GN=Plxna1 PE=1 SV=1	P70206	Plexin-A1	PLXA1_MOUSE	9	9	8	3	2	0	5	5	5	5	5	5	83305.9	86194.2	66356.1	49057.3	64055.8	21386.6
Plxna2	>sp|P70207|PLXA2_MOUSE Plexin-A2 OS=Mus musculus GN=Plxna2 PE=1 SV=2	P70207	Plexin-A2	PLXA2_MOUSE	1	1	0	1	2	1	1	1	1	1	1	1	16018.4	18467.6	15739.5	26874.5	21001.1	33288.8
Itpr3	>sp|P70227|ITPR3_MOUSE Inositol 1,4,5-trisphosphate receptor type 3 OS=Mus musculus GN=Itpr3 PE=1 SV=3	P70227	Inositol 1,4,5-trisphosphate receptor type 3	ITPR3_MOUSE	22	20	16	24	22	8	22	22	22	22	22	22	658090	621623	610316	645660	559316	521820
Map2k6	>sp|P70236|MP2K6_MOUSE Dual specificity mitogen-activated protein kinase kinase 6 OS=Mus musculus GN=Map2k6 PE=1 SV=1	P70236	Dual specificity mitogen-activated protein kinase kinase 6	MP2K6_MOUSE	5	4	5	4	5	4	2	2	2	2	2	2	249636	305583	284491	337625	208925	269522
Ebp	>sp|P70245|EBP_MOUSE 3-beta-hydroxysteroid-Delta(8),Delta(7)-isomerase OS=Mus musculus GN=Ebp PE=1 SV=3	P70245	3-beta-hydroxysteroid-Delta(8),Delta(7)-isomerase	EBP_MOUSE	2	2	2	2	3	2	2	2	2	2	2	2	97845.2	88331.8	98844.1	78022.7	101884	73349
Nfic	>sp|P70255|NFIC_MOUSE Nuclear factor 1 C-type OS=Mus musculus GN=Nfic PE=1 SV=1	P70255	Nuclear factor 1 C-type	NFIC_MOUSE	5	5	5	5	4	4	5	5	5	5	5	5	215064	182321	184140	178808	192727	199074
Nfix	>sp|P70257|NFIX_MOUSE Nuclear factor 1 X-type OS=Mus musculus GN=Nfix PE=1 SV=2	P70257	Nuclear factor 1 X-type	NFIX_MOUSE	3	3	3	5	7	2	4	4	4	4	4	4	116961	129586	128933	96974.2	107619	76963.1
Pald1	>sp|P70261|PALD_MOUSE Paladin OS=Mus musculus GN=Pald1 PE=1 SV=1	P70261	Paladin	PALD_MOUSE	2	2	2	0	0	0	2	2	2	2	2	2	19919.9	22331.2	21179.4	20935.2	9594.86	20247.9
Pkn1	>sp|P70268|PKN1_MOUSE Serine/threonine-protein kinase N1 OS=Mus musculus GN=Pkn1 PE=1 SV=3	P70268	Serine/threonine-protein kinase N1	PKN1_MOUSE	5	4	3	4	4	6	4	4	4	4	4	4	102156	93230	96818.4	104473	113042	100773
Surf6	>sp|P70279|SURF6_MOUSE Surfeit locus protein 6 OS=Mus musculus GN=Surf6 PE=1 SV=1	P70279	Surfeit locus protein 6	SURF6_MOUSE	12	8	9	12	9	9	9	9	9	9	9	9	318590	283332	302103	338577	334562	346728
Vamp7	>sp|P70280|VAMP7_MOUSE Vesicle-associated membrane protein 7 OS=Mus musculus GN=Vamp7 PE=1 SV=1	P70280	Vesicle-associated membrane protein 7	VAMP7_MOUSE	5	5	5	5	7	5	6	6	6	6	6	6	219551	191271	92773.4	191107	185107	140044
Hdac2	>sp|P70288|HDAC2_MOUSE Histone deacetylase 2 OS=Mus musculus GN=Hdac2 PE=1 SV=1	P70288	Histone deacetylase 2	HDAC2_MOUSE	12	13	14	13	13	11	9	9	9	9	9	9	720075	709038	786369	637948	713133	724019
Mpp1	>sp|P70290|EM55_MOUSE 55 kDa erythrocyte membrane protein OS=Mus musculus GN=Mpp1 PE=1 SV=1	P70290	55 kDa erythrocyte membrane protein	EM55_MOUSE	15	14	11	15	15	17	14	14	14	14	14	14	678426	680333	612945	839979	896124	996158
Aup1	>sp|P70295|AUP1_MOUSE Ancient ubiquitous protein 1 OS=Mus musculus GN=Aup1 PE=1 SV=1	P70295	Ancient ubiquitous protein 1	AUP1_MOUSE	4	3	2	2	1	1	3	3	3	3	3	3	123118	169658	122251	158474	105241	86646.5
Pebp1	>sp|P70296|PEBP1_MOUSE Phosphatidylethanolamine-binding protein 1 OS=Mus musculus GN=Pebp1 PE=1 SV=3	P70296	Phosphatidylethanolamine-binding protein 1	PEBP1_MOUSE	15	15	14	14	13	14	15	15	15	15	15	15	16046465	17661564	20521132	16207667	13323698	17643002
Stam	>sp|P70297|STAM1_MOUSE Signal transducing adapter molecule 1 OS=Mus musculus GN=Stam PE=1 SV=3	P70297	Signal transducing adapter molecule 1	STAM1_MOUSE	12	13	10	13	11	13	11	11	11	11	11	11	532764	563049	602756	554250	585640	687652
Stim1	>sp|P70302|STIM1_MOUSE Stromal interaction molecule 1 OS=Mus musculus GN=Stim1 PE=1 SV=2	P70302	Stromal interaction molecule 1	STIM1_MOUSE	7	4	5	6	5	3	4	4	4	4	4	4	88285	80499.3	95317	93753.4	82352.8	59318.2
Ctps2	>sp|P70303|PYRG2_MOUSE CTP synthase 2 OS=Mus musculus GN=Ctps2 PE=1 SV=1	P70303	CTP synthase 2	PYRG2_MOUSE	10	13	11	16	14	12	13	13	13	13	13	13	508493	487840	474076	620382	655723	600844
Nos3	>sp|P70313|NOS3_MOUSE Nitric oxide synthase, endothelial OS=Mus musculus GN=Nos3 PE=1 SV=4	P70313	Nitric oxide synthase, endothelial	NOS3_MOUSE	1	1	1	1	1	1	1	1	1	1	1	1	7274.37	7347.33	6117.33	8289.12	8260.47	10748.5
Tial1	>sp|P70318|TIAR_MOUSE Nucleolysin TIAR OS=Mus musculus GN=Tial1 PE=1 SV=1	P70318	Nucleolysin TIAR	TIAR_MOUSE	8	7	7	7	7	7	7	7	7	7	7	7	729992	747650	723344	731033	775140	832848
Hnrnph2	>sp|P70333|HNRH2_MOUSE Heterogeneous nuclear ribonucleoprotein H2 OS=Mus musculus GN=Hnrnph2 PE=1 SV=1	P70333	Heterogeneous nuclear ribonucleoprotein H2	HNRH2_MOUSE	7	6	6	9	8	8	8	8	8	8	8	8	1907209	1900621	2.00355e+06	2890619	2.91775e+06	3.44968e+06
Rock1	>sp|P70335|ROCK1_MOUSE Rho-associated protein kinase 1 OS=Mus musculus GN=Rock1 PE=1 SV=1	P70335	Rho-associated protein kinase 1	ROCK1_MOUSE	13	14	12	19	15	14	17	17	17	17	17	17	333828	328044	318768	350162	344248	353637
Rock2	>sp|P70336|ROCK2_MOUSE Rho-associated protein kinase 2 OS=Mus musculus GN=Rock2 PE=1 SV=1	P70336	Rho-associated protein kinase 2	ROCK2_MOUSE	20	18	16	33	32	32	22	22	22	22	22	22	482557	541403	411226	645108	697262	711452
Smad1;Smad5	>sp|P70340|SMAD1_MOUSE Mothers against decapentaplegic homolog 1 OS=Mus musculus GN=Smad1 PE=1 SV=2;>sp|P97454|SMAD5_MOUSE Mothers against decapentaplegic homolog 5 OS=Mus musculus GN=Smad5 PE=1 SV=2	P70340;P97454	Mothers against decapentaplegic homolog 1;Mothers against decapentaplegic homolog 5	SMAD1_MOUSE;SMAD5_MOUSE	2	3	2	3	2	2	2	2	2	2	2	2	244376	245122	229451	214214	202087	242398
Hint1	>sp|P70349|HINT1_MOUSE Histidine triad nucleotide-binding protein 1 OS=Mus musculus GN=Hint1 PE=1 SV=3	P70349	Histidine triad nucleotide-binding protein 1	HINT1_MOUSE	6	6	6	6	6	6	6	6	6	6	6	6	6.85156e+06	8.34174e+06	9965033	8392569	7104688	9272332
Ezh1	>sp|P70351|EZH1_MOUSE Histone-lysine N-methyltransferase EZH1 OS=Mus musculus GN=Ezh1 PE=1 SV=1	P70351	Histone-lysine N-methyltransferase EZH1	EZH1_MOUSE	0	1	0	0	1	1	1	1	1	1	1	1	18226.2	17456.7	21054.6	14451.4	41109.2	58002.6
Nfyc	>sp|P70353|NFYC_MOUSE Nuclear transcription factor Y subunit gamma OS=Mus musculus GN=Nfyc PE=1 SV=2	P70353	Nuclear transcription factor Y subunit gamma	NFYC_MOUSE	2	2	2	2	2	2	2	2	2	2	2	2	70097.9	66133.5	69299.3	49745.1	46279.5	50160
Ufd1l	>sp|P70362|UFD1_MOUSE Ubiquitin fusion degradation protein 1 homolog OS=Mus musculus GN=Ufd1l PE=1 SV=2	P70362	Ubiquitin fusion degradation protein 1 homolog	UFD1_MOUSE	10	10	9	11	13	12	11	11	11	11	11	11	949109	1005342	1.00584e+06	1.16579e+06	1.45299e+06	1.60777e+06
Terf1	>sp|P70371|TERF1_MOUSE Telomeric repeat-binding factor 1 OS=Mus musculus GN=Terf1 PE=1 SV=1	P70371	Telomeric repeat-binding factor 1	TERF1_MOUSE	3	2	1	1	2	0	2	2	2	2	2	2	70802.1	91173.1	70416.5	107691	74610.2	115415
Elavl1	>sp|P70372|ELAV1_MOUSE ELAV-like protein 1 OS=Mus musculus GN=Elavl1 PE=1 SV=2	P70372	ELAV-like protein 1	ELAV1_MOUSE	16	16	16	16	15	15	16	16	16	16	16	16	8.17592e+06	8443229	7771153	6107052	5.57049e+06	6.42083e+06
Hfe	>sp|P70387|HFE_MOUSE Hereditary hemochromatosis protein homolog OS=Mus musculus GN=Hfe PE=1 SV=2	P70387	Hereditary hemochromatosis protein homolog	HFE_MOUSE	0	1	0	1	1	0	1	1	1	1	1	1	7938.25	6462.51	6319.03	6905.89	4811.43	5228.97
Rad50	>sp|P70388|RAD50_MOUSE DNA repair protein RAD50 OS=Mus musculus GN=Rad50 PE=1 SV=1	P70388	DNA repair protein RAD50	RAD50_MOUSE	18	19	21	23	26	20	20	20	20	20	20	20	1.33699e+06	1.27196e+06	1.3054e+06	1.20719e+06	1286129	1.29347e+06
Rasgrf2	>sp|P70392|RGRF2_MOUSE Ras-specific guanine nucleotide-releasing factor 2 OS=Mus musculus GN=Rasgrf2 PE=1 SV=2	P70392	Ras-specific guanine nucleotide-releasing factor 2	RGRF2_MOUSE	2	1	1	2	2	0	2	2	2	2	2	2	120682	122351	129257	144684	143703	129013
Usp9x	>sp|P70398|USP9X_MOUSE Probable ubiquitin carboxyl-terminal hydrolase FAF-X OS=Mus musculus GN=Usp9x PE=1 SV=2	P70398	Probable ubiquitin carboxyl-terminal hydrolase FAF-X	USP9X_MOUSE	59	52	55	72	75	56	64	64	64	64	64	64	3.09723e+06	2918386	2.97348e+06	4229195	3.61173e+06	3.07948e+06
Tp53bp1	>sp|P70399|TP53B_MOUSE Tumor suppressor p53-binding protein 1 OS=Mus musculus GN=Tp53bp1 PE=1 SV=2	P70399	Tumor suppressor p53-binding protein 1	TP53B_MOUSE	14	12	17	13	16	12	16	16	16	16	16	16	481826	464794	487087	390955	433175	465299
Cux1	>sp|P70403|CASP_MOUSE Protein CASP OS=Mus musculus GN=Cux1 PE=1 SV=2	P70403	Protein CASP	CASP_MOUSE	2	1	1	1	1	1	1	1	1	1	1	1	20649.7	21500.3	19659.3	28451	29947.2	30327.8
Idh3g	>sp|P70404|IDHG1_MOUSE Isocitrate dehydrogenase [NAD] subunit gamma 1, mitochondrial OS=Mus musculus GN=Idh3g PE=1 SV=1	P70404	Isocitrate dehydrogenase [NAD] subunit gamma 1, mitochondrial	IDHG1_MOUSE	12	12	12	12	13	13	13	13	13	13	13	13	1.98683e+06	2262145	2.00294e+06	2256822	2.42875e+06	2.28971e+06
Erbb2	>sp|P70424|ERBB2_MOUSE Receptor tyrosine-protein kinase erbB-2 OS=Mus musculus GN=Erbb2 PE=1 SV=3	P70424	Receptor tyrosine-protein kinase erbB-2	ERBB2_MOUSE	1	1	1	2	4	2	0	0	0	0	0	0	n. def.	n. def.	n. def.	n. def.	n. def.	n. def.
Slc9a3r1	>sp|P70441|NHRF1_MOUSE Na(+)/H(+) exchange regulatory cofactor NHE-RF1 OS=Mus musculus GN=Slc9a3r1 PE=1 SV=3	P70441	Na(+)/H(+) exchange regulatory cofactor NHE-RF1	NHRF1_MOUSE	20	17	17	17	20	21	20	20	20	20	20	20	1.81164e+06	2110917	2.07793e+06	2.14525e+06	2.17896e+06	3.1279e+06
Bid	>sp|P70444|BID_MOUSE BH3-interacting domain death agonist OS=Mus musculus GN=Bid PE=1 SV=2	P70444	BH3-interacting domain death agonist	BID_MOUSE	6	7	6	7	7	6	7	7	7	7	7	7	525795	571691	609533	632500	481620	671973
Fer	>sp|P70451|FER_MOUSE Tyrosine-protein kinase Fer OS=Mus musculus GN=Fer PE=1 SV=2	P70451	Tyrosine-protein kinase Fer	FER_MOUSE	2	0	1	2	2	2	1	1	1	1	1	1	2528.22	3216.85	2216.37	5905.67	6354.3	9696.04
Stx4	>sp|P70452|STX4_MOUSE Syntaxin-4 OS=Mus musculus GN=Stx4 PE=1 SV=1	P70452	Syntaxin-4	STX4_MOUSE	7	6	6	9	11	9	9	9	9	9	9	9	288573	260467	262738	406307	386172	373664
Vasp	>sp|P70460|VASP_MOUSE Vasodilator-stimulated phosphoprotein OS=Mus musculus GN=Vasp PE=1 SV=4	P70460	Vasodilator-stimulated phosphoprotein	VASP_MOUSE	12	10	11	8	9	6	12	12	12	12	12	12	349940	355677	352813	303714	284900	319645
Ldb1	>sp|P70662|LDB1_MOUSE LIM domain-binding protein 1 OS=Mus musculus GN=Ldb1 PE=1 SV=2	P70662	LIM domain-binding protein 1	LDB1_MOUSE	3	2	3	3	1	2	1	1	1	1	1	1	12910.6	11290.4	14765.3	18538.9	14161.3	11887.2
Siae	>sp|P70665|SIAE_MOUSE Sialate O-acetylesterase OS=Mus musculus GN=Siae PE=1 SV=3	P70665	Sialate O-acetylesterase	SIAE_MOUSE	0	0	0	1	1	1	1	1	1	1	1	1	8719.23	12536.7	11651.5	12138.8	13575.6	13482.1
Naca	>sp|P70670|NACAM_MOUSE Nascent polypeptide-associated complex subunit alpha, muscle-specific form OS=Mus musculus GN=Naca PE=1 SV=2	P70670	Nascent polypeptide-associated complex subunit alpha, muscle-specific form	NACAM_MOUSE	5	5	6	5	7	6	1	1	1	1	1	1	13309.6	17752.6	4918.24	3565.88	5236.79	16018.2
Irf3	>sp|P70671|IRF3_MOUSE Interferon regulatory factor 3 OS=Mus musculus GN=Irf3 PE=1 SV=1	P70671	Interferon regulatory factor 3	IRF3_MOUSE	8	9	7	8	7	8	9	9	9	9	9	9	454562	480304	462669	314983	407415	472717
Casp3	>sp|P70677|CASP3_MOUSE Caspase-3 OS=Mus musculus GN=Casp3 PE=1 SV=1	P70677	Caspase-3	CASP3_MOUSE	16	16	15	16	16	16	16	16	16	16	16	16	1.14977e+06	1.11855e+06	1.0469e+06	1.13105e+06	1.2237e+06	1.39291e+06
Urod	>sp|P70697|DCUP_MOUSE Uroporphyrinogen decarboxylase OS=Mus musculus GN=Urod PE=1 SV=2	P70697	Uroporphyrinogen decarboxylase	DCUP_MOUSE	6	8	6	5	8	9	8	8	8	8	8	8	353138	344428	356880	327872	322509	355844
Ctps1	>sp|P70698|PYRG1_MOUSE CTP synthase 1 OS=Mus musculus GN=Ctps1 PE=1 SV=2	P70698	CTP synthase 1	PYRG1_MOUSE	24	26	23	23	26	26	26	26	26	26	26	26	5.66655e+06	5880947	5.55911e+06	4.13978e+06	4289942	4.52012e+06
Gaa	>sp|P70699|LYAG_MOUSE Lysosomal alpha-glucosidase OS=Mus musculus GN=Gaa PE=1 SV=2	P70699	Lysosomal alpha-glucosidase	LYAG_MOUSE	23	24	23	26	25	24	25	25	25	25	25	25	4.0919e+06	4.39744e+06	4398633	5676669	5788826	6675570
Polr1b	>sp|P70700|RPA2_MOUSE DNA-directed RNA polymerase I subunit RPA2 OS=Mus musculus GN=Polr1b PE=1 SV=2	P70700	DNA-directed RNA polymerase I subunit RPA2	RPA2_MOUSE	3	2	2	3	3	1	3	3	3	3	3	3	27030.2	23692.4	21696	29579.3	30599.7	32393
Atp8a1	>sp|P70704|AT8A1_MOUSE Phospholipid-transporting ATPase IA OS=Mus musculus GN=Atp8a1 PE=1 SV=2	P70704	Phospholipid-transporting ATPase IA	AT8A1_MOUSE	1	1	0	1	2	1	1	1	1	1	1	1	14247.9	20855.3	21262.7	15623.3	25462.7	30614
Cct7	>sp|P80313|TCPH_MOUSE T-complex protein 1 subunit eta OS=Mus musculus GN=Cct7 PE=1 SV=1	P80313	T-complex protein 1 subunit eta	TCPH_MOUSE	34	34	34	34	35	34	35	35	35	35	35	35	25605276	25759846	26007044	16192252	17340644	19166302
Cct2	>sp|P80314|TCPB_MOUSE T-complex protein 1 subunit beta OS=Mus musculus GN=Cct2 PE=1 SV=4	P80314	T-complex protein 1 subunit beta	TCPB_MOUSE	35	36	35	35	34	34	35	35	35	35	35	35	39498944	40061564	39829344	25409656	24203732	26440744
Cct4	>sp|P80315|TCPD_MOUSE T-complex protein 1 subunit delta OS=Mus musculus GN=Cct4 PE=1 SV=3	P80315	T-complex protein 1 subunit delta	TCPD_MOUSE	35	36	33	35	39	38	36	36	36	36	36	36	25092202	26264742	25156862	20564158	22853952	24398318
Cct5	>sp|P80316|TCPE_MOUSE T-complex protein 1 subunit epsilon OS=Mus musculus GN=Cct5 PE=1 SV=1	P80316	T-complex protein 1 subunit epsilon	TCPE_MOUSE	35	34	34	35	35	35	36	36	36	36	36	36	39724280	41704732	40642944	27274336	24623998	29215488
Cct6a	>sp|P80317|TCPZ_MOUSE T-complex protein 1 subunit zeta OS=Mus musculus GN=Cct6a PE=1 SV=3	P80317	T-complex protein 1 subunit zeta	TCPZ_MOUSE	37	35	36	35	35	33	30	30	30	30	30	30	18897200	18713280	18706598	11170568	11001259	12255242
Cct3	>sp|P80318|TCPG_MOUSE T-complex protein 1 subunit gamma OS=Mus musculus GN=Cct3 PE=1 SV=1	P80318	T-complex protein 1 subunit gamma	TCPG_MOUSE	39	39	40	38	41	41	39	39	39	39	39	39	32902024	35160092	32783222	21459214	20740538	22728424
Gabpb2	>sp|P81069|GABP2_MOUSE GA-binding protein subunit beta-2 OS=Mus musculus GN=Gabpb2 PE=1 SV=2	P81069	GA-binding protein subunit beta-2	GABP2_MOUSE	1	2	1	2	1	1	0	0	0	0	0	0	n. def.	n. def.	n. def.	n. def.	n. def.	n. def.
Nucb2	>sp|P81117|NUCB2_MOUSE Nucleobindin-2 OS=Mus musculus GN=Nucb2 PE=1 SV=2	P81117	Nucleobindin-2	NUCB2_MOUSE	12	13	11	11	11	11	12	12	12	12	12	12	512000	546941	607821	516594	456435	716484
Irs2	>sp|P81122|IRS2_MOUSE Insulin receptor substrate 2 OS=Mus musculus GN=Irs2 PE=1 SV=2	P81122	Insulin receptor substrate 2	IRS2_MOUSE	5	2	4	1	1	1	4	4	4	4	4	4	66996.3	72666.7	58634	38175	57435	87787.8
Atf1	>sp|P81269|ATF1_MOUSE Cyclic AMP-dependent transcription factor ATF-1 OS=Mus musculus GN=Atf1 PE=1 SV=1	P81269	Cyclic AMP-dependent transcription factor ATF-1	ATF1_MOUSE	1	1	1	1	1	1	1	1	1	1	1	1	59956.6	64156.6	66206.1	74831.1	95407.1	94339.7
Tgfbi	>sp|P82198|BGH3_MOUSE Transforming growth factor-beta-induced protein ig-h3 OS=Mus musculus GN=Tgfbi PE=1 SV=1	P82198	Transforming growth factor-beta-induced protein ig-h3	BGH3_MOUSE	1	1	1	2	2	2	1	1	1	1	1	1	16310.8	21106.3	15830.7	22089.4	13756.9	15617
Renbp	>sp|P82343|RENBP_MOUSE N-acylglucosamine 2-epimerase OS=Mus musculus GN=Renbp PE=1 SV=3	P82343	N-acylglucosamine 2-epimerase	RENBP_MOUSE	1	1	1	1	1	1	1	1	1	1	1	1	12075356	10985731	13483274	9738712	9657151	10308393
Stim2	>sp|P83093|STIM2_MOUSE Stromal interaction molecule 2 OS=Mus musculus GN=Stim2 PE=1 SV=2	P83093	Stromal interaction molecule 2	STIM2_MOUSE	2	3	3	1	1	1	3	3	3	3	3	3	118541	121699	112229	55877.6	27287.3	124675
Wnk1	>sp|P83741|WNK1_MOUSE Serine/threonine-protein kinase WNK1 OS=Mus musculus GN=Wnk1 PE=1 SV=2	P83741	Serine/threonine-protein kinase WNK1	WNK1_MOUSE	24	20	20	17	17	15	16	16	16	16	16	16	651176	659216	632605	414975	451215	515737
Phf5a	>sp|P83870|PHF5A_MOUSE PHD finger-like domain-containing protein 5A OS=Mus musculus GN=Phf5a PE=1 SV=1	P83870	PHD finger-like domain-containing protein 5A	PHF5A_MOUSE	6	6	5	5	7	6	7	7	7	7	7	7	488875	410161	435884	500454	500293	603267
Txnl4a	>sp|P83877|TXN4A_MOUSE Thioredoxin-like protein 4A OS=Mus musculus GN=Txnl4a PE=1 SV=1	P83877	Thioredoxin-like protein 4A	TXN4A_MOUSE	4	4	4	2	3	4	4	4	4	4	4	4	171225	193951	189004	122737	149090	193680
Rpl36a	>sp|P83882|RL36A_MOUSE 60S ribosomal protein L36a OS=Mus musculus GN=Rpl36a PE=1 SV=2	P83882	60S ribosomal protein L36a	RL36A_MOUSE	5	5	5	5	5	5	5	5	5	5	5	5	4033305	3559685	3.76312e+06	3.35408e+06	2768260	2707103
Tubg1	>sp|P83887|TBG1_MOUSE Tubulin gamma-1 chain OS=Mus musculus GN=Tubg1 PE=1 SV=1	P83887	Tubulin gamma-1 chain	TBG1_MOUSE	13	14	12	14	13	13	4	4	4	4	4	4	185785	196843	198524	200982	262188	293608
Cbx1	>sp|P83917|CBX1_MOUSE Chromobox protein homolog 1 OS=Mus musculus GN=Cbx1 PE=1 SV=1	P83917	Chromobox protein homolog 1	CBX1_MOUSE	6	6	5	6	6	6	6	6	6	6	6	6	577637	650796	709185	743515	679734	1036903
Tceb1	>sp|P83940|ELOC_MOUSE Transcription elongation factor B polypeptide 1 OS=Mus musculus GN=Tceb1 PE=1 SV=1	P83940	Transcription elongation factor B polypeptide 1	ELOC_MOUSE	7	7	7	6	6	7	7	7	7	7	7	7	2.04065e+06	2.18177e+06	2.39213e+06	1.83435e+06	1983745	1.87587e+06
Arf1	>sp|P84078|ARF1_MOUSE ADP-ribosylation factor 1 OS=Mus musculus GN=Arf1 PE=1 SV=2	P84078	ADP-ribosylation factor 1	ARF1_MOUSE	1	1	1	1	1	1	1	1	1	1	1	1	261953	258816	283578	320627	380341	314478
Arf5	>sp|P84084|ARF5_MOUSE ADP-ribosylation factor 5 OS=Mus musculus GN=Arf5 PE=1 SV=2	P84084	ADP-ribosylation factor 5	ARF5_MOUSE	8	8	8	8	8	8	6	6	6	6	6	6	1.5808e+06	1.54123e+06	1.64845e+06	1.71432e+06	1512397	1.15649e+06
Erh	>sp|P84089|ERH_MOUSE Enhancer of rudimentary homolog OS=Mus musculus GN=Erh PE=1 SV=1	P84089	Enhancer of rudimentary homolog	ERH_MOUSE	4	4	4	4	4	4	4	4	4	4	4	4	1.92654e+06	2.4733e+06	2.62967e+06	2618950	2.93301e+06	4091512
Ap2m1	>sp|P84091|AP2M1_MOUSE AP-2 complex subunit mu OS=Mus musculus GN=Ap2m1 PE=1 SV=1	P84091	AP-2 complex subunit mu	AP2M1_MOUSE	20	15	18	21	23	20	21	21	21	21	21	21	3395675	3.30983e+06	3.42327e+06	4297362	4.04916e+06	3.07315e+06
Rhog	>sp|P84096|RHOG_MOUSE Rho-related GTP-binding protein RhoG OS=Mus musculus GN=Rhog PE=1 SV=1	P84096	Rho-related GTP-binding protein RhoG	RHOG_MOUSE	9	9	9	10	9	9	10	10	10	10	10	10	829286	862211	831212	1.17704e+06	1.10991e+06	896054
Rpl19	>sp|P84099|RL19_MOUSE 60S ribosomal protein L19 OS=Mus musculus GN=Rpl19 PE=1 SV=1	P84099	60S ribosomal protein L19	RL19_MOUSE	12	12	12	12	8	10	12	12	12	12	12	12	16574517	13114418	15885549	11458135	12530431	10840512
Serf2	>sp|P84102|SERF2_MOUSE Small EDRK-rich factor 2 OS=Mus musculus GN=Serf2 PE=1 SV=1	P84102	Small EDRK-rich factor 2	SERF2_MOUSE	3	3	3	4	4	3	2	2	2	2	2	2	22481.7	20420.9	16281.1	38883.9	24775.8	27090
Srsf3	>sp|P84104|SRSF3_MOUSE Serine/arginine-rich splicing factor 3 OS=Mus musculus GN=Srsf3 PE=1 SV=1	P84104	Serine/arginine-rich splicing factor 3	SRSF3_MOUSE	7	7	7	8	8	8	7	7	7	7	7	7	4.41283e+06	4.92988e+06	4774472	4745553	3.92867e+06	3.43469e+06
Hist1h3b	>sp|P84228|H32_MOUSE Histone H3.2 OS=Mus musculus GN=Hist1h3b PE=1 SV=2	P84228	Histone H3.2	H32_MOUSE	1	1	1	1	1	1	1	1	1	1	1	1	22358442	19271784	24694800	22628096	18941078	15357952
Isoc2a	>sp|P85094|ISC2A_MOUSE Isochorismatase domain-containing protein 2A OS=Mus musculus GN=Isoc2a PE=1 SV=1	P85094	Isochorismatase domain-containing protein 2A	ISC2A_MOUSE	3	4	4	0	0	0	3	3	3	3	3	3	24380.4	30432.5	21908.7	11428.7	27158.5	26650.9
Mcl1	>sp|P97287|MCL1_MOUSE Induced myeloid leukemia cell differentiation protein Mcl-1 homolog OS=Mus musculus GN=Mcl1 PE=1 SV=3	P97287	Induced myeloid leukemia cell differentiation protein Mcl-1 homolog	MCL1_MOUSE	3	3	3	5	5	4	4	4	4	4	4	4	282765	199368	176938	936954	203078	177495
Serpinf1	>sp|P97298|PEDF_MOUSE Pigment epithelium-derived factor OS=Mus musculus GN=Serpinf1 PE=1 SV=2	P97298	Pigment epithelium-derived factor	PEDF_MOUSE	2	2	2	4	5	4	3	3	3	3	3	3	75327.3	78200.1	69960	100944	116782	140030
Nptn	>sp|P97300|NPTN_MOUSE Neuroplastin OS=Mus musculus GN=Nptn PE=1 SV=3	P97300	Neuroplastin	NPTN_MOUSE	7	7	5	7	8	5	7	7	7	7	7	7	255056	239758	257670	285135	259118	262807
Polr1d	>sp|P97304|RPAC2_MOUSE DNA-directed RNA polymerases I and III subunit RPAC2 OS=Mus musculus GN=Polr1d PE=1 SV=1	P97304	DNA-directed RNA polymerases I and III subunit RPAC2	RPAC2_MOUSE	4	3	4	4	4	4	4	4	4	4	4	4	497144	543787	485356	640455	486565	511723
Nfatc3	>sp|P97305|NFAC3_MOUSE Nuclear factor of activated T-cells, cytoplasmic 3 OS=Mus musculus GN=Nfatc3 PE=1 SV=1	P97305	Nuclear factor of activated T-cells, cytoplasmic 3	NFAC3_MOUSE	1	1	1	1	1	0	1	1	1	1	1	1	33687.8	32210.5	34231.2	51464	34011.2	107438
Mcm2	>sp|P97310|MCM2_MOUSE DNA replication licensing factor MCM2 OS=Mus musculus GN=Mcm2 PE=1 SV=3	P97310	DNA replication licensing factor MCM2	MCM2_MOUSE	35	36	35	32	33	32	35	35	35	35	35	35	4769772	5644072	4.61177e+06	3788062	3.13644e+06	3198732
Mcm6	>sp|P97311|MCM6_MOUSE DNA replication licensing factor MCM6 OS=Mus musculus GN=Mcm6 PE=1 SV=1	P97311	DNA replication licensing factor MCM6	MCM6_MOUSE	38	37	36	36	40	41	40	40	40	40	40	40	2.65206e+06	2689326	2.69672e+06	1833429	1.97668e+06	2.18967e+06
Prkdc	>sp|P97313|PRKDC_MOUSE DNA-dependent protein kinase catalytic subunit OS=Mus musculus GN=Prkdc PE=1 SV=3	P97313	DNA-dependent protein kinase catalytic subunit	PRKDC_MOUSE	3	3	4	5	4	5	5	5	5	5	5	5	540393	569445	507022	322438	324636	388923
Csrp2	>sp|P97314|CSRP2_MOUSE Cysteine and glycine-rich protein 2 OS=Mus musculus GN=Csrp2 PE=1 SV=3	P97314	Cysteine and glycine-rich protein 2	CSRP2_MOUSE	5	4	5	2	4	2	4	4	4	4	4	4	150001	145784	173105	95892.4	100182	113590
Csrp1	>sp|P97315|CSRP1_MOUSE Cysteine and glycine-rich protein 1 OS=Mus musculus GN=Csrp1 PE=1 SV=3	P97315	Cysteine and glycine-rich protein 1	CSRP1_MOUSE	7	5	6	8	8	9	8	8	8	8	8	8	565119	454676	541204	661267	839467	978635
Fap	>sp|P97321|SEPR_MOUSE Prolyl endopeptidase FAP OS=Mus musculus GN=Fap PE=1 SV=1	P97321	Prolyl endopeptidase FAP	SEPR_MOUSE	0	1	0	1	1	2	1	1	1	1	1	1	85400.7	84440.8	89964.7	62138.3	68777.9	66391.1
Nxn	>sp|P97346|NXN_MOUSE Nucleoredoxin OS=Mus musculus GN=Nxn PE=1 SV=1	P97346	Nucleoredoxin	NXN_MOUSE	10	5	9	5	6	5	8	8	8	8	8	8	413466	418972	446476	252296	262808	295117
Rps3a	>sp|P97351|RS3A_MOUSE 40S ribosomal protein S3a OS=Mus musculus GN=Rps3a PE=1 SV=3	P97351	40S ribosomal protein S3a	RS3A_MOUSE	25	26	25	24	24	21	26	26	26	26	26	26	37744816	36208288	38374488	29071134	25206912	25109714
S100a13	>sp|P97352|S10AD_MOUSE Protein S100-A13 OS=Mus musculus GN=S100a13 PE=1 SV=1	P97352	Protein S100-A13	S10AD_MOUSE	4	4	3	4	5	5	5	5	5	5	5	5	248347	285961	255476	291087	488494	502881
Sms	>sp|P97355|SPSY_MOUSE Spermine synthase OS=Mus musculus GN=Sms PE=1 SV=1	P97355	Spermine synthase	SPSY_MOUSE	9	8	8	9	11	9	9	9	9	9	9	9	467832	447942	476956	476275	486151	461932
Etv6	>sp|P97360|ETV6_MOUSE Transcription factor ETV6 OS=Mus musculus GN=Etv6 PE=1 SV=1	P97360	Transcription factor ETV6	ETV6_MOUSE	3	3	3	2	0	2	3	3	3	3	3	3	24021.5	25328	29646.6	15135.1	10062.4	12522.3
Sptlc2	>sp|P97363|SPTC2_MOUSE Serine palmitoyltransferase 2 OS=Mus musculus GN=Sptlc2 PE=1 SV=2	P97363	Serine palmitoyltransferase 2	SPTC2_MOUSE	7	5	5	7	8	7	6	6	6	6	6	6	215007	159183	212577	201985	251351	349478
Meis2	>sp|P97367|MEIS2_MOUSE Homeobox protein Meis2 OS=Mus musculus GN=Meis2 PE=1 SV=2	P97367	Homeobox protein Meis2	MEIS2_MOUSE	2	1	3	1	1	1	0	0	0	0	0	0	n. def.	n. def.	n. def.	n. def.	n. def.	n. def.
Ncf4	>sp|P97369|NCF4_MOUSE Neutrophil cytosol factor 4 OS=Mus musculus GN=Ncf4 PE=1 SV=2	P97369	Neutrophil cytosol factor 4	NCF4_MOUSE	1	0	1	1	0	1	1	1	1	1	1	1	11519.7	12207.1	11490.4	14054.6	10573	25331.1
Atp1b3	>sp|P97370|AT1B3_MOUSE Sodium/potassium-transporting ATPase subunit beta-3 OS=Mus musculus GN=Atp1b3 PE=1 SV=1	P97370	Sodium/potassium-transporting ATPase subunit beta-3	AT1B3_MOUSE	11	11	11	14	14	13	13	13	13	13	13	13	2.14562e+06	1.91913e+06	1976903	3.02997e+06	2.71826e+06	2171857
Psme1	>sp|P97371|PSME1_MOUSE Proteasome activator complex subunit 1 OS=Mus musculus GN=Psme1 PE=1 SV=2	P97371	Proteasome activator complex subunit 1	PSME1_MOUSE	16	14	15	14	15	15	16	16	16	16	16	16	5857832	7307067	6.80767e+06	7.91282e+06	6.18241e+06	12274398
Psme2	>sp|P97372|PSME2_MOUSE Proteasome activator complex subunit 2 OS=Mus musculus GN=Psme2 PE=1 SV=4	P97372	Proteasome activator complex subunit 2	PSME2_MOUSE	17	18	18	18	17	17	17	17	17	17	17	17	5369774	5456805	5.57468e+06	5754436	6.6899e+06	7765674
Frg1	>sp|P97376|FRG1_MOUSE Protein FRG1 OS=Mus musculus GN=Frg1 PE=1 SV=2	P97376	Protein FRG1	FRG1_MOUSE	10	8	9	9	9	7	9	9	9	9	9	9	542429	510583	524174	529915	537330	510214
Cdk2	>sp|P97377|CDK2_MOUSE Cyclin-dependent kinase 2 OS=Mus musculus GN=Cdk2 PE=1 SV=2	P97377	Cyclin-dependent kinase 2	CDK2_MOUSE	9	9	7	11	12	12	7	7	7	7	7	7	431112	326582	471261	368871	449261	389518
G3bp2	>sp|P97379|G3BP2_MOUSE Ras GTPase-activating protein-binding protein 2 OS=Mus musculus GN=G3bp2 PE=1 SV=2	P97379	Ras GTPase-activating protein-binding protein 2	G3BP2_MOUSE	19	17	18	19	16	17	16	16	16	16	16	16	1.36934e+06	1.30686e+06	1.4663e+06	1.39843e+06	1.27219e+06	1.38147e+06
Anxa11	>sp|P97384|ANX11_MOUSE Annexin A11 OS=Mus musculus GN=Anxa11 PE=1 SV=2	P97384	Annexin A11	ANX11_MOUSE	20	20	19	21	21	22	21	21	21	21	21	21	1.58837e+06	1.63466e+06	1551410	1757668	1.93517e+06	2.37373e+06
Lig3	>sp|P97386|DNLI3_MOUSE DNA ligase 3 OS=Mus musculus GN=Lig3 PE=1 SV=2	P97386	DNA ligase 3	DNLI3_MOUSE	13	10	10	8	13	5	12	12	12	12	12	12	718280	240288	655036	509160	446533	410420
Vps45	>sp|P97390|VPS45_MOUSE Vacuolar protein sorting-associated protein 45 OS=Mus musculus GN=Vps45 PE=1 SV=1	P97390	Vacuolar protein sorting-associated protein 45	VPS45_MOUSE	4	4	4	4	5	5	5	5	5	5	5	5	273257	263563	268125	287934	306343	270906
Arhgap5	>sp|P97393|RHG05_MOUSE Rho GTPase-activating protein 5 OS=Mus musculus GN=Arhgap5 PE=1 SV=2	P97393	Rho GTPase-activating protein 5	RHG05_MOUSE	7	5	5	7	9	5	7	7	7	7	7	7	148104	153616	143742	158776	399769	424914
Ica1	>sp|P97411|ICA69_MOUSE Islet cell autoantigen 1 OS=Mus musculus GN=Ica1 PE=1 SV=3	P97411	Islet cell autoantigen 1	ICA69_MOUSE	1	1	1	0	1	1	1	1	1	1	1	1	265060	252046	284065	160094	345676	568294
Crmp1	>sp|P97427|DPYL1_MOUSE Dihydropyrimidinase-related protein 1 OS=Mus musculus GN=Crmp1 PE=1 SV=1	P97427	Dihydropyrimidinase-related protein 1	DPYL1_MOUSE	3	1	1	1	1	2	0	0	0	0	0	0	n. def.	n. def.	n. def.	n. def.	n. def.	n. def.
Anxa4	>sp|P97429|ANXA4_MOUSE Annexin A4 OS=Mus musculus GN=Anxa4 PE=1 SV=4	P97429	Annexin A4	ANXA4_MOUSE	24	24	25	24	26	23	24	24	24	24	24	24	6.00267e+06	6.37424e+06	5916432	6200634	6.13942e+06	7177336
Nbr1	>sp|P97432|NBR1_MOUSE Next to BRCA1 gene 1 protein OS=Mus musculus GN=Nbr1 PE=1 SV=1	P97432	Next to BRCA1 gene 1 protein	NBR1_MOUSE	0	1	1	1	1	1	1	1	1	1	1	1	19894.4	22677.7	21518.7	24022	23017.1	23404.1
Mprip	>sp|P97434|MPRIP_MOUSE Myosin phosphatase Rho-interacting protein OS=Mus musculus GN=Mprip PE=1 SV=2	P97434	Myosin phosphatase Rho-interacting protein	MPRIP_MOUSE	4	3	5	6	4	2	3	3	3	3	3	3	29991.8	34059.5	35039.1	31136.4	29826.8	32876.9
Cacna1a	>sp|P97445|CAC1A_MOUSE Voltage-dependent P/Q-type calcium channel subunit alpha-1A OS=Mus musculus GN=Cacna1a PE=1 SV=2	P97445	Voltage-dependent P/Q-type calcium channel subunit alpha-1A	CAC1A_MOUSE	2	2	1	1	1	2	1	1	1	1	1	1	20232.1	17039.6	20215.5	14329.6	14881.4	14098.1
Anpep	>sp|P97449|AMPN_MOUSE Aminopeptidase N OS=Mus musculus GN=Anpep PE=1 SV=4	P97449	Aminopeptidase N	AMPN_MOUSE	23	22	20	26	27	26	25	25	25	25	25	25	1.23158e+06	1.25079e+06	1.30715e+06	1.9311e+06	2.10084e+06	1.9125e+06
Atp5j	>sp|P97450|ATP5J_MOUSE ATP synthase-coupling factor 6, mitochondrial OS=Mus musculus GN=Atp5j PE=1 SV=1	P97450	ATP synthase-coupling factor 6, mitochondrial	ATP5J_MOUSE	8	8	8	9	7	8	8	8	8	8	8	8	978891	1.33198e+06	1305348	1430930	889833	1.48621e+06
Bop1	>sp|P97452|BOP1_MOUSE Ribosome biogenesis protein BOP1 OS=Mus musculus GN=Bop1 PE=1 SV=1	P97452	Ribosome biogenesis protein BOP1	BOP1_MOUSE	17	14	15	12	14	15	17	17	17	17	17	17	1868720	1.79797e+06	1.5994e+06	1.15032e+06	967416	1.04591e+06
Rps5	>sp|P97461|RS5_MOUSE 40S ribosomal protein S5 OS=Mus musculus GN=Rps5 PE=1 SV=3	P97461	40S ribosomal protein S5	RS5_MOUSE	12	11	12	12	11	11	11	11	11	11	11	11	10097813	9440725	9507964	7635356	6416293	8813136
Dok1	>sp|P97465|DOK1_MOUSE Docking protein 1 OS=Mus musculus GN=Dok1 PE=1 SV=2	P97465	Docking protein 1	DOK1_MOUSE	5	5	5	3	1	1	5	5	5	5	5	5	362075	360040	380020	278383	409298	315853
Ppp4c	>sp|P97470|PP4C_MOUSE Serine/threonine-protein phosphatase 4 catalytic subunit OS=Mus musculus GN=Ppp4c PE=1 SV=2	P97470	Serine/threonine-protein phosphatase 4 catalytic subunit	PP4C_MOUSE	7	8	9	8	9	11	9	9	9	9	9	9	455883	574481	574185	628075	771307	828562
Smad4	>sp|P97471|SMAD4_MOUSE Mothers against decapentaplegic homolog 4 OS=Mus musculus GN=Smad4 PE=1 SV=2	P97471	Mothers against decapentaplegic homolog 4	SMAD4_MOUSE	8	7	7	6	3	3	6	6	6	6	6	6	180981	187468	183915	151306	101344	179032
Myo7a	>sp|P97479|MYO7A_MOUSE Unconventional myosin-VIIa OS=Mus musculus GN=Myo7a PE=1 SV=2	P97479	Unconventional myosin-VIIa	MYO7A_MOUSE	18	16	19	12	15	13	15	15	15	15	15	15	665286	645876	410581	599586	560267	457751
Eya3	>sp|P97480|EYA3_MOUSE Eyes absent homolog 3 OS=Mus musculus GN=Eya3 PE=1 SV=2	P97480	Eyes absent homolog 3	EYA3_MOUSE	1	2	1	1	2	2	1	1	1	1	1	1	9968.69	6455.17	11170	16137	11897.2	15117.7
Rgs14	>sp|P97492|RGS14_MOUSE Regulator of G-protein signaling 14 OS=Mus musculus GN=Rgs14 PE=1 SV=2	P97492	Regulator of G-protein signaling 14	RGS14_MOUSE	1	1	1	1	1	1	1	1	1	1	1	1	29881.1	31440.6	28126.8	24175.4	18033.8	11190.9
Txn2	>sp|P97493|THIOM_MOUSE Thioredoxin, mitochondrial OS=Mus musculus GN=Txn2 PE=1 SV=1	P97493	Thioredoxin, mitochondrial	THIOM_MOUSE	3	3	3	3	3	3	3	3	3	3	3	3	123942	163463	167631	125419	97288.1	142607
Gclc	>sp|P97494|GSH1_MOUSE Glutamate--cysteine ligase catalytic subunit OS=Mus musculus GN=Gclc PE=1 SV=4	P97494	Glutamate--cysteine ligase catalytic subunit	GSH1_MOUSE	12	10	10	13	12	13	12	12	12	12	12	12	371822	376473	391726	445658	437841	387983
Smarcc1	>sp|P97496|SMRC1_MOUSE SWI/SNF complex subunit SMARCC1 OS=Mus musculus GN=Smarcc1 PE=1 SV=2	P97496	SWI/SNF complex subunit SMARCC1	SMRC1_MOUSE	10	9	8	10	12	10	13	13	13	13	13	13	398047	417008	444240	312939	318744	337425
Cpt1a	>sp|P97742|CPT1A_MOUSE Carnitine O-palmitoyltransferase 1, liver isoform OS=Mus musculus GN=Cpt1a PE=1 SV=4	P97742	Carnitine O-palmitoyltransferase 1, liver isoform	CPT1A_MOUSE	2	0	1	12	10	3	5	5	5	5	5	5	48138.4	55052.9	53201.9	135362	152056	106006
Polr2c	>sp|P97760|RPB3_MOUSE DNA-directed RNA polymerase II subunit RPB3 OS=Mus musculus GN=Polr2c PE=1 SV=2	P97760	DNA-directed RNA polymerase II subunit RPB3	RPB3_MOUSE	6	5	5	7	8	6	8	8	8	8	8	8	347797	402038	406040	501893	496173	576735
Wbp2	>sp|P97765|WBP2_MOUSE WW domain-binding protein 2 OS=Mus musculus GN=Wbp2 PE=1 SV=1	P97765	WW domain-binding protein 2	WBP2_MOUSE	8	8	9	8	7	8	8	8	8	8	8	8	791690	881496	956946	1.16847e+06	1.23524e+06	1697668
Thumpd3	>sp|P97770|THUM3_MOUSE THUMP domain-containing protein 3 OS=Mus musculus GN=Thumpd3 PE=1 SV=1	P97770	THUMP domain-containing protein 3	THUM3_MOUSE	15	13	13	8	10	8	14	14	14	14	14	14	515033	507164	511482	303137	298515	275312
Xrn1	>sp|P97789|XRN1_MOUSE 5'-3' exoribonuclease 1 OS=Mus musculus GN=Xrn1 PE=1 SV=1	P97789	5'-3' exoribonuclease 1	XRN1_MOUSE	7	6	7	14	11	6	9	9	9	9	9	9	134901	153541	128356	219575	232966	143513
Cxadr	>sp|P97792|CXAR_MOUSE Coxsackievirus and adenovirus receptor homolog OS=Mus musculus GN=Cxadr PE=1 SV=1	P97792	Coxsackievirus and adenovirus receptor homolog	CXAR_MOUSE	1	0	1	1	1	0	1	1	1	1	1	1	36173.8	11185.8	34237.7	38282.9	14842.8	8394.79
Neo1	>sp|P97798|NEO1_MOUSE Neogenin OS=Mus musculus GN=Neo1 PE=1 SV=1	P97798	Neogenin	NEO1_MOUSE	9	6	5	7	8	7	8	8	8	8	8	8	89508.3	87885.5	89024.4	113247	94931.5	116063
Nrsn1	>sp|P97799|NRSN1_MOUSE Neurensin-1 OS=Mus musculus GN=Nrsn1 PE=1 SV=1	P97799	Neurensin-1	NRSN1_MOUSE	1	0	0	1	1	1	1	1	1	1	1	1	61940	272521	236704	325829	344234	436872
Smn1	>sp|P97801|SMN_MOUSE Survival motor neuron protein OS=Mus musculus GN=Smn1 PE=1 SV=1	P97801	Survival motor neuron protein	SMN_MOUSE	1	1	2	2	2	3	2	2	2	2	2	2	25119.4	27816.6	27335	19403.8	51918.9	58100.2
Fh	>sp|P97807|FUMH_MOUSE Fumarate hydratase, mitochondrial OS=Mus musculus GN=Fh PE=1 SV=3	P97807	Fumarate hydratase, mitochondrial	FUMH_MOUSE	25	23	23	25	24	24	25	25	25	25	25	25	8336003	8656454	7.8892e+06	7038559	7.56391e+06	8608190
Pstpip1	>sp|P97814|PPIP1_MOUSE Proline-serine-threonine phosphatase-interacting protein 1 OS=Mus musculus GN=Pstpip1 PE=1 SV=1	P97814	Proline-serine-threonine phosphatase-interacting protein 1	PPIP1_MOUSE	0	1	0	2	3	4	1	1	1	1	1	1	1789.44	5665.22	4243.03	12198.3	14180.8	17100.2
Pla2g6	>sp|P97819|PLPL9_MOUSE 85/88 kDa calcium-independent phospholipase A2 OS=Mus musculus GN=Pla2g6 PE=1 SV=3	P97819	85/88 kDa calcium-independent phospholipase A2	PLPL9_MOUSE	1	1	1	1	1	1	1	1	1	1	1	1	34501.3	31785.6	29749.1	26128.6	32164.3	36861.4
Map4k4	>sp|P97820|M4K4_MOUSE Mitogen-activated protein kinase kinase kinase kinase 4 OS=Mus musculus GN=Map4k4 PE=1 SV=1	P97820	Mitogen-activated protein kinase kinase kinase kinase 4	M4K4_MOUSE	6	5	5	9	6	3	4	4	4	4	4	4	122944	136928	117838	135373	100942	100900
Anp32e	>sp|P97822|AN32E_MOUSE Acidic leucine-rich nuclear phosphoprotein 32 family member E OS=Mus musculus GN=Anp32e PE=1 SV=2	P97822	Acidic leucine-rich nuclear phosphoprotein 32 family member E	AN32E_MOUSE	8	8	8	8	7	8	7	7	7	7	7	7	1.20038e+06	1.21749e+06	1.371e+06	950296	847870	1272761
Lypla1	>sp|P97823|LYPA1_MOUSE Acyl-protein thioesterase 1 OS=Mus musculus GN=Lypla1 PE=1 SV=1	P97823	Acyl-protein thioesterase 1	LYPA1_MOUSE	6	5	5	4	4	6	5	5	5	5	5	5	318584	352656	359371	279434	281598	344453
Hn1	>sp|P97825|HN1_MOUSE Hematological and neurological expressed 1 protein OS=Mus musculus GN=Hn1 PE=1 SV=3	P97825	Hematological and neurological expressed 1 protein	HN1_MOUSE	7	7	7	7	8	8	7	7	7	7	7	7	1.75252e+06	2.19921e+06	2.50362e+06	1.66413e+06	1.6488e+06	2.50572e+06
G3bp1	>sp|P97855|G3BP1_MOUSE Ras GTPase-activating protein-binding protein 1 OS=Mus musculus GN=G3bp1 PE=1 SV=1	P97855	Ras GTPase-activating protein-binding protein 1	G3BP1_MOUSE	16	15	16	16	16	17	16	16	16	16	16	16	8131880	8098298	8666902	8.25302e+06	7.34154e+06	7.97581e+06
Slc35b1	>sp|P97858|S35B1_MOUSE Solute carrier family 35 member B1 OS=Mus musculus GN=Slc35b1 PE=1 SV=1	P97858	Solute carrier family 35 member B1	S35B1_MOUSE	0	0	0	1	1	1	1	1	1	1	1	1	19369.3	14257.4	8071.83	14670.6	18367.4	10893.8
Nfib	>sp|P97863|NFIB_MOUSE Nuclear factor 1 B-type OS=Mus musculus GN=Nfib PE=1 SV=2	P97863	Nuclear factor 1 B-type	NFIB_MOUSE	6	4	6	6	6	3	6	6	6	6	6	6	1.73037e+06	1.63901e+06	1.83053e+06	1.78813e+06	4286929	5873625
Casp7	>sp|P97864|CASP7_MOUSE Caspase-7 OS=Mus musculus GN=Casp7 PE=1 SV=2	P97864	Caspase-7	CASP7_MOUSE	1	0	1	0	1	1	1	1	1	1	1	1	12435.3	2881.7	4212.68	4002.97	8122.85	6335.26
Rbbp6	>sp|P97868|RBBP6_MOUSE E3 ubiquitin-protein ligase RBBP6 OS=Mus musculus GN=Rbbp6 PE=1 SV=5	P97868	E3 ubiquitin-protein ligase RBBP6	RBBP6_MOUSE	10	8	9	10	7	6	9	9	9	9	9	9	490678	487872	229747	275569	360470	229321
Lama4	>sp|P97927|LAMA4_MOUSE Laminin subunit alpha-4 OS=Mus musculus GN=Lama4 PE=1 SV=2	P97927	Laminin subunit alpha-4	LAMA4_MOUSE	1	0	2	3	1	1	1	1	1	1	1	1	96975.3	40735	57444.3	55687.4	50626.4	39826.3
Dtymk	>sp|P97930|KTHY_MOUSE Thymidylate kinase OS=Mus musculus GN=Dtymk PE=1 SV=2	P97930	Thymidylate kinase	KTHY_MOUSE	5	3	3	5	6	6	6	6	6	6	6	6	4604335	4.41577e+06	4.4873e+06	4.03621e+06	3.56684e+06	3819802
Bmp1	>sp|P98063|BMP1_MOUSE Bone morphogenetic protein 1 OS=Mus musculus GN=Bmp1 PE=1 SV=2	P98063	Bone morphogenetic protein 1	BMP1_MOUSE	1	1	0	0	0	0	1	1	1	1	1	1	101934	75363	29906.3	52460.7	18712	12200.4
Dab2	>sp|P98078|DAB2_MOUSE Disabled homolog 2 OS=Mus musculus GN=Dab2 PE=1 SV=2	P98078	Disabled homolog 2	DAB2_MOUSE	1	1	2	2	3	4	1	1	1	1	1	1	6582.22	7575.41	7579.67	16156.5	9741.96	9181.08
Shc1	>sp|P98083|SHC1_MOUSE SHC-transforming protein 1 OS=Mus musculus GN=Shc1 PE=1 SV=3	P98083	SHC-transforming protein 1	SHC1_MOUSE	11	12	9	13	13	13	12	12	12	12	12	12	1.51626e+06	1.6409e+06	1.44181e+06	1245920	1.05506e+06	1.26412e+06
Gnpat	>sp|P98192|GNPAT_MOUSE Dihydroxyacetone phosphate acyltransferase OS=Mus musculus GN=Gnpat PE=1 SV=1	P98192	Dihydroxyacetone phosphate acyltransferase	GNPAT_MOUSE	3	2	2	2	2	0	2	2	2	2	2	2	88562.4	82698	66446.2	146603	143242	92690.6
Atp9b	>sp|P98195|ATP9B_MOUSE Probable phospholipid-transporting ATPase IIB OS=Mus musculus GN=Atp9b PE=1 SV=4	P98195	Probable phospholipid-transporting ATPase IIB	ATP9B_MOUSE	0	0	1	2	1	1	1	1	1	1	1	1	24741	1.8833e+06	25085.4	36071.9	23430.4	30522.7
Atp11a	>sp|P98197|AT11A_MOUSE Probable phospholipid-transporting ATPase IH OS=Mus musculus GN=Atp11a PE=1 SV=1	P98197	Probable phospholipid-transporting ATPase IH	AT11A_MOUSE	4	1	3	3	4	2	0	0	0	0	0	0	n. def.	n. def.	n. def.	n. def.	n. def.	n. def.
Tubb5	>sp|P99024|TBB5_MOUSE Tubulin beta-5 chain OS=Mus musculus GN=Tubb5 PE=1 SV=1	P99024	Tubulin beta-5 chain	TBB5_MOUSE	5	5	5	5	5	5	5	5	5	5	5	5	32448976	27835218	28924436	21459894	19412746	18528366
Psmb4	>sp|P99026|PSB4_MOUSE Proteasome subunit beta type-4 OS=Mus musculus GN=Psmb4 PE=1 SV=1	P99026	Proteasome subunit beta type-4	PSB4_MOUSE	9	9	9	9	9	9	9	9	9	9	9	9	6.94515e+06	7990053	7055380	7.77816e+06	8.16865e+06	8810162
Rplp2	>sp|P99027|RLA2_MOUSE 60S acidic ribosomal protein P2 OS=Mus musculus GN=Rplp2 PE=1 SV=3	P99027	60S acidic ribosomal protein P2	RLA2_MOUSE	7	7	7	7	7	6	7	7	7	7	7	7	21166522	25057874	27121172	19027250	14376102	19569834
Uqcrh	>sp|P99028|QCR6_MOUSE Cytochrome b-c1 complex subunit 6, mitochondrial OS=Mus musculus GN=Uqcrh PE=1 SV=2	P99028	Cytochrome b-c1 complex subunit 6, mitochondrial	QCR6_MOUSE	3	3	3	4	1	2	3	3	3	3	3	3	303480	424248	314470	448011	159598	306529
Prdx5	>sp|P99029|PRDX5_MOUSE Peroxiredoxin-5, mitochondrial OS=Mus musculus GN=Prdx5 PE=1 SV=2	P99029	Peroxiredoxin-5, mitochondrial	PRDX5_MOUSE	12	12	12	12	11	12	12	12	12	12	12	12	6.60529e+06	6.6678e+06	7.16907e+06	7213670	5.98256e+06	7.69293e+06
Stx2	>sp|Q00262|STX2_MOUSE Syntaxin-2 OS=Mus musculus GN=Stx2 PE=1 SV=1	Q00262	Syntaxin-2	STX2_MOUSE	4	2	2	3	4	5	2	2	2	2	2	2	12310.1	12460.8	12473	31932.1	34265.6	21141
Gabpa	>sp|Q00422|GABPA_MOUSE GA-binding protein alpha chain OS=Mus musculus GN=Gabpa PE=1 SV=2	Q00422	GA-binding protein alpha chain	GABPA_MOUSE	7	7	6	6	7	10	8	8	8	8	8	8	229850	247069	241695	195915	245474	266815
Cpe	>sp|Q00493|CBPE_MOUSE Carboxypeptidase E OS=Mus musculus GN=Cpe PE=1 SV=2	Q00493	Carboxypeptidase E	CBPE_MOUSE	5	4	5	9	9	6	7	7	7	7	7	7	144318	80286.8	77258.2	410687	411915	407847
Xdh	>sp|Q00519|XDH_MOUSE Xanthine dehydrogenase/oxidase OS=Mus musculus GN=Xdh PE=1 SV=5	Q00519	Xanthine dehydrogenase/oxidase	XDH_MOUSE	8	9	9	29	26	18	19	19	19	19	19	19	442758	505263	499026	823878	802487	616534
Hmmr	>sp|Q00547|HMMR_MOUSE Hyaluronan mediated motility receptor OS=Mus musculus GN=Hmmr PE=1 SV=4	Q00547	Hyaluronan mediated motility receptor	HMMR_MOUSE	2	1	2	0	0	0	1	1	1	1	1	1	16484.8	18438	14476.6	7116.01	5659.96	7272.95
Il6st	>sp|Q00560|IL6RB_MOUSE Interleukin-6 receptor subunit beta OS=Mus musculus GN=Il6st PE=1 SV=2	Q00560	Interleukin-6 receptor subunit beta	IL6RB_MOUSE	1	0	0	4	3	5	2	2	2	2	2	2	79964.6	76220.8	72332	85799.6	98828.9	86815
G6pdx	>sp|Q00612|G6PD1_MOUSE Glucose-6-phosphate 1-dehydrogenase X OS=Mus musculus GN=G6pdx PE=1 SV=3	Q00612	Glucose-6-phosphate 1-dehydrogenase X	G6PD1_MOUSE	32	34	32	32	31	31	22	22	22	22	22	22	6069481	6435865	6.12245e+06	6.72267e+06	6767051	7.69655e+06
Yy1	>sp|Q00899|TYY1_MOUSE Transcriptional repressor protein YY1 OS=Mus musculus GN=Yy1 PE=1 SV=1	Q00899	Transcriptional repressor protein YY1	TYY1_MOUSE	5	5	6	5	4	3	4	4	4	4	4	4	19091	21237	19863	13482.1	19600.3	27709.9
Axl	>sp|Q00993|UFO_MOUSE Tyrosine-protein kinase receptor UFO OS=Mus musculus GN=Axl PE=1 SV=2	Q00993	Tyrosine-protein kinase receptor UFO	UFO_MOUSE	1	0	0	3	2	0	1	1	1	1	1	1	9214.62	12526.2	7858.71	24966.6	26570.2	23897
Hnrnpul2	>sp|Q00PI9|HNRL2_MOUSE Heterogeneous nuclear ribonucleoprotein U-like protein 2 OS=Mus musculus GN=Hnrnpul2 PE=1 SV=2	Q00PI9	Heterogeneous nuclear ribonucleoprotein U-like protein 2	HNRL2_MOUSE	30	31	31	32	32	30	32	32	32	32	32	32	6.11712e+06	6.02154e+06	6826576	7.0408e+06	7633653	7680850
Creb1	>sp|Q01147|CREB1_MOUSE Cyclic AMP-responsive element-binding protein 1 OS=Mus musculus GN=Creb1 PE=1 SV=1	Q01147	Cyclic AMP-responsive element-binding protein 1	CREB1_MOUSE	2	2	2	3	3	4	2	2	2	2	2	2	127238	135743	123703	160771	179146	184553
Col1a2	>sp|Q01149|CO1A2_MOUSE Collagen alpha-2(I) chain OS=Mus musculus GN=Col1a2 PE=1 SV=2	Q01149	Collagen alpha-2(I) chain	CO1A2_MOUSE	47	46	44	60	65	61	62	62	62	62	62	62	12169635	12445046	11998042	10837438	12211887	15159468
Top2a	>sp|Q01320|TOP2A_MOUSE DNA topoisomerase 2-alpha OS=Mus musculus GN=Top2a PE=1 SV=2	Q01320	DNA topoisomerase 2-alpha	TOP2A_MOUSE	31	26	27	22	19	9	26	26	26	26	26	26	1.24656e+06	1.19487e+06	1137681	732617	737773	584583
Sec23a	>sp|Q01405|SC23A_MOUSE Protein transport protein Sec23A OS=Mus musculus GN=Sec23a PE=1 SV=2	Q01405	Protein transport protein Sec23A	SC23A_MOUSE	26	26	26	27	24	22	23	23	23	23	23	23	2.51133e+06	2.35082e+06	2.36286e+06	2.22733e+06	1.90133e+06	1503643
Gas1	>sp|Q01721|GAS1_MOUSE Growth arrest-specific protein 1 OS=Mus musculus GN=Gas1 PE=2 SV=2	Q01721	Growth arrest-specific protein 1	GAS1_MOUSE	4	4	4	4	4	3	5	5	5	5	5	5	1.50145e+06	1.35363e+06	1158153	1.79965e+06	1.67496e+06	1.63149e+06
Rsu1	>sp|Q01730|RSU1_MOUSE Ras suppressor protein 1 OS=Mus musculus GN=Rsu1 PE=1 SV=3	Q01730	Ras suppressor protein 1	RSU1_MOUSE	13	13	11	13	14	13	13	13	13	13	13	13	2.62439e+06	2.71686e+06	2539881	3365610	3.39028e+06	3.64887e+06
Tcp11	>sp|Q01755|TCP11_MOUSE T-complex protein 11 OS=Mus musculus GN=Tcp11 PE=1 SV=1	Q01755	T-complex protein 11	TCP11_MOUSE	3	2	2	2	1	2	2	2	2	2	2	2	2976921	2.93794e+06	3173448	2522356	2.23071e+06	2930263
Nme2	>sp|Q01768|NDKB_MOUSE Nucleoside diphosphate kinase B OS=Mus musculus GN=Nme2 PE=1 SV=1	Q01768	Nucleoside diphosphate kinase B	NDKB_MOUSE	12	11	12	11	11	11	6	6	6	6	6	6	23707788	25474068	24609182	18975974	16804212	20731628
Vcp	>sp|Q01853|TERA_MOUSE Transitional endoplasmic reticulum ATPase OS=Mus musculus GN=Vcp PE=1 SV=4	Q01853	Transitional endoplasmic reticulum ATPase	TERA_MOUSE	70	70	69	69	67	68	69	69	69	69	69	69	101583696	106756840	106754752	110686136	103069672	112299920
Aqp1	>sp|Q02013|AQP1_MOUSE Aquaporin-1 OS=Mus musculus GN=Aqp1 PE=1 SV=3	Q02013	Aquaporin-1	AQP1_MOUSE	2	2	2	4	4	3	4	4	4	4	4	4	428003	355635	357007	1700211	1.82131e+06	1.25153e+06
Uba1	>sp|Q02053|UBA1_MOUSE Ubiquitin-like modifier-activating enzyme 1 OS=Mus musculus GN=Uba1 PE=1 SV=1	Q02053	Ubiquitin-like modifier-activating enzyme 1	UBA1_MOUSE	58	59	57	57	58	59	47	47	47	47	47	47	50977052	52131908	50947196	44701524	45803860	49614068
Ctnnb1	>sp|Q02248|CTNB1_MOUSE Catenin beta-1 OS=Mus musculus GN=Ctnnb1 PE=1 SV=1	Q02248	Catenin beta-1	CTNB1_MOUSE	28	27	26	29	29	28	25	25	25	25	25	25	2.97904e+06	2.87177e+06	2.86018e+06	4459063	3.99268e+06	3.21728e+06
Jup	>sp|Q02257|PLAK_MOUSE Junction plakoglobin OS=Mus musculus GN=Jup PE=1 SV=3	Q02257	Junction plakoglobin	PLAK_MOUSE	2	2	1	1	2	1	2	2	2	2	2	2	216849	194872	63452.4	209968	326133	267439
Ank1	>sp|Q02357|ANK1_MOUSE Ankyrin-1 OS=Mus musculus GN=Ank1 PE=1 SV=2	Q02357	Ankyrin-1	ANK1_MOUSE	3	1	2	1	2	3	1	1	1	1	1	1	638784	577306	502764	38765.6	381207	46699
Sos2	>sp|Q02384|SOS2_MOUSE Son of sevenless homolog 2 OS=Mus musculus GN=Sos2 PE=1 SV=2	Q02384	Son of sevenless homolog 2	SOS2_MOUSE	0	1	0	0	0	1	1	1	1	1	1	1	56539.7	60531.3	50134.6	74999.9	70006.9	84445.1
Myh6	>sp|Q02566|MYH6_MOUSE Myosin-6 OS=Mus musculus GN=Myh6 PE=1 SV=2	Q02566	Myosin-6	MYH6_MOUSE	3	2	1	1	1	0	0	0	0	0	0	0	n. def.	n. def.	n. def.	n. def.	n. def.	n. def.
Sap30bp	>sp|Q02614|S30BP_MOUSE SAP30-binding protein OS=Mus musculus GN=Sap30bp PE=1 SV=2	Q02614	SAP30-binding protein	S30BP_MOUSE	4	4	3	3	3	6	4	4	4	4	4	4	126046	138815	138111	111928	108012	139024
Nfia	>sp|Q02780|NFIA_MOUSE Nuclear factor 1 A-type OS=Mus musculus GN=Nfia PE=1 SV=1	Q02780	Nuclear factor 1 A-type	NFIA_MOUSE	2	3	3	2	3	3	0	0	0	0	0	0	n. def.	n. def.	n. def.	n. def.	n. def.	n. def.
Col6a2	>sp|Q02788|CO6A2_MOUSE Collagen alpha-2(VI) chain OS=Mus musculus GN=Col6a2 PE=1 SV=3	Q02788	Collagen alpha-2(VI) chain	CO6A2_MOUSE	2	2	3	14	16	16	13	13	13	13	13	13	140626	112720	113265	362404	435182	419814
Nucb1	>sp|Q02819|NUCB1_MOUSE Nucleobindin-1 OS=Mus musculus GN=Nucb1 PE=1 SV=2	Q02819	Nucleobindin-1	NUCB1_MOUSE	16	15	17	16	17	19	18	18	18	18	18	18	981586	1.06404e+06	1.15804e+06	1.15721e+06	1.05632e+06	1651072
Epha4	>sp|Q03137|EPHA4_MOUSE Ephrin type-A receptor 4 OS=Mus musculus GN=Epha4 PE=1 SV=2	Q03137	Ephrin type-A receptor 4	EPHA4_MOUSE	2	2	1	1	1	2	2	2	2	2	2	2	141920	105402	51811.6	90622.7	52806.2	61354.8
Mark3	>sp|Q03141|MARK3_MOUSE MAP/microtubule affinity-regulating kinase 3 OS=Mus musculus GN=Mark3 PE=1 SV=2	Q03141	MAP/microtubule affinity-regulating kinase 3	MARK3_MOUSE	7	6	4	7	8	6	9	9	9	9	9	9	1330913	1.27769e+06	1.22756e+06	582142	704828	158199
Epha2	>sp|Q03145|EPHA2_MOUSE Ephrin type-A receptor 2 OS=Mus musculus GN=Epha2 PE=1 SV=3	Q03145	Ephrin type-A receptor 2	EPHA2_MOUSE	5	5	4	3	4	1	5	5	5	5	5	5	82024.5	75853	88727.8	78340	61025.6	45138
Ddr1	>sp|Q03146|DDR1_MOUSE Epithelial discoidin domain-containing receptor 1 OS=Mus musculus GN=Ddr1 PE=2 SV=2	Q03146	Epithelial discoidin domain-containing receptor 1	DDR1_MOUSE	3	1	0	1	1	0	0	0	0	0	0	0	n. def.	n. def.	n. def.	n. def.	n. def.	n. def.
Cdk7	>sp|Q03147|CDK7_MOUSE Cyclin-dependent kinase 7 OS=Mus musculus GN=Cdk7 PE=1 SV=2	Q03147	Cyclin-dependent kinase 7	CDK7_MOUSE	1	1	1	2	4	2	2	2	2	2	2	2	291582	267934	278410	175779	151411	127909
Enah	>sp|Q03173|ENAH_MOUSE Protein enabled homolog OS=Mus musculus GN=Enah PE=1 SV=2	Q03173	Protein enabled homolog	ENAH_MOUSE	11	11	10	10	11	9	11	11	11	11	11	11	478387	508650	507972	476603	487096	587261
Atp5a1	>sp|Q03265|ATPA_MOUSE ATP synthase subunit alpha, mitochondrial OS=Mus musculus GN=Atp5a1 PE=1 SV=1	Q03265	ATP synthase subunit alpha, mitochondrial	ATPA_MOUSE	34	34	34	34	33	33	34	34	34	34	34	34	75511112	78234456	72866432	71664184	66315124	67688224
Ikzf1	>sp|Q03267|IKZF1_MOUSE DNA-binding protein Ikaros OS=Mus musculus GN=Ikzf1 PE=1 SV=2	Q03267	DNA-binding protein Ikaros	IKZF1_MOUSE	1	1	1	2	2	2	2	2	2	2	2	2	281440	233502	1.07594e+06	356113	795713	90033.4
Scg2	>sp|Q03517|SCG2_MOUSE Secretogranin-2 OS=Mus musculus GN=Scg2 PE=1 SV=1	Q03517	Secretogranin-2	SCG2_MOUSE	2	1	1	1	2	0	1	1	1	1	1	1	154195	125829	137413	131235	150806	145947
Pfdn6	>sp|Q03958|PFD6_MOUSE Prefoldin subunit 6 OS=Mus musculus GN=Pfdn6 PE=1 SV=1	Q03958	Prefoldin subunit 6	PFD6_MOUSE	6	6	6	6	6	6	6	6	6	6	6	6	780592	737110	971467	646434	637281	770107
Eif2ak2	>sp|Q03963|E2AK2_MOUSE Interferon-induced, double-stranded RNA-activated protein kinase OS=Mus musculus GN=Eif2ak2 PE=1 SV=2	Q03963	Interferon-induced, double-stranded RNA-activated protein kinase	E2AK2_MOUSE	15	16	11	20	20	18	20	20	20	20	20	20	694418	757161	727886	1.69644e+06	1.89406e+06	2.0619e+06
Rela	>sp|Q04207|TF65_MOUSE Transcription factor p65 OS=Mus musculus GN=Rela PE=1 SV=1	Q04207	Transcription factor p65	TF65_MOUSE	11	11	7	15	17	16	16	16	16	16	16	16	454755	588910	602925	716056	871970	988320
Smpd1	>sp|Q04519|ASM_MOUSE Sphingomyelin phosphodiesterase OS=Mus musculus GN=Smpd1 PE=1 SV=2	Q04519	Sphingomyelin phosphodiesterase	ASM_MOUSE	1	0	1	1	0	0	1	1	1	1	1	1	2181.45	2358.13	2907.06	3339.58	4115.36	2110.29
Nf1	>sp|Q04690|NF1_MOUSE Neurofibromin OS=Mus musculus GN=Nf1 PE=1 SV=1	Q04690	Neurofibromin	NF1_MOUSE	8	3	5	8	11	5	7	7	7	7	7	7	89582.9	79536.9	73460.6	90520.3	88476.9	78035.2
Yes1	>sp|Q04736|YES_MOUSE Tyrosine-protein kinase Yes OS=Mus musculus GN=Yes1 PE=1 SV=3	Q04736	Tyrosine-protein kinase Yes	YES_MOUSE	8	9	9	10	9	8	5	5	5	5	5	5	199598	209325	180459	191261	198679	197467
Top1	>sp|Q04750|TOP1_MOUSE DNA topoisomerase 1 OS=Mus musculus GN=Top1 PE=1 SV=2	Q04750	DNA topoisomerase 1	TOP1_MOUSE	31	28	26	23	22	19	27	27	27	27	27	27	2.71498e+06	2.67123e+06	2.54684e+06	1.7605e+06	1.61175e+06	1.32748e+06
Col6a1	>sp|Q04857|CO6A1_MOUSE Collagen alpha-1(VI) chain OS=Mus musculus GN=Col6a1 PE=1 SV=1	Q04857	Collagen alpha-1(VI) chain	CO6A1_MOUSE	9	8	8	17	19	21	16	16	16	16	16	16	426723	425679	398353	823801	868307	973971
Rcn1	>sp|Q05186|RCN1_MOUSE Reticulocalbin-1 OS=Mus musculus GN=Rcn1 PE=1 SV=1	Q05186	Reticulocalbin-1	RCN1_MOUSE	15	17	14	15	14	16	16	16	16	16	16	16	2.02023e+06	2.1732e+06	2472325	1.96827e+06	1.8522e+06	2.53716e+06
Mark2	>sp|Q05512|MARK2_MOUSE Serine/threonine-protein kinase MARK2 OS=Mus musculus GN=Mark2 PE=1 SV=3	Q05512	Serine/threonine-protein kinase MARK2	MARK2_MOUSE	7	7	5	11	9	9	7	7	7	7	7	7	75499.9	75532.5	69163.5	122342	126609	107524
Hspg2	>sp|Q05793|PGBM_MOUSE Basement membrane-specific heparan sulfate proteoglycan core protein OS=Mus musculus GN=Hspg2 PE=1 SV=1	Q05793	Basement membrane-specific heparan sulfate proteoglycan core protein	PGBM_MOUSE	57	51	53	24	25	19	45	45	45	45	45	45	1.40141e+06	1.38167e+06	1.40701e+06	796530	783820	819043
Fabp5	>sp|Q05816|FABP5_MOUSE Fatty acid-binding protein, epidermal OS=Mus musculus GN=Fabp5 PE=1 SV=3	Q05816	Fatty acid-binding protein, epidermal	FABP5_MOUSE	9	9	9	9	10	9	9	9	9	9	9	9	3.78184e+06	4.31961e+06	5.1911e+06	3.21552e+06	3.1225e+06	4150992
Fmn1	>sp|Q05860|FMN1_MOUSE Formin-1 OS=Mus musculus GN=Fmn1 PE=1 SV=2	Q05860	Formin-1	FMN1_MOUSE	1	1	1	1	1	1	1	1	1	1	1	1	10074.8	12960.3	12616.2	13674.2	12578.2	10979.3
Thbs3	>sp|Q05895|TSP3_MOUSE Thrombospondin-3 OS=Mus musculus GN=Thbs3 PE=1 SV=2	Q05895	Thrombospondin-3	TSP3_MOUSE	2	0	1	1	1	1	1	1	1	1	1	1	18434.8	16114.7	24010.9	15341.2	24809.6	35299.2
Pc	>sp|Q05920|PYC_MOUSE Pyruvate carboxylase, mitochondrial OS=Mus musculus GN=Pc PE=1 SV=1	Q05920	Pyruvate carboxylase, mitochondrial	PYC_MOUSE	47	50	46	51	54	56	53	53	53	53	53	53	5.09054e+06	5378308	5.12264e+06	7048179	7.50434e+06	7972088
Eml1	>sp|Q05BC3|EMAL1_MOUSE Echinoderm microtubule-associated protein-like 1 OS=Mus musculus GN=Eml1 PE=1 SV=1	Q05BC3	Echinoderm microtubule-associated protein-like 1	EMAL1_MOUSE	4	5	6	8	10	7	5	5	5	5	5	5	135523	134231	125642	201184	220310	222003
Larp7	>sp|Q05CL8|LARP7_MOUSE La-related protein 7 OS=Mus musculus GN=Larp7 PE=1 SV=2	Q05CL8	La-related protein 7	LARP7_MOUSE	16	13	17	11	15	17	16	16	16	16	16	16	1.03653e+06	1.00574e+06	1.07222e+06	773486	883820	974120
Eif5b	>sp|Q05D44|IF2P_MOUSE Eukaryotic translation initiation factor 5B OS=Mus musculus GN=Eif5b PE=1 SV=2	Q05D44	Eukaryotic translation initiation factor 5B	IF2P_MOUSE	40	36	36	34	32	31	36	36	36	36	36	36	3.02951e+06	2.81914e+06	3.0062e+06	2471531	2.55654e+06	2.14256e+06
Cab39	>sp|Q06138|CAB39_MOUSE Calcium-binding protein 39 OS=Mus musculus GN=Cab39 PE=1 SV=2	Q06138	Calcium-binding protein 39	CAB39_MOUSE	9	10	10	10	11	11	10	10	10	10	10	10	310042	294070	321848	358506	398853	387957
Ptpn2	>sp|Q06180|PTN2_MOUSE Tyrosine-protein phosphatase non-receptor type 2 OS=Mus musculus GN=Ptpn2 PE=1 SV=2	Q06180	Tyrosine-protein phosphatase non-receptor type 2	PTN2_MOUSE	2	2	1	0	0	0	1	1	1	1	1	1	11722.6	13204.8	11500.9	10415.4	23624.8	850924
Atp5i	>sp|Q06185|ATP5I_MOUSE ATP synthase subunit e, mitochondrial OS=Mus musculus GN=Atp5i PE=1 SV=2	Q06185	ATP synthase subunit e, mitochondrial	ATP5I_MOUSE	4	3	4	4	4	4	4	4	4	4	4	4	569562	494817	621777	632214	686356	756801
Aplp2	>sp|Q06335|APLP2_MOUSE Amyloid-like protein 2 OS=Mus musculus GN=Aplp2 PE=1 SV=4	Q06335	Amyloid-like protein 2	APLP2_MOUSE	2	1	1	2	1	1	2	2	2	2	2	2	182248	250782	521153	140962	82331.4	130155
Prrx2	>sp|Q06348|PRRX2_MOUSE Paired mesoderm homeobox protein 2 OS=Mus musculus GN=Prrx2 PE=2 SV=2	Q06348	Paired mesoderm homeobox protein 2	PRRX2_MOUSE	1	1	0	4	5	4	2	2	2	2	2	2	265623	6034.3	13014.3	33995.7	33247.4	32827.8
Sh3bp2	>sp|Q06649|3BP2_MOUSE SH3 domain-binding protein 2 OS=Mus musculus GN=Sh3bp2 PE=1 SV=1	Q06649	SH3 domain-binding protein 2	3BP2_MOUSE	1	1	1	1	1	1	1	1	1	1	1	1	893157	1.05803e+06	1.07608e+06	901403	747197	771143
Clu	>sp|Q06890|CLUS_MOUSE Clusterin OS=Mus musculus GN=Clu PE=1 SV=1	Q06890	Clusterin	CLUS_MOUSE	0	1	1	1	1	1	1	1	1	1	1	1	21114.5	23203.9	22692.8	25322.6	33714.7	51974.5
[truncated: 4,464 more rows]

## Sheet: with ratio and ttest
PG.Genes	PG.FASTAHeader	PG.ProteinAccessions	PG.ProteinDescriptions	PG.ProteinNames	ratio Smg7/parental	ttest Smg7/parental	NrOfStrippedSequencesUsedForQuantification	[1] parental_1.raw.PG.Quantity	[2] parental_2.raw.PG.Quantity	[3] parental_3.raw.PG.Quantity	[4] Smg7_1.raw.PG.Quantity	[5] Smg7_2.raw.PG.Quantity	[6] Smg7_3.raw.PG.Quantity
[truncated: 6,088 more rows]

[truncated: 1 more sheets: 2pep, p<0.05, FC2]
